# Supplementary material for: LMO2 promotes the development of AML through interaction with transcription co-regulator LDB1
Source: Cell Death Dis. 2023 Aug 12;14(8):518. doi: 10.1038/s41419-023-06039-w (PMC10423285; doi:10.1038/s41419-023-06039-w)
Supplement: Supplementary file 8 — Supplementary Table 1 [file 41419_2023_6039_MOESM8_ESM.xlsx]

## Sheet: Sheet1
	Table1 Clinical characteristics of pediatric patients
	Pediatric patients
	AML patients Age(year) 7.92±2.12 Sex(Male/Female) 9/13 WBC(10^9/L) 21.70(3.40-52.35) T-ALL patients Age(year) 6.7±3.23 Sex(Male/Female) 3/1 WBC(10^9/L) 219.83(40.30-600.63) B-ALL patients Age(year) 4.47±2.40 Sex(Male/Female) 2/2 WBC(10^9/L) 32.85(10.10-120.00)
