# Supplementary material for: LMO2 promotes the development of AML through interaction with transcription co-regulator LDB1
Source: Cell Death Dis. 2023 Aug 12;14(8):518. doi: 10.1038/s41419-023-06039-w (PMC10423285; doi:10.1038/s41419-023-06039-w)
Supplement: Supplementary file 9 — Supplementary Table 2 [file 41419_2023_6039_MOESM9_ESM.xlsx]

## Sheet: Proteins
Checked	Master	Accession	Description	Coverage [%]	# Peptides	# PSMs	# Protein Unique Peptides	# Unique Peptides	# AAs	MW [kDa]	calc. pI	Score Sequest HT: Sequest HT	# Peptides (by Search Engine): Sequest HT	# Razor Peptides	Abundance: F4: Sample, LDB1	# Protein Groups
FALSE	Master Protein	Q86U70	LIM domain-binding protein 1 OS=Homo sapiens OX=9606 GN=LDB1 PE=1 SV=2	55	21	115	17	21	411	46.5	6.96	429.47	21	0	4.77346e+10	1
FALSE	Master Protein	P08670	Vimentin OS=Homo sapiens OX=9606 GN=VIM PE=1 SV=4	64	33	82	27	32	466	53.6	5.12	275.37	33	1	9.80721e+09	1
FALSE	Master Protein	P07437	Tubulin beta chain OS=Homo sapiens OX=9606 GN=TUBB PE=1 SV=2	54	20	74	4	4	444	49.6	4.89	236.91	20	22	7.22089e+09	1
FALSE	Master Protein	Q13885	Tubulin beta-2A chain OS=Homo sapiens OX=9606 GN=TUBB2A PE=1 SV=1	53	19	71	1	1	445	49.9	4.89	224.15	19	6	378265974	1
FALSE	Master Protein	Q9BVA1	Tubulin beta-2B chain OS=Homo sapiens OX=9606 GN=TUBB2B PE=1 SV=1	53	19	71	1	1	445	49.9	4.89	224.11	19	0	61834232	1
FALSE	Master Protein	P68371	Tubulin beta-4B chain OS=Homo sapiens OX=9606 GN=TUBB4B PE=1 SV=1	53	19	69	1	1	445	49.8	4.89	216.3	19	5	890048612	1
FALSE	Master Protein	P04350	Tubulin beta-4A chain OS=Homo sapiens OX=9606 GN=TUBB4A PE=1 SV=2	48	17	66	2	2	444	49.6	4.88	201.27	17	1	3.2924e+07	1
FALSE	Master Protein	P30153	Serine/threonine-protein phosphatase 2A 65 kDa regulatory subunit A alpha isoform OS=Homo sapiens OX=9606 GN=PPP2R1A PE=1 SV=4	51	27	54	20	20	589	65.3	5.11	182.63	27	7	4.90947e+09	1
FALSE	Master Protein	P35579	Myosin-9 OS=Homo sapiens OX=9606 GN=MYH9 PE=1 SV=4	20	35	53	25	28	1960	226.4	5.6	181.7	35	7	6.04623e+08	1
FALSE	Master Protein	Q9BUF5	Tubulin beta-6 chain OS=Homo sapiens OX=9606 GN=TUBB6 PE=1 SV=1	39	15	50	6	7	446	49.8	4.88	154.85	15	0	8.46894e+07	1
FALSE	Master Protein	P15924	Desmoplakin OS=Homo sapiens OX=9606 GN=DSP PE=1 SV=3	15	39	47	39	39	2871	331.6	6.81	142.89	39	0	5.4445e+08	1
FALSE	Master Protein	P0DMV9	Heat shock 70 kDa protein 1B OS=Homo sapiens OX=9606 GN=HSPA1B PE=1 SV=1	39	26	40	11	14	641	70	5.66	134.22	26	14	1.93229e+09	1
FALSE	Master Protein	P27708	CAD protein OS=Homo sapiens OX=9606 GN=CAD PE=1 SV=3	16	33	46	32	33	2225	242.8	6.46	132.41	33	0	1.30605e+09	1
FALSE	Master Protein	P52272	Heterogeneous nuclear ribonucleoprotein M OS=Homo sapiens OX=9606 GN=HNRNPM PE=1 SV=3	36	24	41	24	24	730	77.5	8.7	124.26	24	0	6.73033e+08	1
FALSE	Master Protein	P10809	60 kDa heat shock protein, mitochondrial OS=Homo sapiens OX=9606 GN=HSPD1 PE=1 SV=2	36	20	32	20	20	573	61	5.87	123.62	20	0	9.84992e+08	1
FALSE	Master Protein	P60709	Actin, cytoplasmic 1 OS=Homo sapiens OX=9606 GN=ACTB PE=1 SV=1	48	12	32	0	6	375	41.7	5.48	122.96	12	9	2.62446e+09	1
FALSE	Master Protein	P78527	DNA-dependent protein kinase catalytic subunit OS=Homo sapiens OX=9606 GN=PRKDC PE=1 SV=3	9	35	40	35	35	4128	468.8	7.12	110.15	35	0	3.13283e+08	1
FALSE	Master Protein	A2NJV5	Immunoglobulin kappa variable 2-29 OS=Homo sapiens OX=9606 GN=IGKV2-29 PE=3 SV=2	19	4	36	0	3	120	13.1	7.28	109.94	4	1	1.21645e+10	1
FALSE	Master Protein	P35580	Myosin-10 OS=Homo sapiens OX=9606 GN=MYH10 PE=1 SV=3	15	26	33	15	19	1976	228.9	5.54	109.12	26	0	1.93841e+08	1
FALSE	Master Protein	P68363	Tubulin alpha-1B chain OS=Homo sapiens OX=9606 GN=TUBA1B PE=1 SV=1	45	16	29	0	16	451	50.1	5.06	105.28	16	0	3.34036e+09	1
FALSE	Master Protein	Q93008	Probable ubiquitin carboxyl-terminal hydrolase FAF-X OS=Homo sapiens OX=9606 GN=USP9X PE=1 SV=4	10	24	34	13	24	2554	290.3	5.8	97.51	24	0	748107263	1
FALSE	Master Protein	Q7L2E3	ATP-dependent RNA helicase DHX30 OS=Homo sapiens OX=9606 GN=DHX30 PE=1 SV=1	27	31	35	31	31	1194	133.9	8.78	95.28	31	0	6.31771e+08	1
FALSE	Master Protein	P49790	Nuclear pore complex protein Nup153 OS=Homo sapiens OX=9606 GN=NUP153 PE=1 SV=2	20	23	28	23	23	1475	153.8	8.73	94.83	23	0	310292970	1
FALSE	Master Protein	Q08211	ATP-dependent RNA helicase A OS=Homo sapiens OX=9606 GN=DHX9 PE=1 SV=4	20	24	32	24	24	1270	140.9	6.84	92.77	24	0	7.84936e+08	1
FALSE	Master Protein	P62701	40S ribosomal protein S4, X isoform OS=Homo sapiens OX=9606 GN=RPS4X PE=1 SV=2	63	17	30	8	17	263	29.6	10.15	91.66	17	0	6.73379e+08	1
FALSE	Master Protein	O14654	Insulin receptor substrate 4 OS=Homo sapiens OX=9606 GN=IRS4 PE=1 SV=1	16	16	26	16	16	1257	133.7	8.44	89.18	16	0	4.05076e+08	1
FALSE	Master Protein	O00571	ATP-dependent RNA helicase DDX3X OS=Homo sapiens OX=9606 GN=DDX3X PE=1 SV=3	32	20	30	6	19	662	73.2	7.18	88.46	20	0	8.69622e+08	1
FALSE	Master Protein	P11021	Endoplasmic reticulum chaperone BiP OS=Homo sapiens OX=9606 GN=HSPA5 PE=1 SV=2	26	15	25	12	13	654	72.3	5.16	80.98	15	0	4.45487e+08	1
FALSE	Master Protein	Q92841	Probable ATP-dependent RNA helicase DDX17 OS=Homo sapiens OX=9606 GN=DDX17 PE=1 SV=2	30	20	29	13	13	729	80.2	8.27	80.84	20	8	903105213	1
FALSE	Master Protein	P05388	60S acidic ribosomal protein P0 OS=Homo sapiens OX=9606 GN=RPLP0 PE=1 SV=1	49	12	20	4	12	317	34.3	5.97	80.03	12	0	1105613166	1
FALSE	Master Protein	P52292	Importin subunit alpha-1 OS=Homo sapiens OX=9606 GN=KPNA2 PE=1 SV=1	33	13	22	13	13	529	57.8	5.4	79.77	13	0	2.40803e+09	1
FALSE	Master Protein	P34931	Heat shock 70 kDa protein 1-like OS=Homo sapiens OX=9606 GN=HSPA1L PE=1 SV=2	24	12	22	1	1	641	70.3	6.02	75.97	12	0	7.17936e+06	1
FALSE	Master Protein	P11142	Heat shock cognate 71 kDa protein OS=Homo sapiens OX=9606 GN=HSPA8 PE=1 SV=1	27	18	24	9	12	646	70.9	5.52	75.35	18	1	2.85014e+08	1
FALSE	Master Protein	P11940	Polyadenylate-binding protein 1 OS=Homo sapiens OX=9606 GN=PABPC1 PE=1 SV=2	23	15	25	3	12	636	70.6	9.5	73.92	15	4	1.00225e+09	1
FALSE	Master Protein	P38646	Stress-70 protein, mitochondrial OS=Homo sapiens OX=9606 GN=HSPA9 PE=1 SV=2	25	14	22	14	14	679	73.6	6.16	72.87	14	0	7.19338e+08	1
FALSE	Master Protein	P26599	Polypyrimidine tract-binding protein 1 OS=Homo sapiens OX=9606 GN=PTBP1 PE=1 SV=1	32	12	20	10	12	531	57.2	9.17	71.86	12	0	4.06168e+08	1
FALSE	Master Protein	O43143	Pre-mRNA-splicing factor ATP-dependent RNA helicase DHX15 OS=Homo sapiens OX=9606 GN=DHX15 PE=1 SV=2	18	15	26	14	15	795	90.9	7.46	70.75	15	0	4.40611e+08	1
FALSE	Master Protein	P06737	Glycogen phosphorylase, liver form OS=Homo sapiens OX=9606 GN=PYGL PE=1 SV=4	25	18	22	15	15	847	97.1	7.17	66.42	18	3	2.84427e+08	1
FALSE	Master Protein	Q9NR30	Nucleolar RNA helicase 2 OS=Homo sapiens OX=9606 GN=DDX21 PE=1 SV=5	18	13	21	12	12	783	87.3	9.28	63.83	13	1	6.50952e+08	1
FALSE	Master Protein	P19338	Nucleolin OS=Homo sapiens OX=9606 GN=NCL PE=1 SV=3	26	19	22	19	19	710	76.6	4.7	63.08	19	0	2.74688e+09	1
FALSE	Master Protein	P63267	Actin, gamma-enteric smooth muscle OS=Homo sapiens OX=9606 GN=ACTG2 PE=1 SV=1	29	9	21	0	3	376	41.9	5.48	62.92	9	0	2.58478e+07	1
FALSE	Master Protein	Q13428	Treacle protein OS=Homo sapiens OX=9606 GN=TCOF1 PE=1 SV=3	14	19	22	19	19	1488	152	9.04	61.61	19	0	1.94151e+08	1
FALSE	Master Protein	P17844	Probable ATP-dependent RNA helicase DDX5 OS=Homo sapiens OX=9606 GN=DDX5 PE=1 SV=1	28	17	23	10	10	614	69.1	8.92	61.38	17	0	4.64104e+08	1
FALSE	Master Protein	P30154	Serine/threonine-protein phosphatase 2A 65 kDa regulatory subunit A beta isoform OS=Homo sapiens OX=9606 GN=PPP2R1B PE=1 SV=3	27	15	17	8	8	601	66.2	4.94	60.73	15	0	1.7098e+08	1
FALSE	Master Protein	Q06830	Peroxiredoxin-1 OS=Homo sapiens OX=9606 GN=PRDX1 PE=1 SV=1	48	12	19	9	9	199	22.1	8.13	59.77	12	3	1.35134e+09	1
FALSE	Master Protein	P68104	Elongation factor 1-alpha 1 OS=Homo sapiens OX=9606 GN=EEF1A1 PE=1 SV=1	24	10	18	0	10	462	50.1	9.01	59.76	10	0	3.68424e+09	1
FALSE	Master Protein	P61978	Heterogeneous nuclear ribonucleoprotein K OS=Homo sapiens OX=9606 GN=HNRNPK PE=1 SV=1	24	9	18	9	9	463	50.9	5.54	57.31	9	0	2.78576e+08	1
FALSE	Master Protein	P49411	Elongation factor Tu, mitochondrial OS=Homo sapiens OX=9606 GN=TUFM PE=1 SV=2	29	12	18	12	12	452	49.5	7.61	56.93	12	0	626187703	1
FALSE	Master Protein	Q12905	Interleukin enhancer-binding factor 2 OS=Homo sapiens OX=9606 GN=ILF2 PE=1 SV=2	24	9	18	9	9	390	43	5.26	55.41	9	0	4.29609e+08	1
FALSE	Master Protein	Q15233	Non-POU domain-containing octamer-binding protein OS=Homo sapiens OX=9606 GN=NONO PE=1 SV=4	23	9	16	9	9	471	54.2	8.95	55.3	9	0	2.80678e+08	1
FALSE	Master Protein	P61247	40S ribosomal protein S3a OS=Homo sapiens OX=9606 GN=RPS3A PE=1 SV=2	44	12	18	12	12	264	29.9	9.73	53.3	12	0	4.52007e+09	1
FALSE	Master Protein	P63151	Serine/threonine-protein phosphatase 2A 55 kDa regulatory subunit B alpha isoform OS=Homo sapiens OX=9606 GN=PPP2R2A PE=1 SV=1	19	7	17	5	6	447	51.7	6.2	51.28	7	1	8.82716e+08	1
FALSE	Master Protein	P13639	Elongation factor 2 OS=Homo sapiens OX=9606 GN=EEF2 PE=1 SV=4	17	14	20	13	13	858	95.3	6.83	50.34	14	1	3.90226e+08	1
FALSE	Master Protein	P36578	60S ribosomal protein L4 OS=Homo sapiens OX=9606 GN=RPL4 PE=1 SV=5	25	12	17	12	12	427	47.7	11.06	50.12	12	0	6.4818e+08	1
FALSE	Master Protein	P06576	ATP synthase subunit beta, mitochondrial OS=Homo sapiens OX=9606 GN=ATP5F1B PE=1 SV=3	28	11	15	11	11	529	56.5	5.4	50.1	11	0	2.57062e+08	1
FALSE	Master Protein	P02647	Apolipoprotein A-I OS=Homo sapiens OX=9606 GN=APOA1 PE=1 SV=1	47	13	17	13	13	267	30.8	5.76	49.8	13	0	4.04011e+08	1
FALSE	Master Protein	Q13283	Ras GTPase-activating protein-binding protein 1 OS=Homo sapiens OX=9606 GN=G3BP1 PE=1 SV=1	20	7	15	7	7	466	52.1	5.52	49.4	7	0	6.0415e+07	1
FALSE	Master Protein	Q96PK6	RNA-binding protein 14 OS=Homo sapiens OX=9606 GN=RBM14 PE=1 SV=2	18	12	20	12	12	669	69.4	9.67	48.88	12	0	4.79586e+08	1
FALSE	Master Protein	Q12906	Interleukin enhancer-binding factor 3 OS=Homo sapiens OX=9606 GN=ILF3 PE=1 SV=3	13	11	18	10	10	894	95.3	8.76	48.81	11	1	5.75163e+08	1
FALSE	Master Protein	Q5JSZ5	Protein PRRC2B OS=Homo sapiens OX=9606 GN=PRRC2B PE=1 SV=2	7	13	15	10	10	2229	242.8	8.34	48.21	13	0	1.02113e+08	1
FALSE	Master Protein	Q9NZI8	Insulin-like growth factor 2 mRNA-binding protein 1 OS=Homo sapiens OX=9606 GN=IGF2BP1 PE=1 SV=2	20	9	14	8	8	577	63.4	9.2	48.15	9	2	3.07981e+08	1
FALSE	Master Protein	P49792	E3 SUMO-protein ligase RanBP2 OS=Homo sapiens OX=9606 GN=RANBP2 PE=1 SV=2	6	16	17	8	16	3224	358	6.2	47.81	16	0	1.11205e+08	1
FALSE	Master Protein	O95793	Double-stranded RNA-binding protein Staufen homolog 1 OS=Homo sapiens OX=9606 GN=STAU1 PE=1 SV=2	18	10	15	10	10	577	63.1	9.44	46.42	10	0	7.11845e+08	1
FALSE	Master Protein	Q13310	Polyadenylate-binding protein 4 OS=Homo sapiens OX=9606 GN=PABPC4 PE=1 SV=1	18	12	17	7	9	644	70.7	9.26	46.39	12	0	1.80984e+08	1
FALSE	Master Protein	P48681	Nestin OS=Homo sapiens OX=9606 GN=NES PE=1 SV=2	11	13	14	13	13	1621	177.3	4.36	46.38	13	0	7.18125e+07	1
FALSE	Master Protein	P46777	60S ribosomal protein L5 OS=Homo sapiens OX=9606 GN=RPL5 PE=1 SV=3	26	8	16	8	8	297	34.3	9.72	46.27	8	0	5.00057e+08	1
FALSE	Master Protein	O95071	E3 ubiquitin-protein ligase UBR5 OS=Homo sapiens OX=9606 GN=UBR5 PE=1 SV=2	6	15	17	15	15	2799	309.2	5.85	46.22	15	0	1.08938e+08	1
FALSE	Master Protein	Q9UJS0	Calcium-binding mitochondrial carrier protein Aralar2 OS=Homo sapiens OX=9606 GN=SLC25A13 PE=1 SV=2	21	12	15	9	9	675	74.1	8.62	46.11	12	3	1.05986e+08	1
FALSE	Master Protein	P42704	Leucine-rich PPR motif-containing protein, mitochondrial OS=Homo sapiens OX=9606 GN=LRPPRC PE=1 SV=3	10	14	17	14	14	1394	157.8	6.13	45.91	14	0	1.5443e+08	1
FALSE	Master Protein	Q13435	Splicing factor 3B subunit 2 OS=Homo sapiens OX=9606 GN=SF3B2 PE=1 SV=2	14	11	14	11	11	895	100.2	5.67	45.52	11	0	8.438e+07	1
FALSE	Master Protein	Q9BQG0	Myb-binding protein 1A OS=Homo sapiens OX=9606 GN=MYBBP1A PE=1 SV=2	12	16	16	16	16	1328	148.8	9.28	45.2	16	0	2.09742e+08	1
FALSE	Master Protein	P23396	40S ribosomal protein S3 OS=Homo sapiens OX=9606 GN=RPS3 PE=1 SV=2	42	12	17	12	12	243	26.7	9.66	44.98	12	0	7.9037e+08	1
FALSE	Master Protein	Q2M1P5	Kinesin-like protein KIF7 OS=Homo sapiens OX=9606 GN=KIF7 PE=1 SV=2	9	11	13	11	11	1343	150.5	6.79	44.46	11	0	6.66279e+07	1
FALSE	Master Protein	P62424	60S ribosomal protein L7a OS=Homo sapiens OX=9606 GN=RPL7A PE=1 SV=2	33	13	16	12	12	266	30	10.61	44.22	13	1	1056384196	1
FALSE	Master Protein	Q7Z2W4	Zinc finger CCCH-type antiviral protein 1 OS=Homo sapiens OX=9606 GN=ZC3HAV1 PE=1 SV=3	15	12	14	12	12	902	101.4	8.4	43.7	12	0	1.69063e+08	1
FALSE	Master Protein	Q14974	Importin subunit beta-1 OS=Homo sapiens OX=9606 GN=KPNB1 PE=1 SV=2	16	12	14	12	12	876	97.1	4.78	43.68	12	0	2.95059e+08	1
FALSE	Master Protein	Q14160	Protein scribble homolog OS=Homo sapiens OX=9606 GN=SCRIB PE=1 SV=4	9	15	15	13	13	1630	174.8	5.07	43.22	15	2	1.18155e+08	1
FALSE	Master Protein	Q14008	Cytoskeleton-associated protein 5 OS=Homo sapiens OX=9606 GN=CKAP5 PE=1 SV=3	7	13	15	13	13	2032	225.4	7.8	43.21	13	0	6.04524e+07	1
FALSE	Master Protein	P11586	C-1-tetrahydrofolate synthase, cytoplasmic OS=Homo sapiens OX=9606 GN=MTHFD1 PE=1 SV=4	15	13	15	13	13	935	101.5	7.3	42.86	13	0	1.84671e+08	1
FALSE	Master Protein	Q9Y3I0	RNA-splicing ligase RtcB homolog OS=Homo sapiens OX=9606 GN=RTCB PE=1 SV=1	20	10	14	10	10	505	55.2	7.23	42.57	10	0	9.06882e+07	1
FALSE	Master Protein	P25705	ATP synthase subunit alpha, mitochondrial OS=Homo sapiens OX=9606 GN=ATP5F1A PE=1 SV=1	21	12	15	12	12	553	59.7	9.13	41.83	12	0	6.18034e+08	1
FALSE	Master Protein	Q9H6S0	3'-5' RNA helicase YTHDC2 OS=Homo sapiens OX=9606 GN=YTHDC2 PE=1 SV=2	10	14	15	14	14	1430	160.1	8.4	41.35	14	0	1.37429e+08	1
FALSE	Master Protein	P43243	Matrin-3 OS=Homo sapiens OX=9606 GN=MATR3 PE=1 SV=2	11	7	10	7	7	847	94.6	6.25	41.28	7	0	1.06769e+08	1
FALSE	Master Protein	Q9H0D6	5'-3' exoribonuclease 2 OS=Homo sapiens OX=9606 GN=XRN2 PE=1 SV=1	14	12	14	12	12	950	108.5	7.47	41.11	12	0	9.93279e+07	1
FALSE	Master Protein	P05787	Keratin, type II cytoskeletal 8 OS=Homo sapiens OX=9606 GN=KRT8 PE=1 SV=7	17	9	15	7	8	483	53.7	5.59	41.02	9	0	2.58557e+08	1
FALSE	Master Protein	P13645	Keratin, type I cytoskeletal 10 OS=Homo sapiens OX=9606 GN=KRT10 PE=1 SV=6	18	11	13	7	9	584	58.8	5.21	40.5	11	2	2.07092e+08	1
FALSE	Master Protein	P33993	DNA replication licensing factor MCM7 OS=Homo sapiens OX=9606 GN=MCM7 PE=1 SV=4	15	9	12	9	9	719	81.3	6.46	39.33	9	0	1.56861e+08	1
FALSE	Master Protein	Q9BY77	Polymerase delta-interacting protein 3 OS=Homo sapiens OX=9606 GN=POLDIP3 PE=1 SV=2	29	10	12	10	10	421	46.1	9.99	39.31	10	0	1.326e+08	1
FALSE	Master Protein	P27816	Microtubule-associated protein 4 OS=Homo sapiens OX=9606 GN=MAP4 PE=1 SV=3	14	13	14	13	13	1152	120.9	5.43	39.14	13	0	6.25626e+07	1
FALSE	Master Protein	Q9Y520	Protein PRRC2C OS=Homo sapiens OX=9606 GN=PRRC2C PE=1 SV=4	5	15	15	12	12	2896	316.7	9.13	38.87	15	3	1.03702e+08	1
FALSE	Master Protein	Q5SW79	Centrosomal protein of 170 kDa OS=Homo sapiens OX=9606 GN=CEP170 PE=1 SV=1	8	12	14	10	12	1584	175.2	7.11	38.57	12	0	1.09349e+08	1
FALSE	Master Protein	P55196	Afadin OS=Homo sapiens OX=9606 GN=AFDN PE=1 SV=3	9	13	13	13	13	1824	206.7	6.47	38.13	13	0	1.43099e+08	1
FALSE	Master Protein	Q9HAU0	Pleckstrin homology domain-containing family A member 5 OS=Homo sapiens OX=9606 GN=PLEKHA5 PE=1 SV=1	13	12	12	12	12	1116	127.4	7.53	38.04	12	0	1.3924e+08	1
FALSE	Master Protein	P04264	Keratin, type II cytoskeletal 1 OS=Homo sapiens OX=9606 GN=KRT1 PE=1 SV=6	18	11	12	9	10	644	66	8.12	37.68	11	1	2.12799e+08	1
FALSE	Master Protein	Q92900	Regulator of nonsense transcripts 1 OS=Homo sapiens OX=9606 GN=UPF1 PE=1 SV=2	11	12	13	12	12	1129	124.3	6.61	37.22	12	0	6.25745e+07	1
FALSE	Master Protein	Q92616	eIF-2-alpha kinase activator GCN1 OS=Homo sapiens OX=9606 GN=GCN1 PE=1 SV=6	5	10	11	10	10	2671	292.6	7.47	37.19	10	0	3.29679e+07	1
FALSE	Master Protein	Q14966	Zinc finger protein 638 OS=Homo sapiens OX=9606 GN=ZNF638 PE=1 SV=2	6	10	14	10	10	1978	220.5	6.38	37.02	10	0	125769276	1
FALSE	Master Protein	P14618	Pyruvate kinase PKM OS=Homo sapiens OX=9606 GN=PKM PE=1 SV=4	21	8	10	8	8	531	57.9	7.84	36.98	8	0	75154934	1
FALSE	Master Protein	Q9NVI7	ATPase family AAA domain-containing protein 3A OS=Homo sapiens OX=9606 GN=ATAD3A PE=1 SV=2	16	11	13	2	3	634	71.3	8.98	36.87	11	8	2.30109e+08	1
FALSE	Master Protein	O43175	D-3-phosphoglycerate dehydrogenase OS=Homo sapiens OX=9606 GN=PHGDH PE=1 SV=4	19	8	11	8	8	533	56.6	6.71	36.87	8	0	6.65053e+07	1
FALSE	Master Protein	P31943	Heterogeneous nuclear ribonucleoprotein H OS=Homo sapiens OX=9606 GN=HNRNPH1 PE=1 SV=4	19	7	11	3	3	449	49.2	6.3	36.78	7	4	865775254	1
FALSE	Master Protein	P25205	DNA replication licensing factor MCM3 OS=Homo sapiens OX=9606 GN=MCM3 PE=1 SV=3	13	10	12	10	10	808	90.9	5.77	36.38	10	0	1.22894e+08	1
FALSE	Master Protein	Q00839	Heterogeneous nuclear ribonucleoprotein U OS=Homo sapiens OX=9606 GN=HNRNPU PE=1 SV=6	10	11	13	11	11	825	90.5	6	36.3	11	0	6.02778e+08	1
FALSE	Master Protein	P52732	Kinesin-like protein KIF11 OS=Homo sapiens OX=9606 GN=KIF11 PE=1 SV=2	10	10	12	10	10	1056	119.1	5.64	36.2	10	0	173141274	1
FALSE	Master Protein	Q13263	Transcription intermediary factor 1-beta OS=Homo sapiens OX=9606 GN=TRIM28 PE=1 SV=5	16	9	10	9	9	835	88.5	5.77	35.82	9	0	127393746	1
FALSE	Master Protein	P21333	Filamin-A OS=Homo sapiens OX=9606 GN=FLNA PE=1 SV=4	6	13	13	12	12	2647	280.6	6.06	35.79	13	1	2.08792e+08	1
FALSE	Master Protein	Q02878	60S ribosomal protein L6 OS=Homo sapiens OX=9606 GN=RPL6 PE=1 SV=3	30	9	11	9	9	288	32.7	10.58	35.69	9	0	6.59457e+08	1
FALSE	Master Protein	P48634	Protein PRRC2A OS=Homo sapiens OX=9606 GN=PRRC2A PE=1 SV=3	7	12	12	9	9	2157	228.7	9.45	35.49	12	0	3.69326e+07	1
FALSE	Master Protein	Q9BW92	Threonine--tRNA ligase, mitochondrial OS=Homo sapiens OX=9606 GN=TARS2 PE=1 SV=1	18	12	12	12	12	718	81	7.3	35.48	12	0	206158901	1
FALSE	Master Protein	P35908	Keratin, type II cytoskeletal 2 epidermal OS=Homo sapiens OX=9606 GN=KRT2 PE=1 SV=2	15	10	13	8	8	639	65.4	8	35.42	10	1	1.73336e+08	1
FALSE	Master Protein	P50990	T-complex protein 1 subunit theta OS=Homo sapiens OX=9606 GN=CCT8 PE=1 SV=4	19	10	13	10	10	548	59.6	5.6	35.34	10	0	85060656	1
FALSE	Master Protein	P50991	T-complex protein 1 subunit delta OS=Homo sapiens OX=9606 GN=CCT4 PE=1 SV=4	24	9	10	9	9	539	57.9	7.83	35.2	9	0	1.04244e+08	1
FALSE	Master Protein	Q8N1F7	Nuclear pore complex protein Nup93 OS=Homo sapiens OX=9606 GN=NUP93 PE=1 SV=2	14	10	12	10	10	819	93.4	5.72	34.93	10	0	62232983	1
FALSE	Master Protein	O43390	Heterogeneous nuclear ribonucleoprotein R OS=Homo sapiens OX=9606 GN=HNRNPR PE=1 SV=1	18	9	11	7	7	633	70.9	8.13	34.88	9	2	1.62373e+08	1
FALSE	Master Protein	Q13200	26S proteasome non-ATPase regulatory subunit 2 OS=Homo sapiens OX=9606 GN=PSMD2 PE=1 SV=3	13	10	11	10	10	908	100.1	5.2	34.59	10	0	61538168	1
FALSE	Master Protein	A3KMH1	von Willebrand factor A domain-containing protein 8 OS=Homo sapiens OX=9606 GN=VWA8 PE=1 SV=2	8	12	12	12	12	1905	214.7	7.4	34.08	12	0	3.96133e+07	1
FALSE	Master Protein	P62906	60S ribosomal protein L10a OS=Homo sapiens OX=9606 GN=RPL10A PE=1 SV=2	23	6	10	6	6	217	24.8	9.94	33.82	6	0	6.60952e+07	1
FALSE	Master Protein	Q99459	Cell division cycle 5-like protein OS=Homo sapiens OX=9606 GN=CDC5L PE=1 SV=2	17	10	11	10	10	802	92.2	8.18	33.68	10	0	1.4921e+08	1
FALSE	Master Protein	Q07666	KH domain-containing, RNA-binding, signal transduction-associated protein 1 OS=Homo sapiens OX=9606 GN=KHDRBS1 PE=1 SV=1	23	7	11	4	7	443	48.2	8.66	33.28	7	0	2.11061e+08	1
FALSE	Master Protein	P23246	Splicing factor, proline- and glutamine-rich OS=Homo sapiens OX=9606 GN=SFPQ PE=1 SV=2	12	7	11	7	7	707	76.1	9.44	33.04	7	0	1.18936e+08	1
FALSE	Master Protein	Q9UHI6	Probable ATP-dependent RNA helicase DDX20 OS=Homo sapiens OX=9606 GN=DDX20 PE=1 SV=2	15	10	10	10	10	824	92.2	6.95	32.86	10	0	3.79358e+07	1
FALSE	Master Protein	O60506	Heterogeneous nuclear ribonucleoprotein Q OS=Homo sapiens OX=9606 GN=SYNCRIP PE=1 SV=2	10	6	12	4	4	623	69.6	8.59	32.7	6	0	1.749e+08	1
FALSE	Master Protein	P09661	U2 small nuclear ribonucleoprotein A' OS=Homo sapiens OX=9606 GN=SNRPA1 PE=1 SV=2	37	10	11	10	10	255	28.4	8.62	32.5	10	0	2.25227e+08	1
FALSE	Master Protein	P52701	DNA mismatch repair protein Msh6 OS=Homo sapiens OX=9606 GN=MSH6 PE=1 SV=2	8	10	11	10	10	1360	152.7	6.9	32.24	10	0	5.61836e+07	1
FALSE	Master Protein	Q9NU22	Midasin OS=Homo sapiens OX=9606 GN=MDN1 PE=1 SV=2	2	12	12	12	12	5596	632.4	5.68	32.23	12	0	52418162	1
FALSE	Master Protein	Q5JTH9	RRP12-like protein OS=Homo sapiens OX=9606 GN=RRP12 PE=1 SV=2	5	7	10	7	7	1297	143.6	8.75	32.07	7	0	67652810	1
FALSE	Master Protein	P82650	28S ribosomal protein S22, mitochondrial OS=Homo sapiens OX=9606 GN=MRPS22 PE=1 SV=1	25	8	10	8	8	360	41.3	7.9	31.88	8	0	7.88579e+07	1
FALSE	Master Protein	Q5T9A4	ATPase family AAA domain-containing protein 3B OS=Homo sapiens OX=9606 GN=ATAD3B PE=1 SV=1	13	9	11	0	1	648	72.5	9.2	31.55	9	0	5052735	1
FALSE	Master Protein	Q92974	Rho guanine nucleotide exchange factor 2 OS=Homo sapiens OX=9606 GN=ARHGEF2 PE=1 SV=4	11	11	11	11	11	986	111.5	7.27	31.37	11	0	4.82107e+07	1
FALSE	Master Protein	P04843	Dolichyl-diphosphooligosaccharide--protein glycosyltransferase subunit 1 OS=Homo sapiens OX=9606 GN=RPN1 PE=1 SV=1	16	10	12	10	10	607	68.5	6.38	31.32	10	0	1.97071e+08	1
FALSE	Master Protein	P06748	Nucleophosmin OS=Homo sapiens OX=9606 GN=NPM1 PE=1 SV=2	20	7	10	7	7	294	32.6	4.78	31.23	7	0	1017617445	1
FALSE	Master Protein	P39023	60S ribosomal protein L3 OS=Homo sapiens OX=9606 GN=RPL3 PE=1 SV=2	14	7	12	6	7	403	46.1	10.18	31.22	7	0	5.07528e+08	1
FALSE	Master Protein	P60891	Ribose-phosphate pyrophosphokinase 1 OS=Homo sapiens OX=9606 GN=PRPS1 PE=1 SV=2	19	7	11	1	7	318	34.8	6.98	30.99	7	0	246403741	1
FALSE	Master Protein	P05023	Sodium/potassium-transporting ATPase subunit alpha-1 OS=Homo sapiens OX=9606 GN=ATP1A1 PE=1 SV=1	10	9	11	5	9	1023	112.8	5.49	30.56	9	0	220590727	1
FALSE	Master Protein	Q8TEQ6	Gem-associated protein 5 OS=Homo sapiens OX=9606 GN=GEMIN5 PE=1 SV=3	7	9	10	9	9	1508	168.5	6.62	30.34	9	0	3.5924e+07	1
FALSE	Master Protein	Q3KQU3	MAP7 domain-containing protein 1 OS=Homo sapiens OX=9606 GN=MAP7D1 PE=1 SV=1	7	6	8	6	6	841	92.8	10.11	30.04	6	0	7.28085e+07	1
FALSE	Master Protein	P15880	40S ribosomal protein S2 OS=Homo sapiens OX=9606 GN=RPS2 PE=1 SV=2	24	8	11	8	8	293	31.3	10.24	30.02	8	0	9.04386e+08	1
FALSE	Master Protein	Q99569	Plakophilin-4 OS=Homo sapiens OX=9606 GN=PKP4 PE=1 SV=2	10	10	10	8	10	1192	131.8	8.94	29.2	10	0	8.31103e+07	1
FALSE	Master Protein	P11387	DNA topoisomerase 1 OS=Homo sapiens OX=9606 GN=TOP1 PE=1 SV=2	12	9	10	7	9	765	90.7	9.31	28.59	9	0	7.07142e+07	1
FALSE	Master Protein	O76031	ATP-dependent Clp protease ATP-binding subunit clpX-like, mitochondrial OS=Homo sapiens OX=9606 GN=CLPX PE=1 SV=2	16	9	11	9	9	633	69.2	7.58	28.58	9	0	76735305	1
FALSE	Master Protein	O75746	Calcium-binding mitochondrial carrier protein Aralar1 OS=Homo sapiens OX=9606 GN=SLC25A12 PE=1 SV=2	13	9	10	6	6	678	74.7	8.38	28.48	9	0	5.72318e+07	1
FALSE	Master Protein	P62917	60S ribosomal protein L8 OS=Homo sapiens OX=9606 GN=RPL8 PE=1 SV=2	28	8	9	8	8	257	28	11.03	28.19	8	0	367240533	1
FALSE	Master Protein	Q9Y285	Phenylalanine--tRNA ligase alpha subunit OS=Homo sapiens OX=9606 GN=FARSA PE=1 SV=3	13	6	10	6	6	508	57.5	7.8	27.87	6	0	1.5194e+08	1
FALSE	Master Protein	P18124	60S ribosomal protein L7 OS=Homo sapiens OX=9606 GN=RPL7 PE=1 SV=1	29	8	10	8	8	248	29.2	10.65	27.7	8	0	2.64177e+08	1
FALSE	Master Protein	P55795	Heterogeneous nuclear ribonucleoprotein H2 OS=Homo sapiens OX=9606 GN=HNRNPH2 PE=1 SV=1	11	4	7	1	1	449	49.2	6.3	27.61	4	0	2.4415e+07	1
FALSE	Master Protein	Q66K14	TBC1 domain family member 9B OS=Homo sapiens OX=9606 GN=TBC1D9B PE=1 SV=3	7	8	10	7	8	1250	140.4	5.25	26.99	8	0	1.29366e+08	1
FALSE	Master Protein	P21796	Voltage-dependent anion-selective channel protein 1 OS=Homo sapiens OX=9606 GN=VDAC1 PE=1 SV=2	22	6	8	5	5	283	30.8	8.54	26.71	6	1	5.61757e+07	1
FALSE	Master Protein	P22695	Cytochrome b-c1 complex subunit 2, mitochondrial OS=Homo sapiens OX=9606 GN=UQCRC2 PE=1 SV=3	20	7	8	7	7	453	48.4	8.63	26.69	7	0	4.95371e+07	1
FALSE	Master Protein	P52597	Heterogeneous nuclear ribonucleoprotein F OS=Homo sapiens OX=9606 GN=HNRNPF PE=1 SV=3	16	5	7	3	3	415	45.6	5.58	26.41	5	0	6.64682e+07	1
FALSE	Master Protein	P35249	Replication factor C subunit 4 OS=Homo sapiens OX=9606 GN=RFC4 PE=1 SV=2	20	6	8	6	6	363	39.7	8.02	26.36	6	0	90267443	1
FALSE	Master Protein	P68871	Hemoglobin subunit beta OS=Homo sapiens OX=9606 GN=HBB PE=1 SV=2	62	7	8	4	7	147	16	7.28	26.33	7	0	387352963	1
FALSE	Master Protein	Q9Y314	Nitric oxide synthase-interacting protein OS=Homo sapiens OX=9606 GN=NOSIP PE=1 SV=1	33	7	8	7	7	301	33.2	8.82	26.32	7	0	95859313	1
FALSE	Master Protein	Q07955	Serine/arginine-rich splicing factor 1 OS=Homo sapiens OX=9606 GN=SRSF1 PE=1 SV=2	27	6	9	6	6	248	27.7	10.36	26.24	6	0	9.41286e+07	1
FALSE	Master Protein	O00505	Importin subunit alpha-4 OS=Homo sapiens OX=9606 GN=KPNA3 PE=1 SV=2	14	6	7	3	3	521	57.8	4.94	26.17	6	3	3.97588e+08	1
FALSE	Master Protein	Q92552	28S ribosomal protein S27, mitochondrial OS=Homo sapiens OX=9606 GN=MRPS27 PE=1 SV=3	19	8	10	8	8	414	47.6	6.18	26.08	8	0	1.20666e+08	1
FALSE	Master Protein	P02768	Albumin OS=Homo sapiens OX=9606 GN=ALB PE=1 SV=2	13	6	7	6	6	609	69.3	6.28	26.07	6	0	42127030	1
FALSE	Master Protein	P35658	Nuclear pore complex protein Nup214 OS=Homo sapiens OX=9606 GN=NUP214 PE=1 SV=2	6	8	8	8	8	2090	213.5	7.47	26.01	8	0	4.48797e+07	1
FALSE	Master Protein	P35232	Prohibitin OS=Homo sapiens OX=9606 GN=PHB PE=1 SV=1	33	7	8	7	7	272	29.8	5.76	25.38	7	0	8.49391e+07	1
FALSE	Master Protein	P35527	Keratin, type I cytoskeletal 9 OS=Homo sapiens OX=9606 GN=KRT9 PE=1 SV=3	12	7	8	7	7	623	62	5.24	25.29	7	0	1.08594e+08	1
FALSE	Master Protein	P49327	Fatty acid synthase OS=Homo sapiens OX=9606 GN=FASN PE=1 SV=3	3	8	9	8	8	2511	273.3	6.44	25.01	8	0	4.40173e+07	1
FALSE	Master Protein	Q16531	DNA damage-binding protein 1 OS=Homo sapiens OX=9606 GN=DDB1 PE=1 SV=1	7	8	9	8	8	1140	126.9	5.26	25	8	0	1.00866e+08	1
FALSE	Master Protein	O15226	NF-kappa-B-repressing factor OS=Homo sapiens OX=9606 GN=NKRF PE=1 SV=2	15	10	10	10	10	690	77.6	8.79	24.87	10	0	6.80138e+07	1
FALSE	Master Protein	P46782	40S ribosomal protein S5 OS=Homo sapiens OX=9606 GN=RPS5 PE=1 SV=4	18	5	9	5	5	204	22.9	9.72	24.79	5	0	1.96782e+08	1
FALSE	Master Protein	P22626	Heterogeneous nuclear ribonucleoproteins A2/B1 OS=Homo sapiens OX=9606 GN=HNRNPA2B1 PE=1 SV=2	14	6	10	4	4	353	37.4	8.95	24.62	6	2	5.415e+08	1
FALSE	Master Protein	P11216	Glycogen phosphorylase, brain form OS=Homo sapiens OX=9606 GN=PYGB PE=1 SV=5	9	9	9	5	6	843	96.6	6.86	24.56	9	0	2.94038e+07	1
FALSE	Master Protein	Q9H1A4	Anaphase-promoting complex subunit 1 OS=Homo sapiens OX=9606 GN=ANAPC1 PE=1 SV=1	5	8	8	8	8	1944	216.4	6.3	24.36	8	0	2.04489e+07	1
FALSE	Master Protein	Q6PKG0	La-related protein 1 OS=Homo sapiens OX=9606 GN=LARP1 PE=1 SV=2	9	7	8	7	7	1096	123.4	8.82	24.31	7	0	1.26894e+08	1
FALSE	Master Protein	Q9HCE1	Helicase MOV-10 OS=Homo sapiens OX=9606 GN=MOV10 PE=1 SV=2	10	8	8	8	8	1003	113.6	8.82	24.28	8	0	3.23811e+07	1
FALSE	Master Protein	Q92665	28S ribosomal protein S31, mitochondrial OS=Homo sapiens OX=9606 GN=MRPS31 PE=1 SV=3	15	5	8	5	5	395	45.3	9.29	24.27	5	0	8.49145e+07	1
FALSE	Master Protein	P16403	Histone H1.2 OS=Homo sapiens OX=9606 GN=H1-2 PE=1 SV=2	21	5	8	1	1	213	21.4	10.93	24.13	5	0		1
FALSE	Master Protein	Q7Z6E9	E3 ubiquitin-protein ligase RBBP6 OS=Homo sapiens OX=9606 GN=RBBP6 PE=1 SV=1	6	7	8	6	7	1792	201.4	9.64	23.88	7	0	5.16064e+07	1
FALSE	Master Protein	Q9BQ67	Glutamate-rich WD repeat-containing protein 1 OS=Homo sapiens OX=9606 GN=GRWD1 PE=1 SV=1	14	5	6	5	5	446	49.4	4.92	23.86	5	0	3.72443e+07	1
FALSE	Master Protein	P16402	Histone H1.3 OS=Homo sapiens OX=9606 GN=H1-3 PE=1 SV=2	19	5	8	1	1	221	22.3	11.02	23.73	5	4	9.57638e+08	1
FALSE	Master Protein	Q9BSD7	Cancer-related nucleoside-triphosphatase OS=Homo sapiens OX=9606 GN=NTPCR PE=1 SV=1	31	5	8	5	5	190	20.7	9.54	23.72	5	0	3.39958e+07	1
FALSE	Master Protein	P51398	28S ribosomal protein S29, mitochondrial OS=Homo sapiens OX=9606 GN=DAP3 PE=1 SV=1	18	5	6	5	5	398	45.5	8.88	23.48	5	0	43608615	1
FALSE	Master Protein	O75643	U5 small nuclear ribonucleoprotein 200 kDa helicase OS=Homo sapiens OX=9606 GN=SNRNP200 PE=1 SV=2	4	7	7	7	7	2136	244.4	6.06	23.42	7	0	5.76352e+07	1
FALSE	Master Protein	P09874	Poly [ADP-ribose] polymerase 1 OS=Homo sapiens OX=9606 GN=PARP1 PE=1 SV=4	6	6	8	6	6	1014	113	8.88	23.4	6	0	8.26686e+07	1
FALSE	Master Protein	P46087	Probable 28S rRNA (cytosine(4447)-C(5))-methyltransferase OS=Homo sapiens OX=9606 GN=NOP2 PE=1 SV=2	13	9	9	9	9	812	89.2	9.23	23.25	9	0	119887043	1
FALSE	Master Protein	Q9UQE7	Structural maintenance of chromosomes protein 3 OS=Homo sapiens OX=9606 GN=SMC3 PE=1 SV=2	7	8	9	8	8	1217	141.5	7.18	22.91	8	0	4.58897e+07	1
FALSE	Master Protein	P69905	Hemoglobin subunit alpha OS=Homo sapiens OX=9606 GN=HBA1 PE=1 SV=2	32	4	8	4	4	142	15.2	8.68	22.85	4	0	73354842	1
FALSE	Master Protein	O00629	Importin subunit alpha-3 OS=Homo sapiens OX=9606 GN=KPNA4 PE=1 SV=1	8	4	6	1	1	521	57.9	4.96	22.73	4	0	7915905	1
FALSE	Master Protein	P78371	T-complex protein 1 subunit beta OS=Homo sapiens OX=9606 GN=CCT2 PE=1 SV=4	16	7	7	7	7	535	57.5	6.46	22.7	7	0	5.4627e+07	1
FALSE	Master Protein	Q9BVP2	Guanine nucleotide-binding protein-like 3 OS=Homo sapiens OX=9606 GN=GNL3 PE=1 SV=2	12	5	6	5	5	549	62	9.16	22.67	5	0	70730527	1
FALSE	Master Protein	P62081	40S ribosomal protein S7 OS=Homo sapiens OX=9606 GN=RPS7 PE=1 SV=1	35	7	7	7	7	194	22.1	10.1	22.55	7	0	1.78712e+08	1
FALSE	Master Protein	P30837	Aldehyde dehydrogenase X, mitochondrial OS=Homo sapiens OX=9606 GN=ALDH1B1 PE=1 SV=3	13	6	7	6	6	517	57.2	6.8	22.55	6	0	7.01412e+07	1
FALSE	Master Protein	P28340	DNA polymerase delta catalytic subunit OS=Homo sapiens OX=9606 GN=POLD1 PE=1 SV=2	7	8	9	8	8	1107	123.6	7.03	22.45	8	0	5.9536e+07	1
FALSE	Master Protein	P09651	Heterogeneous nuclear ribonucleoprotein A1 OS=Homo sapiens OX=9606 GN=HNRNPA1 PE=1 SV=5	10	4	8	1	2	372	38.7	9.13	22.38	4	0	1.39898e+08	1
FALSE	Master Protein	O15027	Protein transport protein Sec16A OS=Homo sapiens OX=9606 GN=SEC16A PE=1 SV=4	4	8	8	8	8	2357	251.7	5.8	22.32	8	0	5.4887e+07	1
FALSE	Master Protein	Q9NVN8	Guanine nucleotide-binding protein-like 3-like protein OS=Homo sapiens OX=9606 GN=GNL3L PE=1 SV=1	16	8	9	8	8	582	65.5	8.44	22.25	8	0	57444262	1
FALSE	Master Protein	Q9BQ39	ATP-dependent RNA helicase DDX50 OS=Homo sapiens OX=9606 GN=DDX50 PE=1 SV=1	12	7	7	6	6	737	82.5	9.17	22.21	7	0	4.29589e+07	1
FALSE	Master Protein	P13647	Keratin, type II cytoskeletal 5 OS=Homo sapiens OX=9606 GN=KRT5 PE=1 SV=3	7	4	8	2	2	590	62.3	7.74	22.18	4	0	1.17421e+07	1
FALSE	Master Protein	P02533	Keratin, type I cytoskeletal 14 OS=Homo sapiens OX=9606 GN=KRT14 PE=1 SV=4	15	7	8	1	2	472	51.5	5.16	22.15	7	3	7.56101e+07	1
FALSE	Master Protein	Q9HCC0	Methylcrotonoyl-CoA carboxylase beta chain, mitochondrial OS=Homo sapiens OX=9606 GN=MCCC2 PE=1 SV=1	17	8	8	8	8	563	61.3	7.68	22.1	8	0	4.0722e+07	1
FALSE	Master Protein	Q99623	Prohibitin-2 OS=Homo sapiens OX=9606 GN=PHB2 PE=1 SV=2	27	7	8	7	7	299	33.3	9.83	21.99	7	0	8.68204e+07	1
FALSE	Master Protein	P67775	Serine/threonine-protein phosphatase 2A catalytic subunit alpha isoform OS=Homo sapiens OX=9606 GN=PPP2CA PE=1 SV=1	22	5	6	1	5	309	35.6	5.54	21.72	5	0	2.89826e+08	1
FALSE	Master Protein	Q15393	Splicing factor 3B subunit 3 OS=Homo sapiens OX=9606 GN=SF3B3 PE=1 SV=4	7	7	7	7	7	1217	135.5	5.26	21.65	7	0	3.87586e+07	1
FALSE	Master Protein	P31689	DnaJ homolog subfamily A member 1 OS=Homo sapiens OX=9606 GN=DNAJA1 PE=1 SV=2	15	6	8	5	6	397	44.8	7.08	21.64	6	0	4.90313e+07	1
FALSE	Master Protein	Q9Y265	RuvB-like 1 OS=Homo sapiens OX=9606 GN=RUVBL1 PE=1 SV=1	19	7	7	7	7	456	50.2	6.42	21.63	7	0	1.44113e+08	1
FALSE	Master Protein	Q9P270	SLAIN motif-containing protein 2 OS=Homo sapiens OX=9606 GN=SLAIN2 PE=1 SV=2	16	7	7	7	7	581	62.5	9.45	21.62	7	0	6.47063e+07	1
FALSE	Master Protein	Q9H0A0	RNA cytidine acetyltransferase OS=Homo sapiens OX=9606 GN=NAT10 PE=1 SV=2	6	5	6	4	4	1025	115.7	8.27	21.51	5	1	2.74907e+07	1
FALSE	Master Protein	O95831	Apoptosis-inducing factor 1, mitochondrial OS=Homo sapiens OX=9606 GN=AIFM1 PE=1 SV=1	14	6	7	6	6	613	66.9	8.95	21.5	6	0	4.05235e+07	1
FALSE	Master Protein	P26373	60S ribosomal protein L13 OS=Homo sapiens OX=9606 GN=RPL13 PE=1 SV=4	23	5	8	5	5	211	24.2	11.65	21.49	5	0	377331984	1
FALSE	Master Protein	Q9BXS6	Nucleolar and spindle-associated protein 1 OS=Homo sapiens OX=9606 GN=NUSAP1 PE=1 SV=1	16	6	7	6	6	441	49.4	9.91	21.37	6	0	7.11821e+07	1
FALSE	Master Protein	P50914	60S ribosomal protein L14 OS=Homo sapiens OX=9606 GN=RPL14 PE=1 SV=4	27	7	9	7	7	215	23.4	10.93	21.32	7	0	3.27735e+08	1
FALSE	Master Protein	Q9BYK8	Helicase with zinc finger domain 2 OS=Homo sapiens OX=9606 GN=HELZ2 PE=1 SV=6	3	7	7	7	7	2649	294.5	7.49	21.3	7	0	2.02019e+07	1
FALSE	Master Protein	P02538	Keratin, type II cytoskeletal 6A OS=Homo sapiens OX=9606 GN=KRT6A PE=1 SV=3	10	5	8	0	3	564	60	8	21.26	5	1	29339512	1
FALSE	Master Protein	Q92615	La-related protein 4B OS=Homo sapiens OX=9606 GN=LARP4B PE=1 SV=3	11	7	7	7	7	738	80.5	6.92	21.2	7	0	5.31296e+07	1
FALSE	Master Protein	Q5H9R7	Serine/threonine-protein phosphatase 6 regulatory subunit 3 OS=Homo sapiens OX=9606 GN=PPP6R3 PE=1 SV=2	7	7	7	7	7	873	97.6	4.6	21.19	7	0	28701821	1
FALSE	Master Protein	P41250	Glycine--tRNA ligase OS=Homo sapiens OX=9606 GN=GARS1 PE=1 SV=3	11	7	7	7	7	739	83.1	7.03	21.12	7	0	3.03786e+07	1
FALSE	Master Protein	P33991	DNA replication licensing factor MCM4 OS=Homo sapiens OX=9606 GN=MCM4 PE=1 SV=5	9	7	7	6	6	863	96.5	6.74	21.1	7	1	6.82085e+07	1
FALSE	Master Protein	Q9H845	Complex I assembly factor ACAD9, mitochondrial OS=Homo sapiens OX=9606 GN=ACAD9 PE=1 SV=1	13	8	8	8	8	621	68.7	7.96	21.08	8	0	4.86666e+07	1
FALSE	Master Protein	P22102	Trifunctional purine biosynthetic protein adenosine-3 OS=Homo sapiens OX=9606 GN=GART PE=1 SV=1	8	8	8	8	8	1010	107.7	6.7	21.05	8	0	5.57523e+07	1
FALSE	Master Protein	P08238	Heat shock protein HSP 90-beta OS=Homo sapiens OX=9606 GN=HSP90AB1 PE=1 SV=4	7	4	7	0	3	724	83.2	5.03	20.89	4	1	6.07778e+07	1
FALSE	Master Protein	P84098	60S ribosomal protein L19 OS=Homo sapiens OX=9606 GN=RPL19 PE=1 SV=1	27	6	7	6	6	196	23.5	11.47	20.87	6	0	214884452	1
FALSE	Master Protein	O00411	DNA-directed RNA polymerase, mitochondrial OS=Homo sapiens OX=9606 GN=POLRMT PE=1 SV=2	6	7	8	7	7	1230	138.5	8.98	20.81	7	0	4.90157e+07	1
FALSE	Master Protein	P52294	Importin subunit alpha-5 OS=Homo sapiens OX=9606 GN=KPNA1 PE=1 SV=3	11	5	6	3	4	538	60.2	5.01	20.65	5	1	2.34502e+08	1
FALSE	Master Protein	O95235	Kinesin-like protein KIF20A OS=Homo sapiens OX=9606 GN=KIF20A PE=1 SV=1	9	7	7	7	7	890	100.2	6.92	20.6	7	0	2.17682e+07	1
FALSE	Master Protein	P46781	40S ribosomal protein S9 OS=Homo sapiens OX=9606 GN=RPS9 PE=1 SV=3	34	8	8	8	8	194	22.6	10.65	20.53	8	0	3.41151e+08	1
FALSE	Master Protein	Q6P2Q9	Pre-mRNA-processing-splicing factor 8 OS=Homo sapiens OX=9606 GN=PRPF8 PE=1 SV=2	3	8	8	8	8	2335	273.4	8.84	20.47	8	0	4.40911e+07	1
FALSE	Master Protein	Q9Y383	Putative RNA-binding protein Luc7-like 2 OS=Homo sapiens OX=9606 GN=LUC7L2 PE=1 SV=2	14	5	7	3	3	392	46.5	10.01	20.32	5	1	6.81624e+07	1
FALSE	Master Protein	Q00577	Transcriptional activator protein Pur-alpha OS=Homo sapiens OX=9606 GN=PURA PE=1 SV=2	16	5	6	4	4	322	34.9	6.44	20.27	5	1	9.22383e+07	1
FALSE	Master Protein	P17987	T-complex protein 1 subunit alpha OS=Homo sapiens OX=9606 GN=TCP1 PE=1 SV=1	14	6	7	6	6	556	60.3	6.11	20.25	6	0	7.56761e+07	1
FALSE	Master Protein	Q96N67	Dedicator of cytokinesis protein 7 OS=Homo sapiens OX=9606 GN=DOCK7 PE=1 SV=4	4	7	7	6	6	2140	242.4	6.8	20.16	7	1	4.61547e+07	1
FALSE	Master Protein	Q01780	Exosome component 10 OS=Homo sapiens OX=9606 GN=EXOSC10 PE=1 SV=2	8	7	7	7	7	885	100.8	8.46	20.12	7	0	3.30232e+07	1
FALSE	Master Protein	A0A075B6R9	Probable non-functional immunoglobulin kappa variable 2D-24 OS=Homo sapiens OX=9606 GN=IGKV2D-24 PE=1 SV=1	13	3	9	2	2	120	13.1	8.87	20.09	3	0	1.80131e+08	1
FALSE	Master Protein	Q14684	Ribosomal RNA processing protein 1 homolog B OS=Homo sapiens OX=9606 GN=RRP1B PE=1 SV=3	9	7	7	7	7	758	84.4	9.76	20.06	7	0	1.24624e+08	1
FALSE	Master Protein	Q12789	General transcription factor 3C polypeptide 1 OS=Homo sapiens OX=9606 GN=GTF3C1 PE=1 SV=4	3	6	8	6	6	2109	238.7	7.3	19.86	6	0	27614841	1
FALSE	Master Protein	Q8TDD1	ATP-dependent RNA helicase DDX54 OS=Homo sapiens OX=9606 GN=DDX54 PE=1 SV=2	8	7	7	7	7	881	98.5	10.02	19.78	7	0	55243761	1
FALSE	Master Protein	Q04637	Eukaryotic translation initiation factor 4 gamma 1 OS=Homo sapiens OX=9606 GN=EIF4G1 PE=1 SV=4	5	8	9	7	7	1599	175.4	5.33	19.78	8	1	4.91692e+07	1
FALSE	Master Protein	Q93009	Ubiquitin carboxyl-terminal hydrolase 7 OS=Homo sapiens OX=9606 GN=USP7 PE=1 SV=2	7	7	7	7	7	1102	128.2	5.55	19.66	7	0	4.93588e+07	1
FALSE	Master Protein	Q9UKX7	Nuclear pore complex protein Nup50 OS=Homo sapiens OX=9606 GN=NUP50 PE=1 SV=2	14	5	6	5	5	468	50.1	7.06	19.62	5	0	5.61029e+07	1
FALSE	Master Protein	P43246	DNA mismatch repair protein Msh2 OS=Homo sapiens OX=9606 GN=MSH2 PE=1 SV=1	8	8	8	8	8	934	104.7	5.77	19.56	8	0	7.65957e+07	1
FALSE	Master Protein	Q9BWF3	RNA-binding protein 4 OS=Homo sapiens OX=9606 GN=RBM4 PE=1 SV=1	20	5	5	2	5	364	40.3	7.08	19.53	5	0	5.54902e+07	1
FALSE	Master Protein	P05783	Keratin, type I cytoskeletal 18 OS=Homo sapiens OX=9606 GN=KRT18 PE=1 SV=2	16	7	7	7	7	430	48	5.45	19.33	7	0	2.2962e+08	1
FALSE	Master Protein	P12236	ADP/ATP translocase 3 OS=Homo sapiens OX=9606 GN=SLC25A6 PE=1 SV=4	28	8	8	2	2	298	32.8	9.74	19.3	8	6	482288568	1
FALSE	Master Protein	Q12849	G-rich sequence factor 1 OS=Homo sapiens OX=9606 GN=GRSF1 PE=1 SV=3	16	6	6	6	6	480	53.1	6.19	19.28	6	0	5.15334e+07	1
FALSE	Master Protein	P40937	Replication factor C subunit 5 OS=Homo sapiens OX=9606 GN=RFC5 PE=1 SV=1	15	5	7	5	5	340	38.5	7.2	19.25	5	0	5.36043e+07	1
FALSE	Master Protein	P55786	Puromycin-sensitive aminopeptidase OS=Homo sapiens OX=9606 GN=NPEPPS PE=1 SV=2	8	7	7	4	7	919	103.2	5.72	19.19	7	0	48789986	1
FALSE	Master Protein	Q9Y3Z3	Deoxynucleoside triphosphate triphosphohydrolase SAMHD1 OS=Homo sapiens OX=9606 GN=SAMHD1 PE=1 SV=2	11	6	7	6	6	626	72.2	7.14	19.11	6	0	5.52183e+07	1
FALSE	Master Protein	P41091	Eukaryotic translation initiation factor 2 subunit 3 OS=Homo sapiens OX=9606 GN=EIF2S3 PE=1 SV=3	10	4	6	1	4	472	51.1	8.4	19.09	4	0	4.41972e+07	1
FALSE	Master Protein	O00425	Insulin-like growth factor 2 mRNA-binding protein 3 OS=Homo sapiens OX=9606 GN=IGF2BP3 PE=1 SV=2	11	5	6	3	3	579	63.7	8.87	19.08	5	1	24332578	1
FALSE	Master Protein	Q86VP6	Cullin-associated NEDD8-dissociated protein 1 OS=Homo sapiens OX=9606 GN=CAND1 PE=1 SV=2	5	6	6	5	6	1230	136.3	5.78	19.07	6	0	2.26033e+07	1
FALSE	Master Protein	Q15029	116 kDa U5 small nuclear ribonucleoprotein component OS=Homo sapiens OX=9606 GN=EFTUD2 PE=1 SV=1	7	6	7	5	5	972	109.4	5	19.07	6	0	4.54455e+07	1
FALSE	Master Protein	Q9UN86	Ras GTPase-activating protein-binding protein 2 OS=Homo sapiens OX=9606 GN=G3BP2 PE=1 SV=2	12	5	7	5	5	482	54.1	5.55	18.99	5	0	6.51072e+07	1
FALSE	Master Protein	Q14999	Cullin-7 OS=Homo sapiens OX=9606 GN=CUL7 PE=1 SV=2	4	7	8	6	7	1698	191	5.87	18.98	7	0	4.74285e+07	1
FALSE	Master Protein	Q96HC4	PDZ and LIM domain protein 5 OS=Homo sapiens OX=9606 GN=PDLIM5 PE=1 SV=5	10	5	6	5	5	596	63.9	8.21	18.98	5	0	2.8509e+07	1
FALSE	Master Protein	Q9Y2R9	28S ribosomal protein S7, mitochondrial OS=Homo sapiens OX=9606 GN=MRPS7 PE=1 SV=2	24	5	7	5	5	242	28.1	9.99	18.94	5	0	3.8589e+07	1
FALSE	Master Protein	P27635	60S ribosomal protein L10 OS=Homo sapiens OX=9606 GN=RPL10 PE=1 SV=4	18	4	7	0	4	214	24.6	10.08	18.91	4	0	2.65212e+08	1
FALSE	Master Protein	Q9H0H5	Rac GTPase-activating protein 1 OS=Homo sapiens OX=9606 GN=RACGAP1 PE=1 SV=1	11	7	7	7	7	632	71	8.88	18.86	7	0	1.96679e+07	1
FALSE	Master Protein	Q8IY81	pre-rRNA 2'-O-ribose RNA methyltransferase FTSJ3 OS=Homo sapiens OX=9606 GN=FTSJ3 PE=1 SV=2	7	5	6	5	5	847	96.5	8.4	18.77	5	0	1.12243e+08	1
FALSE	Master Protein	Q14839	Chromodomain-helicase-DNA-binding protein 4 OS=Homo sapiens OX=9606 GN=CHD4 PE=1 SV=2	3	7	8	3	5	1912	217.9	5.86	18.74	7	2	5.8609e+07	1
FALSE	Master Protein	Q8TCG1	Protein CIP2A OS=Homo sapiens OX=9606 GN=CIP2A PE=1 SV=2	7	5	5	5	5	905	102.1	6.23	18.64	5	0	16238499	1
FALSE	Master Protein	Q13162	Peroxiredoxin-4 OS=Homo sapiens OX=9606 GN=PRDX4 PE=1 SV=1	13	4	7	2	2	271	30.5	6.29	18.6	4	0	11196849	1
FALSE	Master Protein	Q9H2P0	Activity-dependent neuroprotector homeobox protein OS=Homo sapiens OX=9606 GN=ADNP PE=1 SV=1	7	6	6	6	6	1102	123.5	7.34	18.43	6	0	2.4595e+07	1
FALSE	Master Protein	P08779	Keratin, type I cytoskeletal 16 OS=Homo sapiens OX=9606 GN=KRT16 PE=1 SV=4	12	6	7	1	1	473	51.2	5.05	18.42	6	0	4.75585e+06	1
FALSE	Master Protein	Q96P70	Importin-9 OS=Homo sapiens OX=9606 GN=IPO9 PE=1 SV=3	5	3	4	3	3	1041	115.9	4.81	18.39	3	0	12575608	1
FALSE	Master Protein	Q92522	Histone H1.10 OS=Homo sapiens OX=9606 GN=H1-10 PE=1 SV=1	18	4	5	4	4	213	22.5	10.76	18.38	4	0	4.99046e+07	1
FALSE	Master Protein	P05141	ADP/ATP translocase 2 OS=Homo sapiens OX=9606 GN=SLC25A5 PE=1 SV=7	16	6	7	1	1	298	32.8	9.69	18.24	6	0	25421077	1
FALSE	Master Protein	Q9NX20	39S ribosomal protein L16, mitochondrial OS=Homo sapiens OX=9606 GN=MRPL16 PE=1 SV=1	24	5	6	5	5	251	28.4	10.13	18.24	5	0	3.75466e+07	1
FALSE	Master Protein	Q13895	Bystin OS=Homo sapiens OX=9606 GN=BYSL PE=1 SV=3	13	6	7	6	6	437	49.6	8.12	18.18	6	0	1.22475e+08	1
FALSE	Master Protein	P40429	60S ribosomal protein L13a OS=Homo sapiens OX=9606 GN=RPL13A PE=1 SV=2	24	6	7	3	6	203	23.6	10.93	18.17	6	0	2.40218e+08	1
FALSE	Master Protein	O15084	Serine/threonine-protein phosphatase 6 regulatory ankyrin repeat subunit A OS=Homo sapiens OX=9606 GN=ANKRD28 PE=1 SV=5	5	4	5	4	4	1053	112.9	6.25	18.07	4	0	2.66206e+07	1
FALSE	Master Protein	P11177	Pyruvate dehydrogenase E1 component subunit beta, mitochondrial OS=Homo sapiens OX=9606 GN=PDHB PE=1 SV=3	14	4	5	4	4	359	39.2	6.65	18.06	4	0	2.606e+07	1
FALSE	Master Protein	Q92945	Far upstream element-binding protein 2 OS=Homo sapiens OX=9606 GN=KHSRP PE=1 SV=4	10	7	7	6	6	711	73.1	7.3	18.01	7	1	8.09184e+07	1
FALSE	Master Protein	P21359	Neurofibromin OS=Homo sapiens OX=9606 GN=NF1 PE=1 SV=2	3	5	5	5	5	2839	319.2	7.39	17.98	5	0	2.64577e+07	1
FALSE	Master Protein	Q9BUJ2	Heterogeneous nuclear ribonucleoprotein U-like protein 1 OS=Homo sapiens OX=9606 GN=HNRNPUL1 PE=1 SV=2	6	5	7	5	5	856	95.7	6.92	17.9	5	0	3.02774e+07	1
FALSE	Master Protein	P51114	Fragile X mental retardation syndrome-related protein 1 OS=Homo sapiens OX=9606 GN=FXR1 PE=1 SV=3	7	5	7	5	5	621	69.7	6.15	17.9	5	0	3.90834e+07	1
FALSE	Master Protein	P28331	NADH-ubiquinone oxidoreductase 75 kDa subunit, mitochondrial OS=Homo sapiens OX=9606 GN=NDUFS1 PE=1 SV=3	10	6	6	6	6	727	79.4	6.23	17.82	6	0	43823705	1
FALSE	Master Protein	Q96AG4	Leucine-rich repeat-containing protein 59 OS=Homo sapiens OX=9606 GN=LRRC59 PE=1 SV=1	17	4	5	4	4	307	34.9	9.57	17.68	4	0	1.36526e+08	1
FALSE	Master Protein	Q8N3C0	Activating signal cointegrator 1 complex subunit 3 OS=Homo sapiens OX=9606 GN=ASCC3 PE=1 SV=3	3	8	8	8	8	2202	251.3	7.09	17.65	8	0	4.8206e+07	1
FALSE	Master Protein	Q16576	Histone-binding protein RBBP7 OS=Homo sapiens OX=9606 GN=RBBP7 PE=1 SV=1	10	5	8	1	1	425	47.8	5.05	17.63	5	0	6.94704e+06	1
FALSE	Master Protein	Q16352	Alpha-internexin OS=Homo sapiens OX=9606 GN=INA PE=1 SV=2	11	6	7	5	5	499	55.4	5.4	17.5	6	0	46386248	1
FALSE	Master Protein	P62195	26S proteasome regulatory subunit 8 OS=Homo sapiens OX=9606 GN=PSMC5 PE=1 SV=1	18	5	5	4	4	406	45.6	7.55	17.5	5	1	29256924	1
FALSE	Master Protein	Q9UQ35	Serine/arginine repetitive matrix protein 2 OS=Homo sapiens OX=9606 GN=SRRM2 PE=1 SV=2	2	5	5	5	5	2752	299.4	12.06	17.47	5	0	2.077e+07	1
FALSE	Master Protein	P17980	26S proteasome regulatory subunit 6A OS=Homo sapiens OX=9606 GN=PSMC3 PE=1 SV=3	14	4	4	4	4	439	49.2	5.24	17.43	4	0	18207926	1
FALSE	Master Protein	P04844	Dolichyl-diphosphooligosaccharide--protein glycosyltransferase subunit 2 OS=Homo sapiens OX=9606 GN=RPN2 PE=1 SV=3	9	4	5	4	4	631	69.2	5.69	17.37	4	0	1.1601e+07	1
FALSE	Master Protein	Q14444	Caprin-1 OS=Homo sapiens OX=9606 GN=CAPRIN1 PE=1 SV=2	8	5	6	5	5	709	78.3	5.25	17.27	5	0	1.23542e+08	1
FALSE	Master Protein	Q13151	Heterogeneous nuclear ribonucleoprotein A0 OS=Homo sapiens OX=9606 GN=HNRNPA0 PE=1 SV=1	13	4	7	2	2	305	30.8	9.29	17.25	4	0	6.13035e+06	1
FALSE	Master Protein	Q96HP0	Dedicator of cytokinesis protein 6 OS=Homo sapiens OX=9606 GN=DOCK6 PE=1 SV=3	4	6	6	5	5	2047	229.4	6.74	17.15	6	0	2.13231e+07	1
FALSE	Master Protein	P51991	Heterogeneous nuclear ribonucleoprotein A3 OS=Homo sapiens OX=9606 GN=HNRNPA3 PE=1 SV=2	8	3	6	1	1	378	39.6	9.01	16.99	3	0	2.68954e+06	1
FALSE	Master Protein	Q96I25	Splicing factor 45 OS=Homo sapiens OX=9606 GN=RBM17 PE=1 SV=1	13	5	6	4	4	401	44.9	5.97	16.96	5	1	37850905	1
FALSE	Master Protein	Q7L576	Cytoplasmic FMR1-interacting protein 1 OS=Homo sapiens OX=9606 GN=CYFIP1 PE=1 SV=1	4	5	6	2	5	1253	145.1	6.9	16.96	5	0	3.66564e+07	1
FALSE	Master Protein	Q9UG63	ATP-binding cassette sub-family F member 2 OS=Homo sapiens OX=9606 GN=ABCF2 PE=1 SV=2	8	4	6	4	4	623	71.2	7.37	16.93	4	0	2.89568e+07	1
FALSE	Master Protein	Q9Y2R4	Probable ATP-dependent RNA helicase DDX52 OS=Homo sapiens OX=9606 GN=DDX52 PE=1 SV=3	9	5	6	5	5	599	67.5	9.67	16.84	5	0	5.68275e+07	1
FALSE	Master Protein	P12268	Inosine-5'-monophosphate dehydrogenase 2 OS=Homo sapiens OX=9606 GN=IMPDH2 PE=1 SV=2	13	6	6	5	6	514	55.8	6.9	16.83	6	0	2.68829e+07	1
FALSE	Master Protein	Q96HS1	Serine/threonine-protein phosphatase PGAM5, mitochondrial OS=Homo sapiens OX=9606 GN=PGAM5 PE=1 SV=2	13	5	7	5	5	289	32	8.68	16.74	5	0	1.08216e+08	1
FALSE	Master Protein	O75376	Nuclear receptor corepressor 1 OS=Homo sapiens OX=9606 GN=NCOR1 PE=1 SV=2	3	5	5	5	5	2440	270	7.11	16.72	5	0	9026202	1
FALSE	Master Protein	Q5T4S7	E3 ubiquitin-protein ligase UBR4 OS=Homo sapiens OX=9606 GN=UBR4 PE=1 SV=1	1	6	6	6	6	5183	573.5	6.04	16.69	6	0	1.93181e+07	1
FALSE	Master Protein	Q86WR7	Proline and serine-rich protein 2 OS=Homo sapiens OX=9606 GN=PROSER2 PE=1 SV=2	14	5	6	5	5	435	45.8	7.2	16.58	5	0	3.5151e+07	1
FALSE	Master Protein	Q15645	Pachytene checkpoint protein 2 homolog OS=Homo sapiens OX=9606 GN=TRIP13 PE=1 SV=2	12	5	6	5	5	432	48.5	6.09	16.58	5	0	6.02579e+07	1
FALSE	Master Protein	Q66LE6	Serine/threonine-protein phosphatase 2A 55 kDa regulatory subunit B delta isoform OS=Homo sapiens OX=9606 GN=PPP2R2D PE=1 SV=1	9	3	4	2	2	453	52	6.39	16.54	3	0	42159246	1
FALSE	Master Protein	P35250	Replication factor C subunit 2 OS=Homo sapiens OX=9606 GN=RFC2 PE=1 SV=3	12	3	4	3	3	354	39.1	6.44	16.53	3	0	2.70495e+07	1
FALSE	Master Protein	O75534	Cold shock domain-containing protein E1 OS=Homo sapiens OX=9606 GN=CSDE1 PE=1 SV=2	7	6	6	6	6	798	88.8	6.25	16.5	6	0	3.49622e+07	1
FALSE	Master Protein	Q9P2P1	Protein NYNRIN OS=Homo sapiens OX=9606 GN=NYNRIN PE=2 SV=3	3	5	5	5	5	1898	208.2	8.02	16.35	5	0	1.444e+07	1
FALSE	Master Protein	P53621	Coatomer subunit alpha OS=Homo sapiens OX=9606 GN=COPA PE=1 SV=2	6	7	7	7	7	1224	138.3	7.66	16.32	7	0	5.5412e+07	1
FALSE	Master Protein	Q6IQ23	Pleckstrin homology domain-containing family A member 7 OS=Homo sapiens OX=9606 GN=PLEKHA7 PE=1 SV=2	5	4	5	4	4	1121	127.1	9.35	16.31	4	0	4.71279e+07	1
FALSE	Master Protein	O14757	Serine/threonine-protein kinase Chk1 OS=Homo sapiens OX=9606 GN=CHEK1 PE=1 SV=2	12	5	5	5	5	476	54.4	8.25	16.28	5	0	2.992e+07	1
FALSE	Master Protein	P30260	Cell division cycle protein 27 homolog OS=Homo sapiens OX=9606 GN=CDC27 PE=1 SV=2	7	5	6	5	5	824	91.8	7.02	16.27	5	0	3.34439e+08	1
FALSE	Master Protein	O14744	Protein arginine N-methyltransferase 5 OS=Homo sapiens OX=9606 GN=PRMT5 PE=1 SV=4	8	6	6	6	6	637	72.6	6.29	16.27	6	0	5.41587e+07	1
FALSE	Master Protein	Q9H857	5'-nucleotidase domain-containing protein 2 OS=Homo sapiens OX=9606 GN=NT5DC2 PE=1 SV=1	10	5	5	5	5	520	60.7	6.77	16.24	5	0	54719679	1
FALSE	Master Protein	Q15365	Poly(rC)-binding protein 1 OS=Homo sapiens OX=9606 GN=PCBP1 PE=1 SV=2	14	5	6	4	4	356	37.5	7.09	16.22	5	1	5.66485e+07	1
FALSE	Master Protein	P18621	60S ribosomal protein L17 OS=Homo sapiens OX=9606 GN=RPL17 PE=1 SV=3	20	4	6	4	4	184	21.4	10.17	16.21	4	0	8.17599e+07	1
FALSE	Master Protein	Q8WXX5	DnaJ homolog subfamily C member 9 OS=Homo sapiens OX=9606 GN=DNAJC9 PE=1 SV=1	22	5	5	5	5	260	29.9	5.73	16.18	5	0	3.09155e+07	1
FALSE	Master Protein	Q1KMD3	Heterogeneous nuclear ribonucleoprotein U-like protein 2 OS=Homo sapiens OX=9606 GN=HNRNPUL2 PE=1 SV=1	6	5	6	5	5	747	85.1	4.91	16.12	5	0	3.19504e+07	1
FALSE	Master Protein	Q9P2N5	RNA-binding protein 27 OS=Homo sapiens OX=9606 GN=RBM27 PE=1 SV=2	5	5	6	4	5	1060	118.6	9.19	16.1	5	0	3.03446e+07	1
FALSE	Master Protein	Q96EY7	Pentatricopeptide repeat domain-containing protein 3, mitochondrial OS=Homo sapiens OX=9606 GN=PTCD3 PE=1 SV=3	9	6	6	6	6	689	78.5	6.42	16.08	6	0	1.24173e+08	1
FALSE	Master Protein	O94776	Metastasis-associated protein MTA2 OS=Homo sapiens OX=9606 GN=MTA2 PE=1 SV=1	10	6	6	6	6	668	75	9.66	15.99	6	0	2.81565e+07	1
FALSE	Master Protein	Q09028	Histone-binding protein RBBP4 OS=Homo sapiens OX=9606 GN=RBBP4 PE=1 SV=3	10	5	7	1	1	425	47.6	4.89	15.94	5	5	5.56638e+07	1
FALSE	Master Protein	P54886	Delta-1-pyrroline-5-carboxylate synthase OS=Homo sapiens OX=9606 GN=ALDH18A1 PE=1 SV=2	6	6	6	6	6	795	87.2	7.12	15.89	6	0	5.93716e+07	1
FALSE	Master Protein	Q8N5U6	RING finger protein 10 OS=Homo sapiens OX=9606 GN=RNF10 PE=1 SV=2	2	1	3	1	1	811	89.9	6.92	15.68	1	0		1
FALSE	Master Protein	Q8N1G4	Leucine-rich repeat-containing protein 47 OS=Homo sapiens OX=9606 GN=LRRC47 PE=1 SV=1	11	4	4	4	4	583	63.4	8.28	15.68	4	0	27075413	1
FALSE	Master Protein	P48643	T-complex protein 1 subunit epsilon OS=Homo sapiens OX=9606 GN=CCT5 PE=1 SV=1	10	5	6	5	5	541	59.6	5.66	15.64	5	0	3.19131e+07	1
FALSE	Master Protein	Q9NP81	Serine--tRNA ligase, mitochondrial OS=Homo sapiens OX=9606 GN=SARS2 PE=1 SV=1	12	5	5	5	5	518	58.2	8.13	15.58	5	0	3.88922e+07	1
FALSE	Master Protein	Q9NNW5	WD repeat-containing protein 6 OS=Homo sapiens OX=9606 GN=WDR6 PE=1 SV=1	4	4	5	4	4	1121	121.6	6.87	15.54	4	0	22081933	1
FALSE	Master Protein	Q9Y3D9	28S ribosomal protein S23, mitochondrial OS=Homo sapiens OX=9606 GN=MRPS23 PE=1 SV=2	21	4	6	4	4	190	21.8	8.9	15.53	4	0	61726951	1
FALSE	Master Protein	Q9NUL7	Probable ATP-dependent RNA helicase DDX28 OS=Homo sapiens OX=9606 GN=DDX28 PE=1 SV=2	13	5	5	5	5	540	59.5	10.42	15.48	5	0	1.71666e+07	1
FALSE	Master Protein	Q02978	Mitochondrial 2-oxoglutarate/malate carrier protein OS=Homo sapiens OX=9606 GN=SLC25A11 PE=1 SV=3	17	5	6	5	5	314	34	9.91	15.46	5	0	3.88796e+07	1
FALSE	Master Protein	Q9NVP1	ATP-dependent RNA helicase DDX18 OS=Homo sapiens OX=9606 GN=DDX18 PE=1 SV=2	9	5	5	5	5	670	75.4	9.5	15.43	5	0	29194373	1
FALSE	Master Protein	Q9Y2S7	Polymerase delta-interacting protein 2 OS=Homo sapiens OX=9606 GN=POLDIP2 PE=1 SV=1	14	5	8	5	5	368	42	8.63	15.4	5	0	7.02289e+07	1
FALSE	Master Protein	Q14498	RNA-binding protein 39 OS=Homo sapiens OX=9606 GN=RBM39 PE=1 SV=2	10	5	6	4	4	530	59.3	10.1	15.39	5	1	1.408e+08	1
FALSE	Master Protein	Q00610	Clathrin heavy chain 1 OS=Homo sapiens OX=9606 GN=CLTC PE=1 SV=5	3	5	5	4	5	1675	191.5	5.69	15.34	5	0	3.36837e+07	1
FALSE	Master Protein	P18583	Protein SON OS=Homo sapiens OX=9606 GN=SON PE=1 SV=4	2	4	5	4	4	2426	263.7	5.64	15.3	4	0	1.63823e+07	1
FALSE	Master Protein	O00567	Nucleolar protein 56 OS=Homo sapiens OX=9606 GN=NOP56 PE=1 SV=4	8	5	6	5	5	594	66	9.19	15.3	5	0	4.07598e+07	1
FALSE	Master Protein	Q5VUA4	Zinc finger protein 318 OS=Homo sapiens OX=9606 GN=ZNF318 PE=1 SV=2	3	5	5	5	5	2279	251	7.2	15.29	5	0	40755063	1
FALSE	Master Protein	Q9Y2X3	Nucleolar protein 58 OS=Homo sapiens OX=9606 GN=NOP58 PE=1 SV=1	8	3	4	3	3	529	59.5	8.92	15.21	3	0	1.10985e+07	1
FALSE	Master Protein	Q96SB4	SRSF protein kinase 1 OS=Homo sapiens OX=9606 GN=SRPK1 PE=1 SV=2	6	4	5	4	4	655	74.3	6.16	15.21	4	0	5.00109e+07	1
FALSE	Master Protein	O75152	Zinc finger CCCH domain-containing protein 11A OS=Homo sapiens OX=9606 GN=ZC3H11A PE=1 SV=3	6	5	6	5	5	810	89.1	8.37	15.11	5	0	3.1367e+07	1
FALSE	Master Protein	Q9Y224	RNA transcription, translation and transport factor protein OS=Homo sapiens OX=9606 GN=RTRAF PE=1 SV=1	16	3	4	3	3	244	28.1	6.65	15.11	3	0	21557142	1
FALSE	Master Protein	Q96GQ7	Probable ATP-dependent RNA helicase DDX27 OS=Homo sapiens OX=9606 GN=DDX27 PE=1 SV=2	8	6	6	6	6	796	89.8	9.28	15.08	6	0	2.58927e+07	1
FALSE	Master Protein	Q9UKN8	General transcription factor 3C polypeptide 4 OS=Homo sapiens OX=9606 GN=GTF3C4 PE=1 SV=2	6	4	5	4	4	822	91.9	6.65	15.07	4	0	1.74617e+07	1
FALSE	Master Protein	Q9NYF8	Bcl-2-associated transcription factor 1 OS=Homo sapiens OX=9606 GN=BCLAF1 PE=1 SV=2	5	5	6	5	5	920	106.1	9.98	15.06	5	0	6.40545e+07	1
FALSE	Master Protein	Q8IWZ3	Ankyrin repeat and KH domain-containing protein 1 OS=Homo sapiens OX=9606 GN=ANKHD1 PE=1 SV=1	2	5	5	2	2	2542	269.3	5.73	15.04	5	3	2.06703e+07	1
FALSE	Master Protein	Q15417	Calponin-3 OS=Homo sapiens OX=9606 GN=CNN3 PE=1 SV=1	10	3	5	2	2	329	36.4	6.05	15.01	3	1	52014537	1
FALSE	Master Protein	P62136	Serine/threonine-protein phosphatase PP1-alpha catalytic subunit OS=Homo sapiens OX=9606 GN=PPP1CA PE=1 SV=1	20	5	5	4	4	330	37.5	6.33	14.94	5	1	1.84331e+07	1
FALSE	Master Protein	O95163	Elongator complex protein 1 OS=Homo sapiens OX=9606 GN=ELP1 PE=1 SV=3	5	6	6	6	6	1332	150.2	5.94	14.91	6	0	1.59283e+07	1
FALSE	Master Protein	Q14683	Structural maintenance of chromosomes protein 1A OS=Homo sapiens OX=9606 GN=SMC1A PE=1 SV=2	4	5	5	5	5	1233	143.1	7.64	14.88	5	0	4.43469e+07	1
FALSE	Master Protein	Q8WWM7	Ataxin-2-like protein OS=Homo sapiens OX=9606 GN=ATXN2L PE=1 SV=2	5	5	6	5	5	1075	113.3	8.59	14.83	5	0	4.50627e+07	1
FALSE	Master Protein	Q86TB9	Protein PAT1 homolog 1 OS=Homo sapiens OX=9606 GN=PATL1 PE=1 SV=2	4	3	4	3	3	770	86.8	6.67	14.8	3	0	2.95877e+07	1
FALSE	Master Protein	P48047	ATP synthase subunit O, mitochondrial OS=Homo sapiens OX=9606 GN=ATP5PO PE=1 SV=1	25	5	5	5	5	213	23.3	9.96	14.69	5	0	1.06294e+08	1
FALSE	Master Protein	Q9UHD2	Serine/threonine-protein kinase TBK1 OS=Homo sapiens OX=9606 GN=TBK1 PE=1 SV=1	6	4	5	3	4	729	83.6	6.79	14.61	4	0	2.12677e+07	1
FALSE	Master Protein	Q9UNQ2	Probable dimethyladenosine transferase OS=Homo sapiens OX=9606 GN=DIMT1 PE=1 SV=1	18	6	6	6	6	313	35.2	9.99	14.61	6	0	2.80989e+07	1
FALSE	Master Protein	P50402	Emerin OS=Homo sapiens OX=9606 GN=EMD PE=1 SV=1	20	4	5	4	4	254	29	5.5	14.59	4	0	2.37222e+07	1
FALSE	Master Protein	P62258	14-3-3 protein epsilon OS=Homo sapiens OX=9606 GN=YWHAE PE=1 SV=1	22	6	6	4	4	255	29.2	4.74	14.58	6	2	30852245	1
FALSE	Master Protein	Q5VT25	Serine/threonine-protein kinase MRCK alpha OS=Homo sapiens OX=9606 GN=CDC42BPA PE=1 SV=1	4	6	6	5	6	1732	197.2	6.58	14.52	6	0	3.56041e+07	1
FALSE	Master Protein	P34932	Heat shock 70 kDa protein 4 OS=Homo sapiens OX=9606 GN=HSPA4 PE=1 SV=4	6	4	4	4	4	840	94.3	5.19	14.51	4	0	5.99402e+07	1
FALSE	Master Protein	Q8IXB1	DnaJ homolog subfamily C member 10 OS=Homo sapiens OX=9606 GN=DNAJC10 PE=1 SV=2	7	5	5	5	5	793	91	7.18	14.47	5	0	6.12352e+07	1
FALSE	Master Protein	P46778	60S ribosomal protein L21 OS=Homo sapiens OX=9606 GN=RPL21 PE=1 SV=2	23	3	5	3	3	160	18.6	10.49	14.43	3	0	2.08466e+07	1
FALSE	Master Protein	P78344	Eukaryotic translation initiation factor 4 gamma 2 OS=Homo sapiens OX=9606 GN=EIF4G2 PE=1 SV=1	7	5	6	5	5	907	102.3	7.14	14.42	5	0	1.90842e+07	1
FALSE	Master Protein	Q8IZH2	5'-3' exoribonuclease 1 OS=Homo sapiens OX=9606 GN=XRN1 PE=1 SV=1	4	6	6	6	6	1706	194	7.21	14.39	6	0	2.46636e+07	1
FALSE	Master Protein	Q96PY6	Serine/threonine-protein kinase Nek1 OS=Homo sapiens OX=9606 GN=NEK1 PE=1 SV=2	4	5	5	5	5	1258	142.7	5.94	14.37	5	0	1.24099e+07	1
FALSE	Master Protein	Q7L3T8	Probable proline--tRNA ligase, mitochondrial OS=Homo sapiens OX=9606 GN=PARS2 PE=1 SV=1	12	5	6	5	5	475	53.2	8.1	14.34	5	0	1.69415e+07	1
FALSE	Master Protein	Q00325	Phosphate carrier protein, mitochondrial OS=Homo sapiens OX=9606 GN=SLC25A3 PE=1 SV=2	16	6	6	6	6	362	40.1	9.38	14.32	6	0	2.70489e+08	1
FALSE	Master Protein	P62753	40S ribosomal protein S6 OS=Homo sapiens OX=9606 GN=RPS6 PE=1 SV=1	20	5	5	5	5	249	28.7	10.84	14.32	5	0	5.93695e+07	1
FALSE	Master Protein	P07197	Neurofilament medium polypeptide OS=Homo sapiens OX=9606 GN=NEFM PE=1 SV=3	5	5	6	4	4	916	102.4	4.91	14.31	5	0	1.82184e+07	1
FALSE	Master Protein	O75096	Low-density lipoprotein receptor-related protein 4 OS=Homo sapiens OX=9606 GN=LRP4 PE=1 SV=4	3	5	5	5	5	1905	211.9	5.27	14.07	5	0	2.54752e+07	1
FALSE	Master Protein	Q9NYU2	UDP-glucose:glycoprotein glucosyltransferase 1 OS=Homo sapiens OX=9606 GN=UGGT1 PE=1 SV=3	3	5	5	5	5	1555	177.1	5.63	14.03	5	0	2.94701e+07	1
FALSE	Master Protein	P05198	Eukaryotic translation initiation factor 2 subunit 1 OS=Homo sapiens OX=9606 GN=EIF2S1 PE=1 SV=3	16	5	5	5	5	315	36.1	5.08	14.03	5	0	1.05048e+08	1
FALSE	Master Protein	Q5SQI0	Alpha-tubulin N-acetyltransferase 1 OS=Homo sapiens OX=9606 GN=ATAT1 PE=1 SV=1	13	4	4	4	4	421	46.8	9.95	13.94	4	0	3.08745e+07	1
FALSE	Master Protein	Q8TEX9	Importin-4 OS=Homo sapiens OX=9606 GN=IPO4 PE=1 SV=2	5	4	4	4	4	1081	118.6	4.96	13.93	4	0	1.37728e+07	1
FALSE	Master Protein	P55265	Double-stranded RNA-specific adenosine deaminase OS=Homo sapiens OX=9606 GN=ADAR PE=1 SV=4	4	4	4	4	4	1226	136	8.65	13.88	4	0	1.2461e+07	1
FALSE	Master Protein	Q9H0S4	Probable ATP-dependent RNA helicase DDX47 OS=Homo sapiens OX=9606 GN=DDX47 PE=1 SV=1	12	4	4	4	4	455	50.6	9.1	13.86	4	0	2.64426e+07	1
FALSE	Master Protein	P40938	Replication factor C subunit 3 OS=Homo sapiens OX=9606 GN=RFC3 PE=1 SV=2	10	4	5	4	4	356	40.5	8.34	13.86	4	0	4.18668e+07	1
FALSE	Master Protein	Q9Y5Q9	General transcription factor 3C polypeptide 3 OS=Homo sapiens OX=9606 GN=GTF3C3 PE=1 SV=1	5	4	5	4	4	886	101.2	5.07	13.83	4	0	2.23735e+07	1
FALSE	Master Protein	P53350	Serine/threonine-protein kinase PLK1 OS=Homo sapiens OX=9606 GN=PLK1 PE=1 SV=1	9	5	5	5	5	603	68.2	8.91	13.82	5	0	3.06827e+07	1
FALSE	Master Protein	Q96KR1	Zinc finger RNA-binding protein OS=Homo sapiens OX=9606 GN=ZFR PE=1 SV=2	6	5	5	5	5	1074	116.9	9.04	13.81	5	0	37239670	1
FALSE	Master Protein	P49368	T-complex protein 1 subunit gamma OS=Homo sapiens OX=9606 GN=CCT3 PE=1 SV=4	8	4	5	4	4	545	60.5	6.49	13.81	4	0	2.45502e+07	1
FALSE	Master Protein	P62241	40S ribosomal protein S8 OS=Homo sapiens OX=9606 GN=RPS8 PE=1 SV=2	20	4	5	4	4	208	24.2	10.32	13.68	4	0	7.31613e+07	1
FALSE	Master Protein	Q9UPP1	Histone lysine demethylase PHF8 OS=Homo sapiens OX=9606 GN=PHF8 PE=1 SV=3	5	5	5	4	5	1060	117.8	8.72	13.67	5	0	3.23673e+07	1
FALSE	Master Protein	O75179	Ankyrin repeat domain-containing protein 17 OS=Homo sapiens OX=9606 GN=ANKRD17 PE=1 SV=3	2	4	4	1	1	2603	274.1	6.52	13.66	4	0	4.13764e+06	1
FALSE	Master Protein	Q9P015	39S ribosomal protein L15, mitochondrial OS=Homo sapiens OX=9606 GN=MRPL15 PE=1 SV=1	20	5	5	5	5	296	33.4	10.01	13.66	5	0	2.89135e+07	1
FALSE	Master Protein	Q9H5H4	Zinc finger protein 768 OS=Homo sapiens OX=9606 GN=ZNF768 PE=1 SV=2	9	5	6	5	5	540	60.2	7.97	13.58	5	0	26658146	1
FALSE	Master Protein	P32969	60S ribosomal protein L9 OS=Homo sapiens OX=9606 GN=RPL9 PE=1 SV=1	23	4	5	4	4	192	21.9	9.95	13.56	4	0	5.19981e+07	1
FALSE	Master Protein	O60684	Importin subunit alpha-7 OS=Homo sapiens OX=9606 GN=KPNA6 PE=1 SV=1	7	3	4	2	2	536	60	4.98	13.53	3	0	6084604	1
FALSE	Master Protein	Q3ZCQ8	Mitochondrial import inner membrane translocase subunit TIM50 OS=Homo sapiens OX=9606 GN=TIMM50 PE=1 SV=2	8	2	3	2	2	353	39.6	8.37	13.52	2	0	2.63411e+07	1
FALSE	Master Protein	Q96GA3	Protein LTV1 homolog OS=Homo sapiens OX=9606 GN=LTV1 PE=1 SV=1	11	4	4	4	4	475	54.8	4.91	13.5	4	0	33328572	1
FALSE	Master Protein	P33992	DNA replication licensing factor MCM5 OS=Homo sapiens OX=9606 GN=MCM5 PE=1 SV=5	7	5	5	5	5	734	82.2	8.37	13.5	5	0	4.37659e+07	1
FALSE	Master Protein	Q16629	Serine/arginine-rich splicing factor 7 OS=Homo sapiens OX=9606 GN=SRSF7 PE=1 SV=1	21	4	4	3	3	238	27.4	11.82	13.45	4	1	7.74941e+07	1
FALSE	Master Protein	Q9UQ88	Cyclin-dependent kinase 11A OS=Homo sapiens OX=9606 GN=CDK11A PE=1 SV=4	6	4	5	0	4	783	91.3	5.36	13.42	4	0	2.89912e+07	1
FALSE	Master Protein	P35637	RNA-binding protein FUS OS=Homo sapiens OX=9606 GN=FUS PE=1 SV=1	6	3	4	2	3	526	53.4	9.36	13.4	3	0	2.47136e+07	1
FALSE	Master Protein	O43290	U4/U6.U5 tri-snRNP-associated protein 1 OS=Homo sapiens OX=9606 GN=SART1 PE=1 SV=1	7	5	5	5	5	800	90.2	6.13	13.35	5	0	3.17308e+07	1
FALSE	Master Protein	P82933	28S ribosomal protein S9, mitochondrial OS=Homo sapiens OX=9606 GN=MRPS9 PE=1 SV=2	13	5	5	5	5	396	45.8	9.51	13.32	5	0	1.11569e+08	1
FALSE	Master Protein	Q14152	Eukaryotic translation initiation factor 3 subunit A OS=Homo sapiens OX=9606 GN=EIF3A PE=1 SV=1	4	5	5	5	5	1382	166.5	6.79	13.32	5	0	3.21271e+07	1
FALSE	Master Protein	Q99439	Calponin-2 OS=Homo sapiens OX=9606 GN=CNN2 PE=1 SV=4	13	3	4	2	2	309	33.7	7.33	13.32	3	0	1.06513e+07	1
FALSE	Master Protein	P25791	Rhombotin-2 OS=Homo sapiens OX=9606 GN=LMO2 PE=1 SV=1	20	4	4	4	4	158	18.3	7.09	13.32	4	0	1.08529e+08	1
FALSE	Master Protein	P0C7P4	Putative cytochrome b-c1 complex subunit Rieske-like protein 1 OS=Homo sapiens OX=9606 GN=UQCRFS1P1 PE=5 SV=1	11	2	3	0	2	283	30.8	8.87	13.28	2	0	1.03156e+07	1
FALSE	Master Protein	Q92499	ATP-dependent RNA helicase DDX1 OS=Homo sapiens OX=9606 GN=DDX1 PE=1 SV=2	7	4	4	4	4	740	82.4	7.23	13.27	4	0	1.98905e+07	1
FALSE	Master Protein	P32119	Peroxiredoxin-2 OS=Homo sapiens OX=9606 GN=PRDX2 PE=1 SV=5	20	4	4	3	3	198	21.9	5.97	13.27	4	0	2.2855e+07	1
FALSE	Master Protein	P62333	26S proteasome regulatory subunit 10B OS=Homo sapiens OX=9606 GN=PSMC6 PE=1 SV=1	12	4	4	4	4	389	44.1	7.49	13.25	4	0	1.37918e+07	1
FALSE	Master Protein	Q9BTT6	Leucine-rich repeat-containing protein 1 OS=Homo sapiens OX=9606 GN=LRRC1 PE=1 SV=1	10	4	4	2	2	524	59.2	5.02	13.25	4	0	6.12116e+06	1
FALSE	Master Protein	Q2Q1W2	E3 ubiquitin-protein ligase TRIM71 OS=Homo sapiens OX=9606 GN=TRIM71 PE=1 SV=1	7	4	4	4	4	868	93.3	7.61	13.24	4	0	2.25889e+07	1
FALSE	Master Protein	P35251	Replication factor C subunit 1 OS=Homo sapiens OX=9606 GN=RFC1 PE=1 SV=4	4	4	4	4	4	1148	128.2	9.36	13.22	4	0	33561939	1
FALSE	Master Protein	Q6P158	Putative ATP-dependent RNA helicase DHX57 OS=Homo sapiens OX=9606 GN=DHX57 PE=1 SV=2	3	4	4	4	4	1386	155.5	7.71	13.2	4	0	1.07494e+07	1
FALSE	Master Protein	P78347	General transcription factor II-I OS=Homo sapiens OX=9606 GN=GTF2I PE=1 SV=2	5	5	5	5	5	998	112.3	6.39	13.19	5	0	2.05828e+07	1
FALSE	Master Protein	P09543	2',3'-cyclic-nucleotide 3'-phosphodiesterase OS=Homo sapiens OX=9606 GN=CNP PE=1 SV=2	12	6	6	6	6	421	47.5	9.07	13.18	6	0	60256030	1
FALSE	Master Protein	Q66GS9	Centrosomal protein of 135 kDa OS=Homo sapiens OX=9606 GN=CEP135 PE=1 SV=2	4	5	5	5	5	1140	133.4	6.21	13.17	5	0	3.22771e+07	1
FALSE	Master Protein	Q9H583	HEAT repeat-containing protein 1 OS=Homo sapiens OX=9606 GN=HEATR1 PE=1 SV=3	3	5	5	5	5	2144	242.2	6.54	13.12	5	0	15249030	1
FALSE	Master Protein	Q9BU76	Multiple myeloma tumor-associated protein 2 OS=Homo sapiens OX=9606 GN=MMTAG2 PE=1 SV=1	16	3	4	3	3	263	29.4	10.02	13.09	3	0	1.26091e+08	1
FALSE	Master Protein	Q96TA2	ATP-dependent zinc metalloprotease YME1L1 OS=Homo sapiens OX=9606 GN=YME1L1 PE=1 SV=2	7	4	4	4	4	773	86.4	8.76	13.07	4	0	3.26958e+07	1
FALSE	Master Protein	Q9NSD9	Phenylalanine--tRNA ligase beta subunit OS=Homo sapiens OX=9606 GN=FARSB PE=1 SV=3	9	5	5	5	5	589	66.1	6.84	13.06	5	0	3.14426e+07	1
FALSE	Master Protein	P42167	Lamina-associated polypeptide 2, isoforms beta/gamma OS=Homo sapiens OX=9606 GN=TMPO PE=1 SV=2	11	4	5	3	4	454	50.6	9.38	13.04	4	0	4.56191e+07	1
FALSE	Master Protein	Q16778	Histone H2B type 2-E OS=Homo sapiens OX=9606 GN=H2BC21 PE=1 SV=3	33	4	5	0	4	126	13.9	10.32	13.04	4	0	5.47771e+07	1
FALSE	Master Protein	Q9Y295	Developmentally-regulated GTP-binding protein 1 OS=Homo sapiens OX=9606 GN=DRG1 PE=1 SV=1	14	4	4	4	4	367	40.5	8.9	12.96	4	0	34887372	1
FALSE	Master Protein	P47914	60S ribosomal protein L29 OS=Homo sapiens OX=9606 GN=RPL29 PE=1 SV=2	15	3	4	3	3	159	17.7	11.66	12.9	3	0	8.79857e+08	1
FALSE	Master Protein	P13010	X-ray repair cross-complementing protein 5 OS=Homo sapiens OX=9606 GN=XRCC5 PE=1 SV=3	8	5	5	4	5	732	82.7	5.81	12.87	5	0	40845571	1
FALSE	Master Protein	P01008	Antithrombin-III OS=Homo sapiens OX=9606 GN=SERPINC1 PE=1 SV=1	8	2	3	2	2	464	52.6	6.71	12.84	2	0	2682814	1
FALSE	Master Protein	Q9BZE4	GTP-binding protein 4 OS=Homo sapiens OX=9606 GN=GTPBP4 PE=1 SV=3	8	5	5	5	5	634	73.9	9.5	12.64	5	0	5.28949e+07	1
FALSE	Master Protein	O75150	E3 ubiquitin-protein ligase BRE1B OS=Homo sapiens OX=9606 GN=RNF40 PE=1 SV=5	6	5	5	4	4	1001	113.6	6.29	12.63	5	0	2.75086e+07	1
FALSE	Master Protein	Q13043	Serine/threonine-protein kinase 4 OS=Homo sapiens OX=9606 GN=STK4 PE=1 SV=2	10	4	4	2	2	487	55.6	5.07	12.58	4	2	13384002	1
FALSE	Master Protein	P51570	Galactokinase OS=Homo sapiens OX=9606 GN=GALK1 PE=1 SV=1	9	4	5	4	4	392	42.2	6.46	12.57	4	0	1.17007e+07	1
FALSE	Master Protein	Q5SRE5	Nucleoporin NUP188 OS=Homo sapiens OX=9606 GN=NUP188 PE=1 SV=1	3	4	4	4	4	1749	195.9	6.73	12.55	4	0	9.7374e+06	1
FALSE	Master Protein	Q15154	Pericentriolar material 1 protein OS=Homo sapiens OX=9606 GN=PCM1 PE=1 SV=5	2	4	4	4	4	2024	228.4	5.02	12.52	4	0	4.5133e+06	1
FALSE	Master Protein	P11274	Breakpoint cluster region protein OS=Homo sapiens OX=9606 GN=BCR PE=1 SV=2	3	3	4	2	3	1271	142.7	7.03	12.45	3	0	1.26867e+07	1
FALSE	Master Protein	Q08J23	RNA cytosine C(5)-methyltransferase NSUN2 OS=Homo sapiens OX=9606 GN=NSUN2 PE=1 SV=2	6	4	4	4	4	767	86.4	6.77	12.45	4	0	2.52287e+07	1
FALSE	Master Protein	Q9Y2W1	Thyroid hormone receptor-associated protein 3 OS=Homo sapiens OX=9606 GN=THRAP3 PE=1 SV=2	5	5	5	5	5	955	108.6	10.15	12.42	5	0	1.43759e+08	1
FALSE	Master Protein	O75694	Nuclear pore complex protein Nup155 OS=Homo sapiens OX=9606 GN=NUP155 PE=1 SV=1	4	3	3	3	3	1391	155.1	6.16	12.41	3	0	2.12685e+06	1
FALSE	Master Protein	Q86SQ0	Pleckstrin homology-like domain family B member 2 OS=Homo sapiens OX=9606 GN=PHLDB2 PE=1 SV=2	4	5	5	5	5	1253	142.1	7.43	12.4	5	0	2.97061e+07	1
FALSE	Master Protein	Q68D10	Protein SPT2 homolog OS=Homo sapiens OX=9606 GN=SPTY2D1 PE=1 SV=3	7	5	5	5	5	685	75.6	9.79	12.34	5	0	1.64308e+07	1
FALSE	Master Protein	Q9Y6M1	Insulin-like growth factor 2 mRNA-binding protein 2 OS=Homo sapiens OX=9606 GN=IGF2BP2 PE=1 SV=2	7	3	4	1	1	599	66.1	8.46	12.32	3	0	2.90622e+06	1
FALSE	Master Protein	P49674	Casein kinase I isoform epsilon OS=Homo sapiens OX=9606 GN=CSNK1E PE=1 SV=1	12	4	5	3	3	416	47.3	9.66	12.32	4	1	1.67356e+07	1
FALSE	Master Protein	Q6P0Q8	Microtubule-associated serine/threonine-protein kinase 2 OS=Homo sapiens OX=9606 GN=MAST2 PE=1 SV=2	3	5	5	4	4	1798	196.3	8.16	12.3	5	1	1.83428e+07	1
FALSE	Master Protein	P55060	Exportin-2 OS=Homo sapiens OX=9606 GN=CSE1L PE=1 SV=3	5	4	4	4	4	971	110.3	5.77	12.29	4	0	1.88669e+07	1
FALSE	Master Protein	Q5C9Z4	Nucleolar MIF4G domain-containing protein 1 OS=Homo sapiens OX=9606 GN=NOM1 PE=1 SV=1	6	4	4	4	4	860	96.2	8.1	12.28	4	0	1.69366e+07	1
FALSE	Master Protein	P82675	28S ribosomal protein S5, mitochondrial OS=Homo sapiens OX=9606 GN=MRPS5 PE=1 SV=2	11	4	4	4	4	430	48	9.92	12.24	4	0	3.60263e+07	1
FALSE	Master Protein	Q6UB35	Monofunctional C1-tetrahydrofolate synthase, mitochondrial OS=Homo sapiens OX=9606 GN=MTHFD1L PE=1 SV=1	5	5	5	5	5	978	105.7	8.06	12.23	5	0	2.33655e+07	1
FALSE	Master Protein	Q9HAV4	Exportin-5 OS=Homo sapiens OX=9606 GN=XPO5 PE=1 SV=1	4	4	4	4	4	1204	136.2	5.8	12.09	4	0	1.55973e+07	1
FALSE	Master Protein	Q9Y5A9	YTH domain-containing family protein 2 OS=Homo sapiens OX=9606 GN=YTHDF2 PE=1 SV=2	7	3	3	3	3	579	62.3	8.79	12.09	3	0	6.76764e+07	1
FALSE	Master Protein	P63010	AP-2 complex subunit beta OS=Homo sapiens OX=9606 GN=AP2B1 PE=1 SV=1	5	5	5	3	3	937	104.5	5.38	12.07	5	2	3.60539e+07	1
FALSE	Master Protein	A6NMY6	Putative annexin A2-like protein OS=Homo sapiens OX=9606 GN=ANXA2P2 PE=5 SV=2	11	4	5	0	4	339	38.6	6.95	12.06	4	0	22505001	1
FALSE	Master Protein	Q9NSI2	Protein FAM207A OS=Homo sapiens OX=9606 GN=FAM207A PE=1 SV=2	21	4	4	4	4	230	25.4	11.08	12.06	4	0	3.42326e+07	1
FALSE	Master Protein	Q13247	Serine/arginine-rich splicing factor 6 OS=Homo sapiens OX=9606 GN=SRSF6 PE=1 SV=2	13	5	5	4	5	344	39.6	11.43	11.98	5	0	2.47095e+08	1
FALSE	Master Protein	O14828	Secretory carrier-associated membrane protein 3 OS=Homo sapiens OX=9606 GN=SCAMP3 PE=1 SV=3	12	3	3	3	3	347	38.3	7.64	11.97	3	0	9514805	1
FALSE	Master Protein	O95232	Luc7-like protein 3 OS=Homo sapiens OX=9606 GN=LUC7L3 PE=1 SV=2	8	3	4	3	3	432	51.4	9.79	11.95	3	0	9.01357e+06	1
FALSE	Master Protein	P07814	Bifunctional glutamate/proline--tRNA ligase OS=Homo sapiens OX=9606 GN=EPRS1 PE=1 SV=5	3	4	4	4	4	1512	170.5	7.33	11.89	4	0	37592576	1
FALSE	Master Protein	Q86V81	THO complex subunit 4 OS=Homo sapiens OX=9606 GN=ALYREF PE=1 SV=3	12	3	4	3	3	257	26.9	11.15	11.87	3	0	4.33246e+07	1
FALSE	Master Protein	P12235	ADP/ATP translocase 1 OS=Homo sapiens OX=9606 GN=SLC25A4 PE=1 SV=4	17	5	5	1	1	298	33	9.76	11.83	5	0	5.1166e+06	1
FALSE	Master Protein	P84103	Serine/arginine-rich splicing factor 3 OS=Homo sapiens OX=9606 GN=SRSF3 PE=1 SV=1	21	3	4	2	2	164	19.3	11.65	11.83	3	0	26314252	1
FALSE	Master Protein	P54136	Arginine--tRNA ligase, cytoplasmic OS=Homo sapiens OX=9606 GN=RARS1 PE=1 SV=2	6	4	5	4	4	660	75.3	6.68	11.82	4	0	2.09085e+07	1
FALSE	Master Protein	P12956	X-ray repair cross-complementing protein 6 OS=Homo sapiens OX=9606 GN=XRCC6 PE=1 SV=2	8	3	3	3	3	609	69.8	6.64	11.81	3	0	1.30897e+07	1
FALSE	Master Protein	P07195	L-lactate dehydrogenase B chain OS=Homo sapiens OX=9606 GN=LDHB PE=1 SV=2	10	4	5	3	3	334	36.6	6.05	11.8	4	1	4.90151e+07	1
FALSE	Master Protein	Q9HC21	Mitochondrial thiamine pyrophosphate carrier OS=Homo sapiens OX=9606 GN=SLC25A19 PE=1 SV=1	14	5	5	5	5	320	35.5	9.55	11.79	5	0	1.88341e+07	1
FALSE	Master Protein	Q8N684	Cleavage and polyadenylation specificity factor subunit 7 OS=Homo sapiens OX=9606 GN=CPSF7 PE=1 SV=1	9	4	4	4	4	471	52	8	11.76	4	0	1.14042e+07	1
FALSE	Master Protein	Q9HBE1	POZ-, AT hook-, and zinc finger-containing protein 1 OS=Homo sapiens OX=9606 GN=PATZ1 PE=1 SV=1	7	3	3	3	3	687	74	8.35	11.75	3	0	10615517	1
FALSE	Master Protein	Q9GZR7	ATP-dependent RNA helicase DDX24 OS=Homo sapiens OX=9606 GN=DDX24 PE=1 SV=1	7	4	4	4	4	859	96.3	9.06	11.74	4	0	2.30555e+07	1
FALSE	Master Protein	O94964	Protein SOGA1 OS=Homo sapiens OX=9606 GN=SOGA1 PE=1 SV=2	3	4	4	4	4	1423	159.7	6.46	11.73	4	0	1.35803e+07	1
FALSE	Master Protein	Q8IX01	SURP and G-patch domain-containing protein 2 OS=Homo sapiens OX=9606 GN=SUGP2 PE=1 SV=2	5	5	5	5	5	1082	120.1	7.28	11.59	5	0	30654497	1
FALSE	Master Protein	Q96SI9	Spermatid perinuclear RNA-binding protein OS=Homo sapiens OX=9606 GN=STRBP PE=1 SV=1	4	3	4	2	2	672	73.6	8.72	11.57	3	0	1.15807e+07	1
FALSE	Master Protein	Q16891	MICOS complex subunit MIC60 OS=Homo sapiens OX=9606 GN=IMMT PE=1 SV=1	6	5	5	5	5	758	83.6	6.48	11.57	5	0	4.81595e+07	1
FALSE	Master Protein	P56182	Ribosomal RNA processing protein 1 homolog A OS=Homo sapiens OX=9606 GN=RRP1 PE=1 SV=1	10	4	4	4	4	461	52.8	9.33	11.54	4	0	1.50213e+07	1
FALSE	Master Protein	P14868	Aspartate--tRNA ligase, cytoplasmic OS=Homo sapiens OX=9606 GN=DARS1 PE=1 SV=2	9	4	4	4	4	501	57.1	6.55	11.5	4	0	1.74082e+07	1
FALSE	Master Protein	O76021	Ribosomal L1 domain-containing protein 1 OS=Homo sapiens OX=9606 GN=RSL1D1 PE=1 SV=3	10	5	5	5	5	490	54.9	10.13	11.49	5	0	1.34682e+07	1
FALSE	Master Protein	Q9BSJ2	Gamma-tubulin complex component 2 OS=Homo sapiens OX=9606 GN=TUBGCP2 PE=1 SV=2	5	4	4	4	4	902	102.5	6.84	11.49	4	0	1.37124e+07	1
FALSE	Master Protein	Q10570	Cleavage and polyadenylation specificity factor subunit 1 OS=Homo sapiens OX=9606 GN=CPSF1 PE=1 SV=2	3	4	4	4	4	1443	160.8	6.4	11.46	4	0	2.79679e+07	1
FALSE	Master Protein	Q9UBU9	Nuclear RNA export factor 1 OS=Homo sapiens OX=9606 GN=NXF1 PE=1 SV=1	6	4	4	4	4	619	70.1	8.51	11.45	4	0	4.90237e+07	1
FALSE	Master Protein	P10515	Dihydrolipoyllysine-residue acetyltransferase component of pyruvate dehydrogenase complex, mitochondrial OS=Homo sapiens OX=9606 GN=DLAT PE=1 SV=3	6	4	5	4	4	647	69	7.84	11.42	4	0	2.51531e+07	1
FALSE	Master Protein	Q96GD4	Aurora kinase B OS=Homo sapiens OX=9606 GN=AURKB PE=1 SV=3	13	4	4	3	3	344	39.3	9.29	11.35	4	1	1.82913e+07	1
FALSE	Master Protein	Q15366	Poly(rC)-binding protein 2 OS=Homo sapiens OX=9606 GN=PCBP2 PE=1 SV=1	10	3	4	1	2	365	38.6	6.79	11.29	3	0	106547659	1
FALSE	Master Protein	Q6P1J9	Parafibromin OS=Homo sapiens OX=9606 GN=CDC73 PE=1 SV=1	9	4	4	4	4	531	60.5	9.61	11.28	4	0	2.55049e+07	1
FALSE	Master Protein	Q9BXP5	Serrate RNA effector molecule homolog OS=Homo sapiens OX=9606 GN=SRRT PE=1 SV=1	5	4	4	4	4	876	100.6	5.96	11.28	4	0	1.82517e+07	1
FALSE	Master Protein	Q01995	Transgelin OS=Homo sapiens OX=9606 GN=TAGLN PE=1 SV=4	19	4	5	4	4	201	22.6	8.84	11.27	4	0	2.0074e+07	1
FALSE	Master Protein	Q8WVM0	Dimethyladenosine transferase 1, mitochondrial OS=Homo sapiens OX=9606 GN=TFB1M PE=1 SV=1	13	4	4	4	4	346	39.5	9.26	11.24	4	0	1.3568e+07	1
FALSE	Master Protein	Q96T37	RNA-binding protein 15 OS=Homo sapiens OX=9606 GN=RBM15 PE=1 SV=2	4	4	5	3	3	977	107.1	10.08	11.23	4	1	5.58931e+07	1
FALSE	Master Protein	P60660	Myosin light polypeptide 6 OS=Homo sapiens OX=9606 GN=MYL6 PE=1 SV=2	30	4	4	3	4	151	16.9	4.65	11.23	4	0	6.31486e+07	1
FALSE	Master Protein	Q14566	DNA replication licensing factor MCM6 OS=Homo sapiens OX=9606 GN=MCM6 PE=1 SV=1	5	4	4	4	4	821	92.8	5.41	11.19	4	0	1.24796e+07	1
FALSE	Master Protein	P45880	Voltage-dependent anion-selective channel protein 2 OS=Homo sapiens OX=9606 GN=VDAC2 PE=1 SV=2	17	4	4	4	4	294	31.5	7.56	11.17	4	0	4.67502e+07	1
FALSE	Master Protein	Q7Z4W1	L-xylulose reductase OS=Homo sapiens OX=9606 GN=DCXR PE=1 SV=2	13	4	4	4	4	244	25.9	8.1	11.13	4	0	3.06524e+07	1
FALSE	Master Protein	Q7L590	Protein MCM10 homolog OS=Homo sapiens OX=9606 GN=MCM10 PE=1 SV=2	5	3	4	3	3	875	98.1	8.75	11.09	3	0	2.49619e+07	1
FALSE	Master Protein	P08865	40S ribosomal protein SA OS=Homo sapiens OX=9606 GN=RPSA PE=1 SV=4	14	3	3	3	3	295	32.8	4.87	11.09	3	0	81633479	1
FALSE	Master Protein	P61221	ATP-binding cassette sub-family E member 1 OS=Homo sapiens OX=9606 GN=ABCE1 PE=1 SV=1	8	4	4	4	4	599	67.3	8.34	11.08	4	0	15723858	1
FALSE	Master Protein	Q13148	TAR DNA-binding protein 43 OS=Homo sapiens OX=9606 GN=TARDBP PE=1 SV=1	9	3	3	3	3	414	44.7	6.19	11.06	3	0	1.36308e+07	1
FALSE	Master Protein	O15042	U2 snRNP-associated SURP motif-containing protein OS=Homo sapiens OX=9606 GN=U2SURP PE=1 SV=2	3	4	5	4	4	1029	118.2	8.47	10.97	4	0	9.3419e+07	1
FALSE	Master Protein	Q13724	Mannosyl-oligosaccharide glucosidase OS=Homo sapiens OX=9606 GN=MOGS PE=1 SV=5	6	4	4	4	4	837	91.9	8.9	10.97	4	0	17900557	1
FALSE	Master Protein	Q9H7E9	UPF0488 protein C8orf33 OS=Homo sapiens OX=9606 GN=C8orf33 PE=1 SV=1	10	3	4	3	3	229	25	9.95	10.97	3	0	4.53126e+07	1
FALSE	Master Protein	Q9NR12	PDZ and LIM domain protein 7 OS=Homo sapiens OX=9606 GN=PDLIM7 PE=1 SV=1	6	3	4	3	3	457	49.8	8.41	10.94	3	0	1.78979e+07	1
FALSE	Master Protein	P55209	Nucleosome assembly protein 1-like 1 OS=Homo sapiens OX=9606 GN=NAP1L1 PE=1 SV=1	12	3	3	3	3	391	45.3	4.46	10.94	3	0	1.35333e+07	1
FALSE	Master Protein	Q99832	T-complex protein 1 subunit eta OS=Homo sapiens OX=9606 GN=CCT7 PE=1 SV=2	6	3	4	3	3	543	59.3	7.65	10.87	3	0	5.13704e+07	1
FALSE	Master Protein	P35606	Coatomer subunit beta' OS=Homo sapiens OX=9606 GN=COPB2 PE=1 SV=2	5	4	4	4	4	906	102.4	5.27	10.84	4	0	3.57551e+07	1
FALSE	Master Protein	Q63ZY3	KN motif and ankyrin repeat domain-containing protein 2 OS=Homo sapiens OX=9606 GN=KANK2 PE=1 SV=1	5	4	4	4	4	851	91.1	5.63	10.82	4	0	41440611	1
FALSE	Master Protein	Q8NC51	Plasminogen activator inhibitor 1 RNA-binding protein OS=Homo sapiens OX=9606 GN=SERBP1 PE=1 SV=2	10	3	3	3	3	408	44.9	8.65	10.76	3	0	1.76368e+07	1
FALSE	Master Protein	Q96TC7	Regulator of microtubule dynamics protein 3 OS=Homo sapiens OX=9606 GN=RMDN3 PE=1 SV=2	11	3	3	3	3	470	52.1	5.1	10.7	3	0	4869734	1
FALSE	Master Protein	Q8N163	Cell cycle and apoptosis regulator protein 2 OS=Homo sapiens OX=9606 GN=CCAR2 PE=1 SV=2	4	4	4	4	4	923	102.8	5.22	10.67	4	0	3.87586e+07	1
FALSE	Master Protein	P02652	Apolipoprotein A-II OS=Homo sapiens OX=9606 GN=APOA2 PE=1 SV=1	32	2	3	2	2	100	11.2	6.62	10.66	2	0	1.71901e+07	1
FALSE	Master Protein	P57678	Gem-associated protein 4 OS=Homo sapiens OX=9606 GN=GEMIN4 PE=1 SV=2	4	4	4	4	4	1058	120	6.04	10.65	4	0	3.38066e+07	1
FALSE	Master Protein	P17028	Zinc finger protein 24 OS=Homo sapiens OX=9606 GN=ZNF24 PE=1 SV=4	11	4	4	4	4	368	42.1	6.21	10.63	4	0	7.56591e+07	1
FALSE	Master Protein	P62826	GTP-binding nuclear protein Ran OS=Homo sapiens OX=9606 GN=RAN PE=1 SV=3	18	4	4	4	4	216	24.4	7.49	10.61	4	0	4.29324e+07	1
FALSE	Master Protein	O14545	TRAF-type zinc finger domain-containing protein 1 OS=Homo sapiens OX=9606 GN=TRAFD1 PE=1 SV=1	5	3	4	3	3	582	64.8	5.29	10.57	3	0	35978349	1
FALSE	Master Protein	Q9NUL3	Double-stranded RNA-binding protein Staufen homolog 2 OS=Homo sapiens OX=9606 GN=STAU2 PE=1 SV=2	7	3	3	3	3	570	62.6	9.61	10.56	3	0	36880995	1
FALSE	Master Protein	P43686	26S proteasome regulatory subunit 6B OS=Homo sapiens OX=9606 GN=PSMC4 PE=1 SV=2	10	3	3	3	3	418	47.3	5.21	10.53	3	0	4.36396e+06	1
FALSE	Master Protein	Q9BVI4	Nucleolar complex protein 4 homolog OS=Homo sapiens OX=9606 GN=NOC4L PE=1 SV=1	7	3	3	3	3	516	58.4	7.49	10.52	3	0	1.29915e+07	1
FALSE	Master Protein	Q14004	Cyclin-dependent kinase 13 OS=Homo sapiens OX=9606 GN=CDK13 PE=1 SV=2	3	3	3	2	2	1512	164.8	9.69	10.46	3	0	2.16391e+06	1
FALSE	Master Protein	Q9H0I2	Enkurin domain-containing protein 1 OS=Homo sapiens OX=9606 GN=ENKD1 PE=1 SV=1	16	4	4	4	4	346	38.7	9.8	10.46	4	0	8.36856e+06	1
FALSE	Master Protein	O60832	H/ACA ribonucleoprotein complex subunit DKC1 OS=Homo sapiens OX=9606 GN=DKC1 PE=1 SV=3	7	3	3	3	3	514	57.6	9.42	10.45	3	0	18266037	1
FALSE	Master Protein	Q00587	Cdc42 effector protein 1 OS=Homo sapiens OX=9606 GN=CDC42EP1 PE=1 SV=1	10	4	4	4	4	391	40.3	7.15	10.44	4	0	1.28888e+07	1
FALSE	Master Protein	Q8WUM0	Nuclear pore complex protein Nup133 OS=Homo sapiens OX=9606 GN=NUP133 PE=1 SV=2	4	3	3	3	3	1156	128.9	5.1	10.38	3	0	6.93054e+06	1
FALSE	Master Protein	Q6PJT7	Zinc finger CCCH domain-containing protein 14 OS=Homo sapiens OX=9606 GN=ZC3H14 PE=1 SV=1	5	4	4	4	4	736	82.8	7.31	10.38	4	0	1.2858e+07	1
FALSE	Master Protein	Q13573	SNW domain-containing protein 1 OS=Homo sapiens OX=9606 GN=SNW1 PE=1 SV=1	7	4	4	4	4	536	61.5	9.52	10.37	4	0	8.14283e+07	1
FALSE	Master Protein	P53007	Tricarboxylate transport protein, mitochondrial OS=Homo sapiens OX=9606 GN=SLC25A1 PE=1 SV=2	10	3	4	3	3	311	34	9.89	10.34	3	0	20063413	1
FALSE	Master Protein	Q14315	Filamin-C OS=Homo sapiens OX=9606 GN=FLNC PE=1 SV=3	2	4	4	3	3	2725	290.8	5.97	10.33	4	0	7.36275e+06	1
FALSE	Master Protein	P41252	Isoleucine--tRNA ligase, cytoplasmic OS=Homo sapiens OX=9606 GN=IARS1 PE=1 SV=2	3	4	4	4	4	1262	144.4	6.15	10.32	4	0	33188055	1
FALSE	Master Protein	Q9H7D7	WD repeat-containing protein 26 OS=Homo sapiens OX=9606 GN=WDR26 PE=1 SV=3	3	2	3	1	2	661	72.1	6.16	10.3	2	0	1.16046e+07	1
FALSE	Master Protein	P12004	Proliferating cell nuclear antigen OS=Homo sapiens OX=9606 GN=PCNA PE=1 SV=1	14	4	4	4	4	261	28.8	4.69	10.29	4	0	4.87711e+07	1
FALSE	Master Protein	P34897	Serine hydroxymethyltransferase, mitochondrial OS=Homo sapiens OX=9606 GN=SHMT2 PE=1 SV=3	9	4	4	4	4	504	56	8.53	10.25	4	0	43264407	1
FALSE	Master Protein	P11172	Uridine 5'-monophosphate synthase OS=Homo sapiens OX=9606 GN=UMPS PE=1 SV=1	9	3	3	3	3	480	52.2	7.24	10.21	3	0	9.55924e+06	1
FALSE	Master Protein	Q9NQ29	Putative RNA-binding protein Luc7-like 1 OS=Homo sapiens OX=9606 GN=LUC7L PE=1 SV=1	8	3	4	1	1	371	43.7	9.92	10.21	3	0	45221941	1
FALSE	Master Protein	Q92506	(3R)-3-hydroxyacyl-CoA dehydrogenase OS=Homo sapiens OX=9606 GN=HSD17B8 PE=1 SV=2	15	3	3	3	3	261	27	6.54	10.21	3	0	53006967	1
FALSE	Master Protein	Q9UL40	Zinc finger protein 346 OS=Homo sapiens OX=9606 GN=ZNF346 PE=1 SV=1	13	3	3	3	3	294	32.9	9.09	10.19	3	0	11973427	1
FALSE	Master Protein	Q53H12	Acylglycerol kinase, mitochondrial OS=Homo sapiens OX=9606 GN=AGK PE=1 SV=2	11	3	3	3	3	422	47.1	8.09	10.17	3	0	1.90063e+07	1
FALSE	Master Protein	Q9UHX1	Poly(U)-binding-splicing factor PUF60 OS=Homo sapiens OX=9606 GN=PUF60 PE=1 SV=1	10	3	3	3	3	559	59.8	5.29	10.17	3	0	11195568	1
FALSE	Master Protein	P05091	Aldehyde dehydrogenase, mitochondrial OS=Homo sapiens OX=9606 GN=ALDH2 PE=1 SV=2	8	3	3	3	3	517	56.3	7.05	10.14	3	0	8.72984e+06	1
FALSE	Master Protein	Q86UD0	Suppressor APC domain-containing protein 2 OS=Homo sapiens OX=9606 GN=SAPCD2 PE=1 SV=2	12	4	4	4	4	394	42.6	8.82	10.12	4	0	8.96384e+06	1
FALSE	Master Protein	Q14739	Delta(14)-sterol reductase LBR OS=Homo sapiens OX=9606 GN=LBR PE=1 SV=2	6	3	3	3	3	615	70.7	9.36	10.11	3	0	46682545	1
FALSE	Master Protein	Q9BSJ8	Extended synaptotagmin-1 OS=Homo sapiens OX=9606 GN=ESYT1 PE=1 SV=1	4	3	3	3	3	1104	122.8	5.83	10.1	3	0	1.09357e+07	1
FALSE	Master Protein	Q01804	OTU domain-containing protein 4 OS=Homo sapiens OX=9606 GN=OTUD4 PE=1 SV=4	4	4	4	4	4	1114	124	6.71	10.09	4	0	2.5524e+07	1
FALSE	Master Protein	Q14807	Kinesin-like protein KIF22 OS=Homo sapiens OX=9606 GN=KIF22 PE=1 SV=5	6	3	3	3	3	665	73.2	9.45	10.06	3	0	20429112	1
FALSE	Master Protein	Q9BTE3	Mini-chromosome maintenance complex-binding protein OS=Homo sapiens OX=9606 GN=MCMBP PE=1 SV=2	5	3	4	3	3	642	72.9	5.87	10.06	3	0	1.23212e+07	1
FALSE	Master Protein	O43347	RNA-binding protein Musashi homolog 1 OS=Homo sapiens OX=9606 GN=MSI1 PE=1 SV=1	14	2	2	2	2	362	39.1	7.85	10.05	2	0	5.58728e+06	1
FALSE	Master Protein	P05090	Apolipoprotein D OS=Homo sapiens OX=9606 GN=APOD PE=1 SV=1	16	3	4	3	3	189	21.3	5.15	10.05	3	0	32394240	1
FALSE	Master Protein	O95347	Structural maintenance of chromosomes protein 2 OS=Homo sapiens OX=9606 GN=SMC2 PE=1 SV=2	3	4	4	4	4	1197	135.6	8.43	10.03	4	0	1.03055e+07	1
FALSE	Master Protein	Q9HC36	rRNA methyltransferase 3, mitochondrial OS=Homo sapiens OX=9606 GN=MRM3 PE=1 SV=2	9	4	4	4	4	420	47	8.73	10.02	4	0	22217824	1
FALSE	Master Protein	Q9BWE0	Replication initiator 1 OS=Homo sapiens OX=9606 GN=REPIN1 PE=1 SV=1	7	3	3	3	3	567	63.5	9.98	10.01	3	0	1.10704e+07	1
FALSE	Master Protein	Q15758	Neutral amino acid transporter B(0) OS=Homo sapiens OX=9606 GN=SLC1A5 PE=1 SV=2	8	3	3	3	3	541	56.6	5.48	10	3	0	1.10484e+07	1
FALSE	Master Protein	P63104	14-3-3 protein zeta/delta OS=Homo sapiens OX=9606 GN=YWHAZ PE=1 SV=1	14	4	4	1	1	245	27.7	4.79	9.91	4	0	10767629	1
FALSE	Master Protein	Q8WXI9	Transcriptional repressor p66-beta OS=Homo sapiens OX=9606 GN=GATAD2B PE=1 SV=1	6	3	3	3	3	593	65.2	9.7	9.89	3	0	1.35783e+07	1
FALSE	Master Protein	P48556	26S proteasome non-ATPase regulatory subunit 8 OS=Homo sapiens OX=9606 GN=PSMD8 PE=1 SV=2	11	4	4	4	4	350	39.6	9.7	9.89	4	0	3.7668e+07	1
FALSE	Master Protein	Q5BKZ1	DBIRD complex subunit ZNF326 OS=Homo sapiens OX=9606 GN=ZNF326 PE=1 SV=2	6	4	4	4	4	582	65.6	5.15	9.88	4	0	4.53615e+07	1
FALSE	Master Protein	Q96I24	Far upstream element-binding protein 3 OS=Homo sapiens OX=9606 GN=FUBP3 PE=1 SV=2	4	3	4	2	2	572	61.6	8.38	9.83	3	0	1.76597e+07	1
FALSE	Master Protein	P55084	Trifunctional enzyme subunit beta, mitochondrial OS=Homo sapiens OX=9606 GN=HADHB PE=1 SV=3	8	4	4	4	4	474	51.3	9.41	9.8	4	0	2.31307e+07	1
FALSE	Master Protein	O00139	Kinesin-like protein KIF2A OS=Homo sapiens OX=9606 GN=KIF2A PE=1 SV=3	5	4	4	4	4	706	79.9	6.68	9.8	4	0	103797343	1
FALSE	Master Protein	Q9UMS4	Pre-mRNA-processing factor 19 OS=Homo sapiens OX=9606 GN=PRPF19 PE=1 SV=1	11	4	4	4	4	504	55.1	6.61	9.77	4	0	31290864	1
FALSE	Master Protein	Q12931	Heat shock protein 75 kDa, mitochondrial OS=Homo sapiens OX=9606 GN=TRAP1 PE=1 SV=3	4	2	3	1	1	704	80.1	8.21	9.75	2	0	1.997e+06	1
FALSE	Master Protein	P51610	Host cell factor 1 OS=Homo sapiens OX=9606 GN=HCFC1 PE=1 SV=2	2	4	4	3	4	2035	208.6	7.46	9.71	4	0	1.35462e+07	1
FALSE	Master Protein	Q16637	Survival motor neuron protein OS=Homo sapiens OX=9606 GN=SMN1 PE=1 SV=1	10	2	3	2	2	294	31.8	6.55	9.7	2	0	1.61127e+07	1
FALSE	Master Protein	O43865	S-adenosylhomocysteine hydrolase-like protein 1 OS=Homo sapiens OX=9606 GN=AHCYL1 PE=1 SV=2	7	4	4	1	3	530	58.9	6.89	9.68	4	1	54653352	1
FALSE	Master Protein	Q9H773	dCTP pyrophosphatase 1 OS=Homo sapiens OX=9606 GN=DCTPP1 PE=1 SV=1	14	3	3	3	3	170	18.7	5.03	9.61	3	0	2.15598e+07	1
FALSE	Master Protein	Q9Y2L1	Exosome complex exonuclease RRP44 OS=Homo sapiens OX=9606 GN=DIS3 PE=1 SV=2	5	4	4	4	4	958	108.9	7.14	9.61	4	0	2.55467e+07	1
FALSE	Master Protein	O75489	NADH dehydrogenase [ubiquinone] iron-sulfur protein 3, mitochondrial OS=Homo sapiens OX=9606 GN=NDUFS3 PE=1 SV=1	14	3	3	3	3	264	30.2	7.5	9.55	3	0	15580320	1
FALSE	Master Protein	P17812	CTP synthase 1 OS=Homo sapiens OX=9606 GN=CTPS1 PE=1 SV=2	6	3	3	3	3	591	66.6	6.46	9.55	3	0	21038927	1
FALSE	Master Protein	Q13823	Nucleolar GTP-binding protein 2 OS=Homo sapiens OX=9606 GN=GNL2 PE=1 SV=1	5	4	4	4	4	731	83.6	9.25	9.53	4	0	3.16998e+07	1
FALSE	Master Protein	P51659	Peroxisomal multifunctional enzyme type 2 OS=Homo sapiens OX=9606 GN=HSD17B4 PE=1 SV=3	5	3	3	3	3	736	79.6	8.84	9.48	3	0	1.33723e+07	1
FALSE	Master Protein	P08195	4F2 cell-surface antigen heavy chain OS=Homo sapiens OX=9606 GN=SLC3A2 PE=1 SV=3	5	3	3	3	3	630	68	5.01	9.46	3	0	1.33724e+07	1
FALSE	Master Protein	Q9BYW2	Histone-lysine N-methyltransferase SETD2 OS=Homo sapiens OX=9606 GN=SETD2 PE=1 SV=3	1	4	4	4	4	2564	287.4	6.14	9.46	4	0	24934731	1
FALSE	Master Protein	P00367	Glutamate dehydrogenase 1, mitochondrial OS=Homo sapiens OX=9606 GN=GLUD1 PE=1 SV=2	6	4	4	0	4	558	61.4	7.8	9.44	4	0	1.30401e+07	1
FALSE	Master Protein	Q9UH62	Armadillo repeat-containing X-linked protein 3 OS=Homo sapiens OX=9606 GN=ARMCX3 PE=1 SV=1	10	3	3	3	3	379	42.5	8.37	9.43	3	0	2.78594e+07	1
FALSE	Master Protein	P53618	Coatomer subunit beta OS=Homo sapiens OX=9606 GN=COPB1 PE=1 SV=3	2	2	3	2	2	953	107.1	6.05	9.42	2	0	2.00081e+07	1
FALSE	Master Protein	Q13188	Serine/threonine-protein kinase 3 OS=Homo sapiens OX=9606 GN=STK3 PE=1 SV=2	8	3	3	1	1	491	56.3	5.24	9.39	3	0	2.58048e+06	1
FALSE	Master Protein	O94972	E3 ubiquitin-protein ligase TRIM37 OS=Homo sapiens OX=9606 GN=TRIM37 PE=1 SV=2	4	4	4	4	4	964	107.8	5.15	9.38	4	0	2.09383e+07	1
FALSE	Master Protein	O95573	Long-chain-fatty-acid--CoA ligase 3 OS=Homo sapiens OX=9606 GN=ACSL3 PE=1 SV=3	5	3	3	2	3	720	80.4	8.38	9.38	3	0	9.20998e+06	1
FALSE	Master Protein	Q8TDM6	Disks large homolog 5 OS=Homo sapiens OX=9606 GN=DLG5 PE=1 SV=4	2	4	4	4	4	1919	213.7	7.42	9.38	4	0	8.84268e+06	1
FALSE	Master Protein	Q92947	Glutaryl-CoA dehydrogenase, mitochondrial OS=Homo sapiens OX=9606 GN=GCDH PE=1 SV=1	7	3	4	3	3	438	48.1	8.06	9.37	3	0	1.6969e+07	1
FALSE	Master Protein	Q15058	Kinesin-like protein KIF14 OS=Homo sapiens OX=9606 GN=KIF14 PE=1 SV=1	2	3	3	3	3	1648	186.4	7.91	9.35	3	0	1.78014e+07	1
FALSE	Master Protein	Q6P6C2	RNA demethylase ALKBH5 OS=Homo sapiens OX=9606 GN=ALKBH5 PE=1 SV=2	9	2	2	2	2	394	44.2	9.09	9.35	2	0	4015362	1
FALSE	Master Protein	Q9Y277	Voltage-dependent anion-selective channel protein 3 OS=Homo sapiens OX=9606 GN=VDAC3 PE=1 SV=1	7	2	3	1	1	283	30.6	8.66	9.35	2	0	6454958	1
FALSE	Master Protein	P26641	Elongation factor 1-gamma OS=Homo sapiens OX=9606 GN=EEF1G PE=1 SV=3	8	4	4	4	4	437	50.1	6.67	9.35	4	0	8.07993e+07	1
FALSE	Master Protein	Q9BY44	Eukaryotic translation initiation factor 2A OS=Homo sapiens OX=9606 GN=EIF2A PE=1 SV=3	8	3	3	3	3	585	64.9	8.87	9.34	3	0	8.12568e+06	1
FALSE	Master Protein	Q9H1I8	Activating signal cointegrator 1 complex subunit 2 OS=Homo sapiens OX=9606 GN=ASCC2 PE=1 SV=3	3	2	4	2	2	757	86.3	5.16	9.34	2	0	3.51789e+07	1
FALSE	Master Protein	Q9NXR7	BRISC and BRCA1-A complex member 2 OS=Homo sapiens OX=9606 GN=BABAM2 PE=1 SV=2	10	3	3	3	3	383	43.5	5.81	9.32	3	0	4.5716e+06	1
FALSE	Master Protein	P27348	14-3-3 protein theta OS=Homo sapiens OX=9606 GN=YWHAQ PE=1 SV=1	13	4	4	1	1	245	27.7	4.78	9.29	4	1	29064829	1
FALSE	Master Protein	P82673	28S ribosomal protein S35, mitochondrial OS=Homo sapiens OX=9606 GN=MRPS35 PE=1 SV=1	7	2	3	2	2	323	36.8	8.24	9.25	2	0	3.52949e+07	1
FALSE	Master Protein	P09622	Dihydrolipoyl dehydrogenase, mitochondrial OS=Homo sapiens OX=9606 GN=DLD PE=1 SV=2	6	2	2	2	2	509	54.1	7.85	9.24	2	0	6.85903e+06	1
FALSE	Master Protein	Q9UJX4	Anaphase-promoting complex subunit 5 OS=Homo sapiens OX=9606 GN=ANAPC5 PE=1 SV=2	5	3	3	3	3	755	85	6.87	9.24	3	0	1.38385e+07	1
FALSE	Master Protein	Q15477	Helicase SKI2W OS=Homo sapiens OX=9606 GN=SKIV2L PE=1 SV=3	3	3	3	3	3	1246	137.7	6.06	9.23	3	0	3810101	1
FALSE	Master Protein	P19525	Interferon-induced, double-stranded RNA-activated protein kinase OS=Homo sapiens OX=9606 GN=EIF2AK2 PE=1 SV=2	6	3	3	3	3	551	62.1	8.4	9.21	3	0	1.55736e+07	1
FALSE	Master Protein	Q92621	Nuclear pore complex protein Nup205 OS=Homo sapiens OX=9606 GN=NUP205 PE=1 SV=3	2	4	4	4	4	2012	227.8	6.19	9.2	4	0	30071059	1
FALSE	Master Protein	Q14204	Cytoplasmic dynein 1 heavy chain 1 OS=Homo sapiens OX=9606 GN=DYNC1H1 PE=1 SV=5	1	4	4	4	4	4646	532.1	6.4	9.2	4	0	15113397	1
FALSE	Master Protein	O00303	Eukaryotic translation initiation factor 3 subunit F OS=Homo sapiens OX=9606 GN=EIF3F PE=1 SV=1	10	2	2	2	2	357	37.5	5.45	9.17	2	0	2.58784e+06	1
FALSE	Master Protein	Q96C92	Endosome-associated-trafficking regulator 1 OS=Homo sapiens OX=9606 GN=ENTR1 PE=1 SV=3	9	3	3	3	3	435	47.9	5.14	9.16	3	0	1.20181e+07	1
FALSE	Master Protein	P16615	Sarcoplasmic/endoplasmic reticulum calcium ATPase 2 OS=Homo sapiens OX=9606 GN=ATP2A2 PE=1 SV=1	4	4	4	3	4	1042	114.7	5.34	9.15	4	0	9.14061e+06	1
FALSE	Master Protein	P00338	L-lactate dehydrogenase A chain OS=Homo sapiens OX=9606 GN=LDHA PE=1 SV=2	8	3	4	2	2	332	36.7	8.27	9.14	3	0	5.04383e+06	1
FALSE	Master Protein	Q9NXV6	CDKN2A-interacting protein OS=Homo sapiens OX=9606 GN=CDKN2AIP PE=1 SV=3	6	3	3	3	3	580	61.1	9.01	9.13	3	0	1.34701e+07	1
FALSE	Master Protein	Q99714	3-hydroxyacyl-CoA dehydrogenase type-2 OS=Homo sapiens OX=9606 GN=HSD17B10 PE=1 SV=3	10	2	3	2	2	261	26.9	7.78	9.12	2	0	1.5333e+07	1
FALSE	Master Protein	P06727	Apolipoprotein A-IV OS=Homo sapiens OX=9606 GN=APOA4 PE=1 SV=4	9	4	4	4	4	396	45.3	5.38	9.09	4	0	2.29601e+07	1
FALSE	Master Protein	Q14126	Desmoglein-2 OS=Homo sapiens OX=9606 GN=DSG2 PE=1 SV=2	4	3	3	3	3	1118	122.2	5.24	9.09	3	0	6.96512e+06	1
FALSE	Master Protein	P51648	Aldehyde dehydrogenase family 3 member A2 OS=Homo sapiens OX=9606 GN=ALDH3A2 PE=1 SV=1	8	3	3	3	3	485	54.8	7.88	9.08	3	0	2.23375e+07	1
FALSE	Master Protein	O43592	Exportin-T OS=Homo sapiens OX=9606 GN=XPOT PE=1 SV=2	4	3	3	3	3	962	109.9	5.39	9.08	3	0	2.14633e+07	1
FALSE	Master Protein	Q7Z7L1	Schlafen family member 11 OS=Homo sapiens OX=9606 GN=SLFN11 PE=1 SV=2	3	3	3	3	3	901	102.8	7.77	9.05	3	0	1.0695e+07	1
FALSE	Master Protein	Q9UPN9	E3 ubiquitin-protein ligase TRIM33 OS=Homo sapiens OX=9606 GN=TRIM33 PE=1 SV=3	3	3	3	3	3	1127	122.5	6.67	9.04	3	0	16272509	1
FALSE	Master Protein	O75592	E3 ubiquitin-protein ligase MYCBP2 OS=Homo sapiens OX=9606 GN=MYCBP2 PE=1 SV=4	1	4	4	4	4	4678	513.3	7.02	9.03	4	0	10997927	1
FALSE	Master Protein	Q13363	C-terminal-binding protein 1 OS=Homo sapiens OX=9606 GN=CTBP1 PE=1 SV=2	8	4	4	3	4	440	47.5	6.77	9.02	4	0	22857398	1
FALSE	Master Protein	Q9H3N1	Thioredoxin-related transmembrane protein 1 OS=Homo sapiens OX=9606 GN=TMX1 PE=1 SV=1	11	3	4	3	3	280	31.8	4.98	9.02	3	0	2.14164e+07	1
FALSE	Master Protein	Q8N5C6	S1 RNA-binding domain-containing protein 1 OS=Homo sapiens OX=9606 GN=SRBD1 PE=1 SV=2	3	4	4	4	4	995	111.7	8.72	8.98	4	0	1.69561e+07	1
FALSE	Master Protein	P20700	Lamin-B1 OS=Homo sapiens OX=9606 GN=LMNB1 PE=1 SV=2	6	4	4	4	4	586	66.4	5.16	8.97	4	0	27748880	1
FALSE	Master Protein	Q2TAY7	WD40 repeat-containing protein SMU1 OS=Homo sapiens OX=9606 GN=SMU1 PE=1 SV=2	6	3	3	3	3	513	57.5	7.18	8.95	3	0	3.23278e+07	1
FALSE	Master Protein	O75390	Citrate synthase, mitochondrial OS=Homo sapiens OX=9606 GN=CS PE=1 SV=2	6	3	4	3	3	466	51.7	8.32	8.93	3	0	1.64487e+07	1
FALSE	Master Protein	Q96T76	MMS19 nucleotide excision repair protein homolog OS=Homo sapiens OX=9606 GN=MMS19 PE=1 SV=2	3	3	3	3	3	1030	113.2	6.35	8.9	3	0	18372359	1
FALSE	Master Protein	Q9Y6V7	Probable ATP-dependent RNA helicase DDX49 OS=Homo sapiens OX=9606 GN=DDX49 PE=1 SV=1	8	3	3	3	3	483	54.2	9.06	8.89	3	0	1.34342e+07	1
FALSE	Master Protein	Q7Z6Z7	E3 ubiquitin-protein ligase HUWE1 OS=Homo sapiens OX=9606 GN=HUWE1 PE=1 SV=3	1	2	2	2	2	4374	481.6	5.22	8.86	2	0	5.53238e+06	1
FALSE	Master Protein	O60264	SWI/SNF-related matrix-associated actin-dependent regulator of chromatin subfamily A member 5 OS=Homo sapiens OX=9606 GN=SMARCA5 PE=1 SV=1	3	4	4	1	4	1052	121.8	8.09	8.85	4	0	2.34885e+07	1
FALSE	Master Protein	Q2VPK5	Cytoplasmic tRNA 2-thiolation protein 2 OS=Homo sapiens OX=9606 GN=CTU2 PE=1 SV=1	7	3	3	3	3	515	56.1	6.32	8.84	3	0	8036642	1
FALSE	Master Protein	P51116	Fragile X mental retardation syndrome-related protein 2 OS=Homo sapiens OX=9606 GN=FXR2 PE=1 SV=2	3	2	3	2	2	673	74.2	6.23	8.83	2	0	36082675	1
FALSE	Master Protein	A1L020	RNA-binding protein MEX3A OS=Homo sapiens OX=9606 GN=MEX3A PE=1 SV=1	6	2	2	2	2	520	54.1	7.27	8.81	2	0	14357580	1
FALSE	Master Protein	P46013	Proliferation marker protein Ki-67 OS=Homo sapiens OX=9606 GN=MKI67 PE=1 SV=2	1	3	3	3	3	3256	358.5	9.45	8.8	3	0	1.39273e+07	1
FALSE	Master Protein	Q6P2H3	Centrosomal protein of 85 kDa OS=Homo sapiens OX=9606 GN=CEP85 PE=1 SV=1	4	3	4	3	3	762	85.6	6	8.78	3	0	1.63711e+07	1
FALSE	Master Protein	Q15717	ELAV-like protein 1 OS=Homo sapiens OX=9606 GN=ELAVL1 PE=1 SV=2	10	3	3	2	3	326	36.1	9.17	8.76	3	0	36872029	1
FALSE	Master Protein	Q9Y3F4	Serine-threonine kinase receptor-associated protein OS=Homo sapiens OX=9606 GN=STRAP PE=1 SV=1	10	3	3	3	3	350	38.4	5.12	8.71	3	0	2.78032e+07	1
FALSE	Master Protein	P56192	Methionine--tRNA ligase, cytoplasmic OS=Homo sapiens OX=9606 GN=MARS1 PE=1 SV=2	4	3	3	3	3	900	101.1	6.16	8.69	3	0	14789052	1
FALSE	Master Protein	P02545	Prelamin-A/C OS=Homo sapiens OX=9606 GN=LMNA PE=1 SV=1	7	3	3	3	3	664	74.1	7.02	8.68	3	0	7.0973e+06	1
FALSE	Master Protein	P49005	DNA polymerase delta subunit 2 OS=Homo sapiens OX=9606 GN=POLD2 PE=1 SV=1	8	3	3	3	3	469	51.3	5.58	8.6	3	0	1.48821e+07	1
FALSE	Master Protein	O75533	Splicing factor 3B subunit 1 OS=Homo sapiens OX=9606 GN=SF3B1 PE=1 SV=3	2	2	3	2	2	1304	145.7	7.09	8.59	2	0	2.50308e+07	1
FALSE	Master Protein	O14980	Exportin-1 OS=Homo sapiens OX=9606 GN=XPO1 PE=1 SV=1	3	3	3	3	3	1071	123.3	6.06	8.59	3	0	1.79522e+07	1
FALSE	Master Protein	Q9BYN8	28S ribosomal protein S26, mitochondrial OS=Homo sapiens OX=9606 GN=MRPS26 PE=1 SV=1	9	1	2	1	1	205	24.2	10.39	8.57	1	0	6.96711e+06	1
FALSE	Master Protein	P60842	Eukaryotic initiation factor 4A-I OS=Homo sapiens OX=9606 GN=EIF4A1 PE=1 SV=1	8	3	3	1	3	406	46.1	5.48	8.56	3	0	2.42583e+07	1
FALSE	Master Protein	P40227	T-complex protein 1 subunit zeta OS=Homo sapiens OX=9606 GN=CCT6A PE=1 SV=3	7	3	3	3	3	531	58	6.68	8.54	3	0	1.97244e+07	1
FALSE	Master Protein	Q8IWC1	MAP7 domain-containing protein 3 OS=Homo sapiens OX=9606 GN=MAP7D3 PE=1 SV=2	4	4	4	4	4	876	98.4	9.32	8.53	4	0	2.77996e+07	1
FALSE	Master Protein	P40939	Trifunctional enzyme subunit alpha, mitochondrial OS=Homo sapiens OX=9606 GN=HADHA PE=1 SV=2	5	2	2	2	2	763	82.9	9.04	8.51	2	0	9.02449e+06	1
FALSE	Master Protein	P50213	Isocitrate dehydrogenase [NAD] subunit alpha, mitochondrial OS=Homo sapiens OX=9606 GN=IDH3A PE=1 SV=1	9	3	3	3	3	366	39.6	6.92	8.5	3	0	7.01663e+06	1
FALSE	Master Protein	Q9HCU5	Prolactin regulatory element-binding protein OS=Homo sapiens OX=9606 GN=PREB PE=1 SV=2	9	2	2	2	2	417	45.4	7.88	8.45	2	0	1.40428e+07	1
FALSE	Master Protein	Q9Y3Y2	Chromatin target of PRMT1 protein OS=Homo sapiens OX=9606 GN=CHTOP PE=1 SV=2	9	3	3	3	3	248	26.4	12.23	8.45	3	0	1.22478e+07	1
FALSE	Master Protein	Q5VV42	Threonylcarbamoyladenosine tRNA methylthiotransferase OS=Homo sapiens OX=9606 GN=CDKAL1 PE=1 SV=1	6	3	3	3	3	579	65.1	7.46	8.42	3	0	8081305	1
FALSE	Master Protein	O15446	DNA-directed RNA polymerase I subunit RPA34 OS=Homo sapiens OX=9606 GN=POLR1G PE=1 SV=1	4	3	3	2	3	510	55	8.51	8.42	3	0	1.75052e+07	1
FALSE	Master Protein	Q86VM9	Zinc finger CCCH domain-containing protein 18 OS=Homo sapiens OX=9606 GN=ZC3H18 PE=1 SV=2	3	4	4	4	4	953	106.3	8.32	8.4	4	0	1.26249e+08	1
FALSE	Master Protein	Q8NDT2	Putative RNA-binding protein 15B OS=Homo sapiens OX=9606 GN=RBM15B PE=1 SV=3	3	3	3	2	2	890	97.1	9.85	8.39	3	0	9.56141e+06	1
FALSE	Master Protein	Q9Y4W6	AFG3-like protein 2 OS=Homo sapiens OX=9606 GN=AFG3L2 PE=1 SV=2	4	3	3	3	3	797	88.5	8.66	8.38	3	0	2.12998e+07	1
FALSE	Master Protein	Q6UN15	Pre-mRNA 3'-end-processing factor FIP1 OS=Homo sapiens OX=9606 GN=FIP1L1 PE=1 SV=1	5	2	2	2	2	594	66.5	5.59	8.37	2	0	1.04276e+07	1
FALSE	Master Protein	Q9NRR4	Ribonuclease 3 OS=Homo sapiens OX=9606 GN=DROSHA PE=1 SV=2	2	3	3	3	3	1374	159.2	7.87	8.34	3	0	1.7165e+07	1
FALSE	Master Protein	P49736	DNA replication licensing factor MCM2 OS=Homo sapiens OX=9606 GN=MCM2 PE=1 SV=4	4	3	3	3	3	904	101.8	5.52	8.34	3	0	1.06747e+07	1
FALSE	Master Protein	Q02241	Kinesin-like protein KIF23 OS=Homo sapiens OX=9606 GN=KIF23 PE=1 SV=3	3	2	2	2	2	960	110	8.51	8.33	2	0	6.58897e+06	1
FALSE	Master Protein	P26196	Probable ATP-dependent RNA helicase DDX6 OS=Homo sapiens OX=9606 GN=DDX6 PE=1 SV=2	6	3	3	2	3	483	54.4	8.66	8.26	3	0	5.63135e+07	1
FALSE	Master Protein	Q9C0C9	(E3-independent) E2 ubiquitin-conjugating enzyme OS=Homo sapiens OX=9606 GN=UBE2O PE=1 SV=3	2	3	3	3	3	1292	141.2	5.12	8.24	3	0	6.54662e+06	1
FALSE	Master Protein	Q14318	Peptidyl-prolyl cis-trans isomerase FKBP8 OS=Homo sapiens OX=9606 GN=FKBP8 PE=1 SV=2	7	2	2	2	2	412	44.5	4.84	8.18	2	0	1.3474e+07	1
FALSE	Master Protein	Q13045	Protein flightless-1 homolog OS=Homo sapiens OX=9606 GN=FLII PE=1 SV=2	2	3	3	3	3	1269	144.7	6.05	8.17	3	0	1.08361e+07	1
FALSE	Master Protein	P61313	60S ribosomal protein L15 OS=Homo sapiens OX=9606 GN=RPL15 PE=1 SV=2	10	3	4	3	3	204	24.1	11.62	8.17	3	0	1.99155e+07	1
FALSE	Master Protein	O94761	ATP-dependent DNA helicase Q4 OS=Homo sapiens OX=9606 GN=RECQL4 PE=1 SV=2	3	3	3	3	3	1208	133	8.09	8.16	3	0	1.84831e+07	1
FALSE	Master Protein	P49841	Glycogen synthase kinase-3 beta OS=Homo sapiens OX=9606 GN=GSK3B PE=1 SV=2	11	3	3	2	3	420	46.7	8.78	8.15	3	0	2.67922e+07	1
FALSE	Master Protein	Q9NRN7	L-aminoadipate-semialdehyde dehydrogenase-phosphopantetheinyl transferase OS=Homo sapiens OX=9606 GN=AASDHPPT PE=1 SV=2	10	3	3	3	3	309	35.8	6.8	8.13	3	0	9.26657e+06	1
FALSE	Master Protein	P42285	Exosome RNA helicase MTR4 OS=Homo sapiens OX=9606 GN=MTREX PE=1 SV=3	3	3	3	3	3	1042	117.7	6.52	8.11	3	0	2.77869e+07	1
FALSE	Master Protein	P35998	26S proteasome regulatory subunit 7 OS=Homo sapiens OX=9606 GN=PSMC2 PE=1 SV=3	7	3	3	3	3	433	48.6	5.95	8.1	3	0	1.57649e+07	1
FALSE	Master Protein	Q12873	Chromodomain-helicase-DNA-binding protein 3 OS=Homo sapiens OX=9606 GN=CHD3 PE=1 SV=3	2	3	3	1	1	2000	226.5	7.3	8.05	3	0	2.41919e+06	1
FALSE	Master Protein	P16989	Y-box-binding protein 3 OS=Homo sapiens OX=9606 GN=YBX3 PE=1 SV=4	7	2	2	1	2	372	40.1	9.77	8.05	2	0	269130712	1
FALSE	Master Protein	O60884	DnaJ homolog subfamily A member 2 OS=Homo sapiens OX=9606 GN=DNAJA2 PE=1 SV=1	8	3	3	3	3	412	45.7	6.48	8.04	3	0	2.44806e+07	1
FALSE	Master Protein	P50750	Cyclin-dependent kinase 9 OS=Homo sapiens OX=9606 GN=CDK9 PE=1 SV=3	9	4	4	2	2	372	42.8	8.79	8.04	4	2	7.96381e+07	1
FALSE	Master Protein	O43242	26S proteasome non-ATPase regulatory subunit 3 OS=Homo sapiens OX=9606 GN=PSMD3 PE=1 SV=2	5	3	3	3	3	534	60.9	8.44	8.02	3	0	1.58912e+07	1
FALSE	Master Protein	O14979	Heterogeneous nuclear ribonucleoprotein D-like OS=Homo sapiens OX=9606 GN=HNRNPDL PE=1 SV=3	8	3	3	2	2	420	46.4	9.57	8.02	3	1	4.86309e+07	1
FALSE	Master Protein	Q86V48	Leucine zipper protein 1 OS=Homo sapiens OX=9606 GN=LUZP1 PE=1 SV=2	3	3	3	3	3	1076	120.2	8.5	7.98	3	0	1.12461e+07	1
FALSE	Master Protein	P21912	Succinate dehydrogenase [ubiquinone] iron-sulfur subunit, mitochondrial OS=Homo sapiens OX=9606 GN=SDHB PE=1 SV=3	11	3	3	3	3	280	31.6	8.76	7.97	3	0	15403657	1
FALSE	Master Protein	Q9UKD2	mRNA turnover protein 4 homolog OS=Homo sapiens OX=9606 GN=MRTO4 PE=1 SV=2	8	2	3	2	2	239	27.5	8.29	7.96	2	0	1.06544e+07	1
FALSE	Master Protein	Q8N5P1	Zinc finger CCCH domain-containing protein 8 OS=Homo sapiens OX=9606 GN=ZC3H8 PE=1 SV=2	9	2	2	2	2	291	33.6	8.28	7.94	2	0	19767731	1
FALSE	Master Protein	Q9H9B4	Sideroflexin-1 OS=Homo sapiens OX=9606 GN=SFXN1 PE=1 SV=4	11	3	3	3	3	322	35.6	9.07	7.93	3	0	2.00497e+07	1
FALSE	Master Protein	Q8NB46	Serine/threonine-protein phosphatase 6 regulatory ankyrin repeat subunit C OS=Homo sapiens OX=9606 GN=ANKRD52 PE=1 SV=3	2	2	2	2	2	1076	115	6.48	7.91	2	0	4717515	1
FALSE	Master Protein	Q9P2E9	Ribosome-binding protein 1 OS=Homo sapiens OX=9606 GN=RRBP1 PE=1 SV=5	2	3	3	2	3	1410	152.4	8.6	7.91	3	0	1.25965e+07	1
FALSE	Master Protein	Q92538	Golgi-specific brefeldin A-resistance guanine nucleotide exchange factor 1 OS=Homo sapiens OX=9606 GN=GBF1 PE=1 SV=2	2	3	3	3	3	1859	206.3	5.73	7.9	3	0	7.9598e+06	1
FALSE	Master Protein	Q8TEW0	Partitioning defective 3 homolog OS=Homo sapiens OX=9606 GN=PARD3 PE=1 SV=2	2	2	3	2	2	1356	151.3	7.68	7.89	2	0	5.64013e+06	1
FALSE	Master Protein	O43660	Pleiotropic regulator 1 OS=Homo sapiens OX=9606 GN=PLRG1 PE=1 SV=1	7	3	3	3	3	514	57.2	9.17	7.88	3	0	7.00193e+06	1
FALSE	Master Protein	Q53EZ4	Centrosomal protein of 55 kDa OS=Homo sapiens OX=9606 GN=CEP55 PE=1 SV=3	4	2	3	2	2	464	54.1	7.01	7.86	2	0	1.07134e+07	1
FALSE	Master Protein	Q9P258	Protein RCC2 OS=Homo sapiens OX=9606 GN=RCC2 PE=1 SV=2	6	3	3	3	3	522	56	8.78	7.86	3	0	2.47439e+07	1
FALSE	Master Protein	Q8NI36	WD repeat-containing protein 36 OS=Homo sapiens OX=9606 GN=WDR36 PE=1 SV=1	4	3	3	3	3	951	105.3	7.53	7.83	3	0	1.47542e+07	1
FALSE	Master Protein	P78332	RNA-binding protein 6 OS=Homo sapiens OX=9606 GN=RBM6 PE=1 SV=5	3	3	3	3	3	1123	128.6	6.32	7.83	3	0	20478075	1
FALSE	Master Protein	Q92598	Heat shock protein 105 kDa OS=Homo sapiens OX=9606 GN=HSPH1 PE=1 SV=1	4	3	3	3	3	858	96.8	5.39	7.82	3	0	2.55983e+07	1
FALSE	Master Protein	Q96EY1	DnaJ homolog subfamily A member 3, mitochondrial OS=Homo sapiens OX=9606 GN=DNAJA3 PE=1 SV=2	7	3	3	3	3	480	52.5	9.26	7.81	3	0	2.50525e+07	1
FALSE	Master Protein	O75369	Filamin-B OS=Homo sapiens OX=9606 GN=FLNB PE=1 SV=2	1	3	3	2	2	2602	278	5.73	7.79	3	0	1.72425e+07	1
FALSE	Master Protein	Q6VN20	Ran-binding protein 10 OS=Homo sapiens OX=9606 GN=RANBP10 PE=1 SV=1	4	2	3	2	2	620	67.2	6.77	7.78	2	0	26473033	1
FALSE	Master Protein	Q96DV4	39S ribosomal protein L38, mitochondrial OS=Homo sapiens OX=9606 GN=MRPL38 PE=1 SV=2	7	3	3	3	3	380	44.6	7.53	7.75	3	0	1.90852e+07	1
FALSE	Master Protein	P23526	Adenosylhomocysteinase OS=Homo sapiens OX=9606 GN=AHCY PE=1 SV=4	7	3	3	2	2	432	47.7	6.34	7.75	3	0	2.63886e+06	1
FALSE	Master Protein	P10909	Clusterin OS=Homo sapiens OX=9606 GN=CLU PE=1 SV=1	6	2	2	2	2	449	52.5	6.27	7.74	2	0	3.19489e+06	1
FALSE	Master Protein	Q9BQ52	Zinc phosphodiesterase ELAC protein 2 OS=Homo sapiens OX=9606 GN=ELAC2 PE=1 SV=2	3	3	3	3	3	826	92.2	7.9	7.74	3	0	5.78659e+06	1
FALSE	Master Protein	Q9H9T3	Elongator complex protein 3 OS=Homo sapiens OX=9606 GN=ELP3 PE=1 SV=2	6	3	3	3	3	547	62.2	8.88	7.74	3	0	1.53294e+07	1
FALSE	Master Protein	P49959	Double-strand break repair protein MRE11 OS=Homo sapiens OX=9606 GN=MRE11 PE=1 SV=3	4	3	3	3	3	708	80.5	5.9	7.73	3	0	1.12661e+07	1
FALSE	Master Protein	Q9BWW4	Single-stranded DNA-binding protein 3 OS=Homo sapiens OX=9606 GN=SSBP3 PE=1 SV=1	7	2	2	1	1	388	40.4	6.9	7.72	2	1	29427520	1
FALSE	Master Protein	P31040	Succinate dehydrogenase [ubiquinone] flavoprotein subunit, mitochondrial OS=Homo sapiens OX=9606 GN=SDHA PE=1 SV=2	4	2	2	2	2	664	72.6	7.39	7.71	2	0	12467962	1
FALSE	Master Protein	Q8NB90	ATPase family protein 2 homolog OS=Homo sapiens OX=9606 GN=SPATA5 PE=1 SV=3	4	3	3	2	2	893	97.8	5.66	7.69	3	0	6.19112e+06	1
FALSE	Master Protein	Q86Y56	Dynein axonemal assembly factor 5 OS=Homo sapiens OX=9606 GN=DNAAF5 PE=1 SV=4	3	3	3	3	3	855	93.5	6.42	7.69	3	0	9.53423e+06	1
FALSE	Master Protein	Q6IA86	Elongator complex protein 2 OS=Homo sapiens OX=9606 GN=ELP2 PE=1 SV=2	4	3	3	3	3	826	92.4	5.96	7.68	3	0	1.2167e+07	1
FALSE	Master Protein	Q9P035	Very-long-chain (3R)-3-hydroxyacyl-CoA dehydratase 3 OS=Homo sapiens OX=9606 GN=HACD3 PE=1 SV=2	8	3	3	3	3	362	43.1	8.94	7.67	3	0	12822543	1
FALSE	Master Protein	Q9HC52	Chromobox protein homolog 8 OS=Homo sapiens OX=9606 GN=CBX8 PE=1 SV=3	7	3	3	2	3	389	43.4	9.91	7.66	3	0	3.9159e+06	1
FALSE	Master Protein	P54619	5'-AMP-activated protein kinase subunit gamma-1 OS=Homo sapiens OX=9606 GN=PRKAG1 PE=1 SV=1	6	1	2	1	1	331	37.6	6.92	7.66	1	0	750403	1
FALSE	Master Protein	Q9Y3B7	39S ribosomal protein L11, mitochondrial OS=Homo sapiens OX=9606 GN=MRPL11 PE=1 SV=1	18	3	3	3	3	192	20.7	9.91	7.66	3	0	1.42972e+07	1
FALSE	Master Protein	Q5VUJ6	Leucine-rich repeat and calponin homology domain-containing protein 2 OS=Homo sapiens OX=9606 GN=LRCH2 PE=1 SV=2	4	2	2	2	2	765	84.5	6.55	7.66	2	0	9.30707e+06	1
FALSE	Master Protein	P62191	26S proteasome regulatory subunit 4 OS=Homo sapiens OX=9606 GN=PSMC1 PE=1 SV=1	8	3	3	2	2	440	49.2	6.21	7.65	3	0	26785422	1
FALSE	Master Protein	P12882	Myosin-1 OS=Homo sapiens OX=9606 GN=MYH1 PE=1 SV=3	2	3	3	1	3	1939	223	5.74	7.65	3	0	4.83753e+06	1
FALSE	Master Protein	Q8IX18	Probable ATP-dependent RNA helicase DHX40 OS=Homo sapiens OX=9606 GN=DHX40 PE=1 SV=2	3	2	2	2	2	779	88.5	8.65	7.64	2	0	5002622	1
FALSE	Master Protein	P82914	28S ribosomal protein S15, mitochondrial OS=Homo sapiens OX=9606 GN=MRPS15 PE=1 SV=1	12	3	3	3	3	257	29.8	10.48	7.63	3	0	2.30872e+07	1
FALSE	Master Protein	A5YKK6	CCR4-NOT transcription complex subunit 1 OS=Homo sapiens OX=9606 GN=CNOT1 PE=1 SV=2	1	3	3	3	3	2376	266.8	7.11	7.63	3	0	8.23793e+06	1
FALSE	Master Protein	O14929	Histone acetyltransferase type B catalytic subunit OS=Homo sapiens OX=9606 GN=HAT1 PE=1 SV=1	6	3	3	3	3	419	49.5	5.69	7.63	3	0	1.0906e+07	1
FALSE	Master Protein	Q2NL82	Pre-rRNA-processing protein TSR1 homolog OS=Homo sapiens OX=9606 GN=TSR1 PE=1 SV=1	4	2	2	2	2	804	91.8	7.42	7.62	2	0	5.68221e+06	1
FALSE	Master Protein	Q92576	PHD finger protein 3 OS=Homo sapiens OX=9606 GN=PHF3 PE=1 SV=3	2	3	3	3	3	2039	229.3	6.96	7.59	3	0	4.91433e+06	1
FALSE	Master Protein	Q12923	Tyrosine-protein phosphatase non-receptor type 13 OS=Homo sapiens OX=9606 GN=PTPN13 PE=1 SV=2	1	3	3	3	3	2485	276.7	6.42	7.58	3	0	8577291	1
FALSE	Master Protein	Q8IUR7	Armadillo repeat-containing protein 8 OS=Homo sapiens OX=9606 GN=ARMC8 PE=1 SV=2	5	3	3	3	3	673	75.5	6.73	7.57	3	0	1.85337e+07	1
FALSE	Master Protein	Q9Y4C2	TRPM8 channel-associated factor 1 OS=Homo sapiens OX=9606 GN=TCAF1 PE=1 SV=3	3	3	3	3	3	921	102.1	6.54	7.56	3	0	1.45617e+07	1
FALSE	Master Protein	P04406	Glyceraldehyde-3-phosphate dehydrogenase OS=Homo sapiens OX=9606 GN=GAPDH PE=1 SV=3	7	2	3	1	2	335	36	8.46	7.55	2	0	62560299	1
FALSE	Master Protein	Q13123	Protein Red OS=Homo sapiens OX=9606 GN=IK PE=1 SV=3	4	3	3	2	3	557	65.6	6.64	7.54	3	0	44544447	1
FALSE	Master Protein	Q9Y2I1	Nischarin OS=Homo sapiens OX=9606 GN=NISCH PE=1 SV=3	2	3	3	3	3	1504	166.5	5.14	7.52	3	0	1.4638e+07	1
FALSE	Master Protein	Q86UE4	Protein LYRIC OS=Homo sapiens OX=9606 GN=MTDH PE=1 SV=2	6	3	3	3	3	582	63.8	9.32	7.5	3	0	1.23257e+07	1
FALSE	Master Protein	Q5T447	E3 ubiquitin-protein ligase HECTD3 OS=Homo sapiens OX=9606 GN=HECTD3 PE=1 SV=1	3	2	2	2	2	861	97.1	5.64	7.49	2	0	8.95455e+06	1
FALSE	Master Protein	Q71RC2	La-related protein 4 OS=Homo sapiens OX=9606 GN=LARP4 PE=1 SV=3	3	2	2	2	2	724	80.5	6.61	7.49	2	0	7.45889e+06	1
FALSE	Master Protein	Q99570	Phosphoinositide 3-kinase regulatory subunit 4 OS=Homo sapiens OX=9606 GN=PIK3R4 PE=1 SV=3	2	2	2	2	2	1358	153	7.17	7.48	2	0	2.94715e+06	1
FALSE	Master Protein	Q99848	Probable rRNA-processing protein EBP2 OS=Homo sapiens OX=9606 GN=EBNA1BP2 PE=1 SV=2	10	3	3	3	3	306	34.8	10.1	7.47	3	0	8.80375e+06	1
FALSE	Master Protein	P28066	Proteasome subunit alpha type-5 OS=Homo sapiens OX=9606 GN=PSMA5 PE=1 SV=3	12	3	3	3	3	241	26.4	4.79	7.47	3	0	1.01109e+07	1
FALSE	Master Protein	Q9NXH9	tRNA (guanine(26)-N(2))-dimethyltransferase OS=Homo sapiens OX=9606 GN=TRMT1 PE=1 SV=1	4	3	3	3	3	659	72.2	7.64	7.46	3	0	1.09601e+07	1
FALSE	Master Protein	P42684	Tyrosine-protein kinase ABL2 OS=Homo sapiens OX=9606 GN=ABL2 PE=1 SV=1	2	3	3	3	3	1182	128.3	8.07	7.42	3	0	1.43028e+07	1
FALSE	Master Protein	Q7Z417	Nuclear fragile X mental retardation-interacting protein 2 OS=Homo sapiens OX=9606 GN=NUFIP2 PE=1 SV=1	5	3	3	3	3	695	76.1	8.7	7.42	3	0	17617934	1
FALSE	Master Protein	P20042	Eukaryotic translation initiation factor 2 subunit 2 OS=Homo sapiens OX=9606 GN=EIF2S2 PE=1 SV=2	6	2	3	2	2	333	38.4	5.8	7.4	2	0	13901395	1
FALSE	Master Protein	O00148	ATP-dependent RNA helicase DDX39A OS=Homo sapiens OX=9606 GN=DDX39A PE=1 SV=2	5	2	3	0	2	427	49.1	5.68	7.39	2	0	3.24288e+07	1
FALSE	Master Protein	Q9H078	Caseinolytic peptidase B protein homolog OS=Homo sapiens OX=9606 GN=CLPB PE=1 SV=1	5	3	3	3	3	707	78.7	9.01	7.36	3	0	2.58012e+07	1
FALSE	Master Protein	Q9NVV4	Poly(A) RNA polymerase, mitochondrial OS=Homo sapiens OX=9606 GN=MTPAP PE=1 SV=1	5	3	3	3	3	582	66.1	9.04	7.34	3	0	3.48512e+07	1
FALSE	Master Protein	Q9ULX6	A-kinase anchor protein 8-like OS=Homo sapiens OX=9606 GN=AKAP8L PE=1 SV=4	4	2	2	2	2	646	71.6	5.05	7.34	2	0	3.77162e+06	1
FALSE	Master Protein	Q13601	KRR1 small subunit processome component homolog OS=Homo sapiens OX=9606 GN=KRR1 PE=1 SV=4	8	3	3	3	3	381	43.6	9.77	7.33	3	0	1.43554e+07	1
FALSE	Master Protein	Q9Y2T2	AP-3 complex subunit mu-1 OS=Homo sapiens OX=9606 GN=AP3M1 PE=1 SV=1	7	3	3	1	3	418	46.9	6.93	7.33	3	0	1.28708e+07	1
FALSE	Master Protein	Q5T5U3	Rho GTPase-activating protein 21 OS=Homo sapiens OX=9606 GN=ARHGAP21 PE=1 SV=2	2	3	3	2	3	1958	217.3	7.8	7.32	3	0	7565800	1
FALSE	Master Protein	Q5TGY3	AT-hook DNA-binding motif-containing protein 1 OS=Homo sapiens OX=9606 GN=AHDC1 PE=1 SV=1	2	2	2	2	2	1603	168.2	9.04	7.32	2	0	5.55062e+06	1
FALSE	Master Protein	Q8WUA4	General transcription factor 3C polypeptide 2 OS=Homo sapiens OX=9606 GN=GTF3C2 PE=1 SV=2	3	3	3	3	3	911	100.6	7.31	7.32	3	0	1.94352e+07	1
FALSE	Master Protein	Q16777	Histone H2A type 2-C OS=Homo sapiens OX=9606 GN=H2AC20 PE=1 SV=4	20	2	2	0	2	129	14	10.9	7.3	2	0	25424493	1
FALSE	Master Protein	Q14258	E3 ubiquitin/ISG15 ligase TRIM25 OS=Homo sapiens OX=9606 GN=TRIM25 PE=1 SV=2	4	2	2	2	2	630	70.9	8.09	7.29	2	0	11008918	1
FALSE	Master Protein	P42696	RNA-binding protein 34 OS=Homo sapiens OX=9606 GN=RBM34 PE=1 SV=2	7	2	2	2	2	430	48.5	10.11	7.28	2	0	3.58175e+06	1
FALSE	Master Protein	Q9NVH0	Exonuclease 3'-5' domain-containing protein 2 OS=Homo sapiens OX=9606 GN=EXD2 PE=1 SV=2	4	2	2	2	2	621	70.3	8.32	7.26	2	0	8315926	1
FALSE	Master Protein	P04637	Cellular tumor antigen p53 OS=Homo sapiens OX=9606 GN=TP53 PE=1 SV=4	9	3	3	3	3	393	43.6	6.79	7.25	3	0	13659090	1
FALSE	Master Protein	Q96H55	Unconventional myosin-XIX OS=Homo sapiens OX=9606 GN=MYO19 PE=1 SV=2	3	2	2	2	2	970	109.1	7.71	7.24	2	0	149941	1
FALSE	Master Protein	Q99615	DnaJ homolog subfamily C member 7 OS=Homo sapiens OX=9606 GN=DNAJC7 PE=1 SV=2	5	3	3	3	3	494	56.4	6.96	7.22	3	0	3.46564e+07	1
FALSE	Master Protein	Q9UJV9	Probable ATP-dependent RNA helicase DDX41 OS=Homo sapiens OX=9606 GN=DDX41 PE=1 SV=2	5	3	3	3	3	622	69.8	6.84	7.21	3	0	2.01464e+07	1
FALSE	Master Protein	A8CG34	Nuclear envelope pore membrane protein POM 121C OS=Homo sapiens OX=9606 GN=POM121C PE=1 SV=3	3	2	2	0	2	1229	125	10.37	7.2	2	0	1.01835e+07	1
FALSE	Master Protein	P30876	DNA-directed RNA polymerase II subunit RPB2 OS=Homo sapiens OX=9606 GN=POLR2B PE=1 SV=1	1	2	3	2	2	1174	133.8	6.87	7.2	2	0	26556814	1
FALSE	Master Protein	Q5T3I0	G patch domain-containing protein 4 OS=Homo sapiens OX=9606 GN=GPATCH4 PE=1 SV=2	4	2	3	2	2	446	50.4	9.63	7.18	2	0	2.39817e+07	1
FALSE	Master Protein	Q96EB6	NAD-dependent protein deacetylase sirtuin-1 OS=Homo sapiens OX=9606 GN=SIRT1 PE=1 SV=2	4	3	3	3	3	747	81.6	4.67	7.18	3	0	5.4118e+06	1
FALSE	Master Protein	Q9UNE7	E3 ubiquitin-protein ligase CHIP OS=Homo sapiens OX=9606 GN=STUB1 PE=1 SV=2	9	2	2	2	2	303	34.8	5.87	7.15	2	0	8700655	1
FALSE	Master Protein	Q9NTJ3	Structural maintenance of chromosomes protein 4 OS=Homo sapiens OX=9606 GN=SMC4 PE=1 SV=2	2	3	3	3	3	1288	147.1	6.79	7.14	3	0	1.53104e+07	1
FALSE	Master Protein	P05976	Myosin light chain 1/3, skeletal muscle isoform OS=Homo sapiens OX=9606 GN=MYL1 PE=1 SV=3	14	3	3	1	3	194	21.1	5.03	7.12	3	0	1.85803e+07	1
FALSE	Master Protein	P78316	Nucleolar protein 14 OS=Homo sapiens OX=9606 GN=NOP14 PE=1 SV=3	3	3	3	3	3	857	97.6	7.58	7.1	3	0	1.21091e+07	1
FALSE	Master Protein	O95785	Protein Wiz OS=Homo sapiens OX=9606 GN=WIZ PE=1 SV=2	2	2	2	2	2	1651	178.6	6.86	7.1	2	0	7.0374e+06	1
FALSE	Master Protein	Q9Y230	RuvB-like 2 OS=Homo sapiens OX=9606 GN=RUVBL2 PE=1 SV=3	7	3	3	3	3	463	51.1	5.64	7.1	3	0	4.22843e+07	1
FALSE	Master Protein	Q96K76	Ubiquitin carboxyl-terminal hydrolase 47 OS=Homo sapiens OX=9606 GN=USP47 PE=1 SV=3	2	3	3	3	3	1375	157.2	5.08	7.09	3	0	39144220	1
FALSE	Master Protein	Q6P5Z2	Serine/threonine-protein kinase N3 OS=Homo sapiens OX=9606 GN=PKN3 PE=1 SV=1	4	3	3	3	3	889	99.4	8.46	7.09	3	0	9.58574e+06	1
FALSE	Master Protein	Q53H96	Pyrroline-5-carboxylate reductase 3 OS=Homo sapiens OX=9606 GN=PYCR3 PE=1 SV=3	11	3	3	3	3	274	28.6	7.72	7.09	3	0	37093975	1
FALSE	Master Protein	Q10567	AP-1 complex subunit beta-1 OS=Homo sapiens OX=9606 GN=AP1B1 PE=1 SV=2	3	3	3	1	1	949	104.6	5.06	7.08	3	0	2.53216e+06	1
FALSE	Master Protein	Q9NR50	Translation initiation factor eIF-2B subunit gamma OS=Homo sapiens OX=9606 GN=EIF2B3 PE=1 SV=1	6	3	3	3	3	452	50.2	6.47	7.08	3	0	1.13558e+07	1
FALSE	Master Protein	P47897	Glutamine--tRNA ligase OS=Homo sapiens OX=9606 GN=QARS1 PE=1 SV=1	3	3	3	3	3	775	87.7	7.15	7.08	3	0	1.60941e+07	1
FALSE	Master Protein	Q8NE71	ATP-binding cassette sub-family F member 1 OS=Homo sapiens OX=9606 GN=ABCF1 PE=1 SV=2	3	2	2	2	2	845	95.9	6.8	7.07	2	0	6.35273e+06	1
FALSE	Master Protein	Q96P11	28S rRNA (cytosine-C(5))-methyltransferase OS=Homo sapiens OX=9606 GN=NSUN5 PE=1 SV=2	7	3	3	3	3	429	46.7	8.62	7.07	3	0	1.2508e+07	1
FALSE	Master Protein	P29372	DNA-3-methyladenine glycosylase OS=Homo sapiens OX=9606 GN=MPG PE=1 SV=3	10	2	2	2	2	298	32.8	9.57	7.05	2	0	1.05079e+07	1
FALSE	Master Protein	Q06210	Glutamine--fructose-6-phosphate aminotransferase [isomerizing] 1 OS=Homo sapiens OX=9606 GN=GFPT1 PE=1 SV=3	5	3	3	2	3	699	78.8	7.11	7.03	3	0	1.18132e+07	1
FALSE	Master Protein	Q99733	Nucleosome assembly protein 1-like 4 OS=Homo sapiens OX=9606 GN=NAP1L4 PE=1 SV=1	9	3	3	3	3	375	42.8	4.69	7.03	3	0	1.75242e+07	1
FALSE	Master Protein	Q9UBB4	Ataxin-10 OS=Homo sapiens OX=9606 GN=ATXN10 PE=1 SV=1	7	3	3	3	3	475	53.5	5.25	7.03	3	0	1.98999e+07	1
FALSE	Master Protein	Q9BWG4	Single-stranded DNA-binding protein 4 OS=Homo sapiens OX=9606 GN=SSBP4 PE=1 SV=1	7	2	2	1	1	385	39.4	6.8	7.02	2	0	8319875	1
FALSE	Master Protein	A6NIX2	Wilms tumor protein 1-interacting protein OS=Homo sapiens OX=9606 GN=WTIP PE=1 SV=3	4	1	2	1	1	430	45.1	8.12	7.02	1	0		1
FALSE	Master Protein	Q9UPN7	Serine/threonine-protein phosphatase 6 regulatory subunit 1 OS=Homo sapiens OX=9606 GN=PPP6R1 PE=1 SV=5	3	3	3	3	3	881	96.7	4.55	7.02	3	0	14269946	1
FALSE	Master Protein	Q6DN90	IQ motif and SEC7 domain-containing protein 1 OS=Homo sapiens OX=9606 GN=IQSEC1 PE=1 SV=1	3	3	3	2	3	963	108.2	6.93	7.01	3	0	1.92245e+07	1
FALSE	Master Protein	Q9ULV4	Coronin-1C OS=Homo sapiens OX=9606 GN=CORO1C PE=1 SV=1	5	2	2	2	2	474	53.2	7.08	7.01	2	0	6.64309e+06	1
FALSE	Master Protein	Q9H501	ESF1 homolog OS=Homo sapiens OX=9606 GN=ESF1 PE=1 SV=1	4	3	3	3	3	851	98.7	5.11	6.99	3	0	8.30379e+06	1
FALSE	Master Protein	O60341	Lysine-specific histone demethylase 1A OS=Homo sapiens OX=9606 GN=KDM1A PE=1 SV=2	3	2	2	2	2	852	92.8	6.52	6.99	2	0	6.71971e+06	1
FALSE	Master Protein	Q8N7H5	RNA polymerase II-associated factor 1 homolog OS=Homo sapiens OX=9606 GN=PAF1 PE=1 SV=2	6	2	2	2	2	531	59.9	4.63	6.97	2	0	5.45113e+06	1
FALSE	Master Protein	O15504	Nucleoporin NUP42 OS=Homo sapiens OX=9606 GN=NUP42 PE=1 SV=1	8	3	3	3	3	423	44.8	9.19	6.96	3	0	1.14265e+07	1
FALSE	Master Protein	P10586	Receptor-type tyrosine-protein phosphatase F OS=Homo sapiens OX=9606 GN=PTPRF PE=1 SV=2	2	3	3	2	3	1907	212.7	6.3	6.91	3	0	6.32212e+06	1
FALSE	Master Protein	Q9UHB6	LIM domain and actin-binding protein 1 OS=Homo sapiens OX=9606 GN=LIMA1 PE=1 SV=1	4	3	3	3	3	759	85.2	6.84	6.9	3	0	1.22562e+07	1
FALSE	Master Protein	O00743	Serine/threonine-protein phosphatase 6 catalytic subunit OS=Homo sapiens OX=9606 GN=PPP6C PE=1 SV=1	10	3	3	3	3	305	35.1	5.69	6.9	3	0	1.58554e+07	1
FALSE	Master Protein	P09012	U1 small nuclear ribonucleoprotein A OS=Homo sapiens OX=9606 GN=SNRPA PE=1 SV=3	6	2	3	1	1	282	31.3	9.83	6.9	2	1	1.52203e+07	1
FALSE	Master Protein	Q9BXW9	Fanconi anemia group D2 protein OS=Homo sapiens OX=9606 GN=FANCD2 PE=1 SV=2	2	2	2	2	2	1451	164	5.88	6.88	2	0	4.25657e+06	1
FALSE	Master Protein	P08574	Cytochrome c1, heme protein, mitochondrial OS=Homo sapiens OX=9606 GN=CYC1 PE=1 SV=3	9	2	2	2	2	325	35.4	9	6.88	2	0	4.58721e+06	1
FALSE	Master Protein	Q9H3U1	Protein unc-45 homolog A OS=Homo sapiens OX=9606 GN=UNC45A PE=1 SV=1	3	2	2	2	2	944	103	6.07	6.86	2	0	1.59383e+06	1
FALSE	Master Protein	Q8WTT2	Nucleolar complex protein 3 homolog OS=Homo sapiens OX=9606 GN=NOC3L PE=1 SV=1	4	2	2	2	2	800	92.5	9.17	6.86	2	0	7.93832e+06	1
FALSE	Master Protein	Q13416	Origin recognition complex subunit 2 OS=Homo sapiens OX=9606 GN=ORC2 PE=1 SV=2	4	2	2	2	2	577	65.9	6.51	6.85	2	0	4493636	1
FALSE	Master Protein	Q8IY37	Probable ATP-dependent RNA helicase DHX37 OS=Homo sapiens OX=9606 GN=DHX37 PE=1 SV=1	3	3	3	3	3	1157	129.5	8.1	6.84	3	0	1.12518e+07	1
FALSE	Master Protein	P09001	39S ribosomal protein L3, mitochondrial OS=Homo sapiens OX=9606 GN=MRPL3 PE=1 SV=1	3	1	2	1	1	348	38.6	9.48	6.83	1	0	6.44278e+06	1
FALSE	Master Protein	O60318	Germinal-center associated nuclear protein OS=Homo sapiens OX=9606 GN=MCM3AP PE=1 SV=2	1	3	3	3	3	1980	218.3	6.39	6.83	3	0	1.95958e+07	1
FALSE	Master Protein	Q12834	Cell division cycle protein 20 homolog OS=Homo sapiens OX=9606 GN=CDC20 PE=1 SV=2	5	2	2	2	2	499	54.7	9.23	6.83	2	0	1.07557e+07	1
FALSE	Master Protein	Q9UPY3	Endoribonuclease Dicer OS=Homo sapiens OX=9606 GN=DICER1 PE=1 SV=3	1	3	3	3	3	1922	218.5	5.68	6.83	3	0	1.40515e+07	1
FALSE	Master Protein	O00231	26S proteasome non-ATPase regulatory subunit 11 OS=Homo sapiens OX=9606 GN=PSMD11 PE=1 SV=3	6	2	2	2	2	422	47.4	6.48	6.82	2	0	1.33231e+07	1
FALSE	Master Protein	O95271	Poly [ADP-ribose] polymerase tankyrase-1 OS=Homo sapiens OX=9606 GN=TNKS PE=1 SV=2	2	3	3	2	2	1327	142	7.05	6.82	3	1	1.65102e+07	1
FALSE	Master Protein	P33981	Dual specificity protein kinase TTK OS=Homo sapiens OX=9606 GN=TTK PE=1 SV=2	4	3	3	2	3	857	97	8.16	6.81	3	0	7.07344e+06	1
FALSE	Master Protein	O00178	GTP-binding protein 1 OS=Homo sapiens OX=9606 GN=GTPBP1 PE=1 SV=3	4	2	2	2	2	669	72.4	8.34	6.8	2	0	9803760	1
FALSE	Master Protein	Q8IWX8	Calcium homeostasis endoplasmic reticulum protein OS=Homo sapiens OX=9606 GN=CHERP PE=1 SV=3	2	2	3	2	2	916	103.6	9.04	6.8	2	0	7.87903e+06	1
FALSE	Master Protein	B5ME19	Eukaryotic translation initiation factor 3 subunit C-like protein OS=Homo sapiens OX=9606 GN=EIF3CL PE=1 SV=1	3	2	2	0	2	914	105.4	5.64	6.8	2	0	4.80155e+06	1
FALSE	Master Protein	P61981	14-3-3 protein gamma OS=Homo sapiens OX=9606 GN=YWHAG PE=1 SV=2	11	3	3	1	1	247	28.3	4.89	6.8	3	0	4642714	1
FALSE	Master Protein	O00442	RNA 3'-terminal phosphate cyclase OS=Homo sapiens OX=9606 GN=RTCA PE=1 SV=1	7	2	2	2	2	366	39.3	7.85	6.79	2	0	4.77818e+06	1
FALSE	Master Protein	Q96CU9	FAD-dependent oxidoreductase domain-containing protein 1 OS=Homo sapiens OX=9606 GN=FOXRED1 PE=1 SV=2	6	3	3	3	3	486	53.8	7.78	6.77	3	0	28877534	1
FALSE	Master Protein	P62805	Histone H4 OS=Homo sapiens OX=9606 GN=H4C1 PE=1 SV=2	21	2	2	2	2	103	11.4	11.36	6.76	2	0	32478452	1
FALSE	Master Protein	Q8IZ69	tRNA (uracil-5-)-methyltransferase homolog A OS=Homo sapiens OX=9606 GN=TRMT2A PE=1 SV=2	5	2	2	2	2	625	68.7	7.94	6.74	2	0	2.96993e+06	1
FALSE	Master Protein	Q6NZY4	Zinc finger CCHC domain-containing protein 8 OS=Homo sapiens OX=9606 GN=ZCCHC8 PE=1 SV=2	6	3	3	3	3	707	78.5	4.87	6.73	3	0	1.11154e+07	1
FALSE	Master Protein	P38398	Breast cancer type 1 susceptibility protein OS=Homo sapiens OX=9606 GN=BRCA1 PE=1 SV=2	2	3	3	3	3	1863	207.6	5.41	6.73	3	0	1.5017e+07	1
FALSE	Master Protein	Q6Y7W6	GRB10-interacting GYF protein 2 OS=Homo sapiens OX=9606 GN=GIGYF2 PE=1 SV=1	2	2	2	2	2	1299	150	5.54	6.71	2	0	1.32097e+07	1
FALSE	Master Protein	Q9Y4P3	Transducin beta-like protein 2 OS=Homo sapiens OX=9606 GN=TBL2 PE=1 SV=1	5	2	2	2	2	447	49.8	9.44	6.67	2	0	27931531	1
FALSE	Master Protein	P46939	Utrophin OS=Homo sapiens OX=9606 GN=UTRN PE=1 SV=2	1	3	3	3	3	3433	394.2	5.33	6.66	3	0	1.10913e+07	1
FALSE	Master Protein	Q13616	Cullin-1 OS=Homo sapiens OX=9606 GN=CUL1 PE=1 SV=2	2	2	3	2	2	776	89.6	8	6.64	2	0	2.63555e+07	1
FALSE	Master Protein	A6NHQ2	rRNA/tRNA 2'-O-methyltransferase fibrillarin-like protein 1 OS=Homo sapiens OX=9606 GN=FBLL1 PE=3 SV=2	7	2	2	0	2	334	34.8	10.35	6.58	2	0	1.35089e+07	1
FALSE	Master Protein	Q9BQ75	Protein CMSS1 OS=Homo sapiens OX=9606 GN=CMSS1 PE=1 SV=2	8	2	2	2	2	279	31.9	9.19	6.57	2	0	62307792	1
FALSE	Master Protein	Q01085	Nucleolysin TIAR OS=Homo sapiens OX=9606 GN=TIAL1 PE=1 SV=1	6	2	2	1	2	375	41.6	7.74	6.57	2	0	6945751	1
FALSE	Master Protein	Q70CQ2	Ubiquitin carboxyl-terminal hydrolase 34 OS=Homo sapiens OX=9606 GN=USP34 PE=1 SV=2	1	3	3	3	3	3546	404	5.82	6.55	3	0	1.73342e+07	1
FALSE	Master Protein	Q14103	Heterogeneous nuclear ribonucleoprotein D0 OS=Homo sapiens OX=9606 GN=HNRNPD PE=1 SV=1	7	2	2	1	1	355	38.4	7.81	6.54	2	0	59141384	1
FALSE	Master Protein	O75962	Triple functional domain protein OS=Homo sapiens OX=9606 GN=TRIO PE=1 SV=2	1	3	3	1	3	3097	346.7	6.37	6.53	3	0	9.30762e+06	1
FALSE	Master Protein	P14923	Junction plakoglobin OS=Homo sapiens OX=9606 GN=JUP PE=1 SV=3	4	3	3	2	2	745	81.7	6.14	6.52	3	1	9877257	1
FALSE	Master Protein	O14646	Chromodomain-helicase-DNA-binding protein 1 OS=Homo sapiens OX=9606 GN=CHD1 PE=1 SV=2	1	3	3	3	3	1710	196.6	7.14	6.51	3	0	1.23591e+07	1
FALSE	Master Protein	Q00534	Cyclin-dependent kinase 6 OS=Homo sapiens OX=9606 GN=CDK6 PE=1 SV=1	6	2	3	1	1	326	36.9	6.46	6.49	2	0	77648487	1
FALSE	Master Protein	Q9H6R7	WD repeat and coiled-coil-containing protein OS=Homo sapiens OX=9606 GN=WDCP PE=1 SV=1	2	1	2	1	1	721	79.1	6.7	6.48	1	0	7.40895e+06	1
FALSE	Master Protein	O14965	Aurora kinase A OS=Homo sapiens OX=9606 GN=AURKA PE=1 SV=2	5	2	2	1	1	403	45.8	9.39	6.48	2	0	1.70418e+06	1
FALSE	Master Protein	Q13625	Apoptosis-stimulating of p53 protein 2 OS=Homo sapiens OX=9606 GN=TP53BP2 PE=1 SV=2	2	2	2	2	2	1128	125.5	6.07	6.47	2	0	7.27655e+06	1
FALSE	Master Protein	Q9NX58	Cell growth-regulating nucleolar protein OS=Homo sapiens OX=9606 GN=LYAR PE=1 SV=2	5	3	3	3	3	379	43.6	9.54	6.47	3	0	6.81696e+07	1
FALSE	Master Protein	Q14257	Reticulocalbin-2 OS=Homo sapiens OX=9606 GN=RCN2 PE=1 SV=1	8	3	3	3	3	317	36.9	4.4	6.46	3	0	2.95892e+06	1
FALSE	Master Protein	Q6DD87	Zinc finger protein 787 OS=Homo sapiens OX=9606 GN=ZNF787 PE=1 SV=4	3	1	2	1	1	382	40.4	7.96	6.45	1	0	28834476	1
FALSE	Master Protein	O43933	Peroxisome biogenesis factor 1 OS=Homo sapiens OX=9606 GN=PEX1 PE=1 SV=1	2	3	3	3	3	1283	142.8	6.33	6.44	3	0	15328762	1
FALSE	Master Protein	Q9H269	Vacuolar protein sorting-associated protein 16 homolog OS=Homo sapiens OX=9606 GN=VPS16 PE=1 SV=2	3	2	2	2	2	839	94.6	6.77	6.44	2	0	5.00923e+06	1
FALSE	Master Protein	Q4VCS5	Angiomotin OS=Homo sapiens OX=9606 GN=AMOT PE=1 SV=1	2	3	3	2	3	1084	118	7.64	6.44	3	0	1.54235e+07	1
FALSE	Master Protein	P22314	Ubiquitin-like modifier-activating enzyme 1 OS=Homo sapiens OX=9606 GN=UBA1 PE=1 SV=3	2	2	2	2	2	1058	117.8	5.76	6.43	2	0	1.26526e+07	1
FALSE	Master Protein	Q15050	Ribosome biogenesis regulatory protein homolog OS=Homo sapiens OX=9606 GN=RRS1 PE=1 SV=2	5	2	2	2	2	365	41.2	10.7	6.42	2	0	6.74979e+06	1
FALSE	Master Protein	Q96S59	Ran-binding protein 9 OS=Homo sapiens OX=9606 GN=RANBP9 PE=1 SV=1	3	2	2	2	2	729	77.8	6.79	6.42	2	0	2.00987e+07	1
FALSE	Master Protein	P08579	U2 small nuclear ribonucleoprotein B'' OS=Homo sapiens OX=9606 GN=SNRPB2 PE=1 SV=1	8	2	3	1	1	225	25.5	9.72	6.38	2	0	1.13827e+06	1
FALSE	Master Protein	Q9P2I0	Cleavage and polyadenylation specificity factor subunit 2 OS=Homo sapiens OX=9606 GN=CPSF2 PE=1 SV=2	4	3	3	3	3	782	88.4	5.11	6.37	3	0	1.45645e+07	1
FALSE	Master Protein	P98175	RNA-binding protein 10 OS=Homo sapiens OX=9606 GN=RBM10 PE=1 SV=3	2	2	2	2	2	930	103.5	5.97	6.36	2	0	35869408	1
FALSE	Master Protein	P39019	40S ribosomal protein S19 OS=Homo sapiens OX=9606 GN=RPS19 PE=1 SV=2	19	3	3	3	3	145	16.1	10.32	6.36	3	0	3.32557e+06	1
FALSE	Master Protein	Q99567	Nuclear pore complex protein Nup88 OS=Homo sapiens OX=9606 GN=NUP88 PE=1 SV=2	2	2	3	2	2	741	83.5	5.69	6.36	2	0	879645	1
FALSE	Master Protein	O43172	U4/U6 small nuclear ribonucleoprotein Prp4 OS=Homo sapiens OX=9606 GN=PRPF4 PE=1 SV=2	6	2	2	2	2	522	58.4	7.42	6.35	2	0	7.9723e+06	1
FALSE	Master Protein	P82930	28S ribosomal protein S34, mitochondrial OS=Homo sapiens OX=9606 GN=MRPS34 PE=1 SV=2	11	3	3	3	3	218	25.6	9.98	6.34	3	0	13926614	1
FALSE	Master Protein	P36873	Serine/threonine-protein phosphatase PP1-gamma catalytic subunit OS=Homo sapiens OX=9606 GN=PPP1CC PE=1 SV=1	8	2	2	1	1	323	37	6.54	6.34	2	0	3.13468e+06	1
FALSE	Master Protein	Q9Y399	28S ribosomal protein S2, mitochondrial OS=Homo sapiens OX=9606 GN=MRPS2 PE=1 SV=1	8	3	3	3	3	296	33.2	9.26	6.34	3	0	3.37554e+07	1
FALSE	Master Protein	Q9BVQ7	Spermatogenesis-associated protein 5-like protein 1 OS=Homo sapiens OX=9606 GN=SPATA5L1 PE=1 SV=2	3	2	2	2	2	753	80.7	8.09	6.32	2	0	7335706	1
FALSE	Master Protein	Q14980	Nuclear mitotic apparatus protein 1 OS=Homo sapiens OX=9606 GN=NUMA1 PE=1 SV=2	1	2	2	2	2	2115	238.1	5.78	6.32	2	0	3.23736e+06	1
FALSE	Master Protein	P38159	RNA-binding motif protein, X chromosome OS=Homo sapiens OX=9606 GN=RBMX PE=1 SV=3	7	3	3	1	3	391	42.3	10.05	6.29	3	0	8.39843e+06	1
FALSE	Master Protein	Q9NXF7	DDB1- and CUL4-associated factor 16 OS=Homo sapiens OX=9606 GN=DCAF16 PE=1 SV=1	6	1	2	1	1	216	24.2	6.04	6.29	1	0	9.0033e+06	1
FALSE	Master Protein	Q07020	60S ribosomal protein L18 OS=Homo sapiens OX=9606 GN=RPL18 PE=1 SV=2	13	2	2	2	2	188	21.6	11.72	6.28	2	0	2.28304e+07	1
FALSE	Master Protein	Q8WVB6	Chromosome transmission fidelity protein 18 homolog OS=Homo sapiens OX=9606 GN=CHTF18 PE=1 SV=1	2	2	2	2	2	975	107.3	7.21	6.27	2	0	10322748	1
FALSE	Master Protein	P15735	Phosphorylase b kinase gamma catalytic chain, liver/testis isoform OS=Homo sapiens OX=9606 GN=PHKG2 PE=1 SV=1	4	2	3	2	2	406	46.4	6.38	6.27	2	0	6.19147e+06	1
FALSE	Master Protein	Q9NXR1	Nuclear distribution protein nudE homolog 1 OS=Homo sapiens OX=9606 GN=NDE1 PE=1 SV=3	7	2	2	1	2	335	37.7	5.15	6.25	2	0	5.06899e+06	1
FALSE	Master Protein	Q9ULX3	RNA-binding protein NOB1 OS=Homo sapiens OX=9606 GN=NOB1 PE=1 SV=1	4	2	2	2	2	412	46.6	7.18	6.25	2	0	1.3372e+07	1
FALSE	Master Protein	Q9BYI3	Hyccin OS=Homo sapiens OX=9606 GN=FAM126A PE=1 SV=2	5	2	2	2	2	521	57.6	8.16	6.24	2	0	5.41004e+06	1
FALSE	Master Protein	P61962	DDB1- and CUL4-associated factor 7 OS=Homo sapiens OX=9606 GN=DCAF7 PE=1 SV=1	7	2	2	2	2	342	38.9	5.52	6.21	2	0	23517854	1
FALSE	Master Protein	Q9UN81	LINE-1 retrotransposable element ORF1 protein OS=Homo sapiens OX=9606 GN=L1RE1 PE=1 SV=1	7	2	2	2	2	338	40	9.51	6.21	2	0	5.52962e+06	1
FALSE	Master Protein	P27361	Mitogen-activated protein kinase 3 OS=Homo sapiens OX=9606 GN=MAPK3 PE=1 SV=4	6	3	3	2	3	379	43.1	6.74	6.21	3	0	33848658	1
FALSE	Master Protein	O00311	Cell division cycle 7-related protein kinase OS=Homo sapiens OX=9606 GN=CDC7 PE=1 SV=1	4	2	2	2	2	574	63.8	8.73	6.19	2	0	6.66856e+06	1
FALSE	Master Protein	P14866	Heterogeneous nuclear ribonucleoprotein L OS=Homo sapiens OX=9606 GN=HNRNPL PE=1 SV=2	4	2	2	2	2	589	64.1	8.22	6.18	2	0	1.70321e+07	1
FALSE	Master Protein	Q9Y678	Coatomer subunit gamma-1 OS=Homo sapiens OX=9606 GN=COPG1 PE=1 SV=1	3	2	2	1	2	874	97.7	5.47	6.18	2	0	9.13073e+06	1
FALSE	Master Protein	Q9BUZ4	TNF receptor-associated factor 4 OS=Homo sapiens OX=9606 GN=TRAF4 PE=1 SV=1	5	2	2	2	2	470	53.5	8.15	6.17	2	0	2.42797e+06	1
FALSE	Master Protein	P36957	Dihydrolipoyllysine-residue succinyltransferase component of 2-oxoglutarate dehydrogenase complex, mitochondrial OS=Homo sapiens OX=9606 GN=DLST PE=1 SV=4	2	1	3	1	1	453	48.7	8.95	6.16	1	0	13562589	1
FALSE	Master Protein	O43837	Isocitrate dehydrogenase [NAD] subunit beta, mitochondrial OS=Homo sapiens OX=9606 GN=IDH3B PE=1 SV=2	8	2	2	2	2	385	42.2	8.46	6.15	2	0	4.34781e+06	1
FALSE	Master Protein	Q9H089	Large subunit GTPase 1 homolog OS=Homo sapiens OX=9606 GN=LSG1 PE=1 SV=2	2	1	2	1	1	658	75.2	6.38	6.14	1	0	739324	1
FALSE	Master Protein	Q8WVX9	Fatty acyl-CoA reductase 1 OS=Homo sapiens OX=9606 GN=FAR1 PE=1 SV=1	5	2	2	2	2	515	59.3	9.17	6.13	2	0	7.79309e+06	1
FALSE	Master Protein	Q96RU2	Ubiquitin carboxyl-terminal hydrolase 28 OS=Homo sapiens OX=9606 GN=USP28 PE=1 SV=1	2	2	2	2	2	1077	122.4	5.2	6.12	2	0	6.19271e+06	1
FALSE	Master Protein	Q6ZN55	Zinc finger protein 574 OS=Homo sapiens OX=9606 GN=ZNF574 PE=1 SV=2	2	1	1	1	1	896	98.8	8.07	6.12	1	0	3.60805e+06	1
FALSE	Master Protein	Q99460	26S proteasome non-ATPase regulatory subunit 1 OS=Homo sapiens OX=9606 GN=PSMD1 PE=1 SV=2	2	2	3	2	2	953	105.8	5.39	6.12	2	0	1.23674e+07	1
FALSE	Master Protein	Q14651	Plastin-1 OS=Homo sapiens OX=9606 GN=PLS1 PE=1 SV=2	4	2	2	0	2	629	70.2	5.41	6.09	2	0	11928855	1
FALSE	Master Protein	Q09161	Nuclear cap-binding protein subunit 1 OS=Homo sapiens OX=9606 GN=NCBP1 PE=1 SV=1	3	2	2	2	2	790	91.8	6.43	6.09	2	0	6.82452e+06	1
FALSE	Master Protein	Q6ZRI6	Uncharacterized protein C15orf39 OS=Homo sapiens OX=9606 GN=C15orf39 PE=1 SV=3	2	2	2	2	2	1047	110.6	7.64	6.08	2	0	1.10181e+07	1
FALSE	Master Protein	Q9NXW2	DnaJ homolog subfamily B member 12 OS=Homo sapiens OX=9606 GN=DNAJB12 PE=1 SV=5	7	2	2	2	2	375	41.8	8.69	6.07	2	0	5797360	1
FALSE	Master Protein	P62913	60S ribosomal protein L11 OS=Homo sapiens OX=9606 GN=RPL11 PE=1 SV=2	13	2	2	2	2	178	20.2	9.6	6.07	2	0	18222211	1
FALSE	Master Protein	P27824	Calnexin OS=Homo sapiens OX=9606 GN=CANX PE=1 SV=2	4	2	2	2	2	592	67.5	4.6	6.07	2	0	7120413	1
FALSE	Master Protein	Q07864	DNA polymerase epsilon catalytic subunit A OS=Homo sapiens OX=9606 GN=POLE PE=1 SV=5	1	2	2	2	2	2286	261.4	6.39	6.06	2	0	6.64888e+06	1
FALSE	Master Protein	Q7Z4Q2	HEAT repeat-containing protein 3 OS=Homo sapiens OX=9606 GN=HEATR3 PE=1 SV=2	4	2	2	2	2	680	74.5	5.11	6.06	2	0	18032224	1
FALSE	Master Protein	Q9P2K5	Myelin expression factor 2 OS=Homo sapiens OX=9606 GN=MYEF2 PE=1 SV=3	4	2	2	2	2	600	64.1	8.75	6.05	2	0	4476484	1
FALSE	Master Protein	Q9H792	Inactive tyrosine-protein kinase PEAK1 OS=Homo sapiens OX=9606 GN=PEAK1 PE=1 SV=4	1	2	2	2	2	1746	193	6.89	6.02	2	0	2.72577e+06	1
FALSE	Master Protein	P83731	60S ribosomal protein L24 OS=Homo sapiens OX=9606 GN=RPL24 PE=1 SV=1	8	1	2	1	1	157	17.8	11.25	6.02	1	0	24789554	1
FALSE	Master Protein	P23588	Eukaryotic translation initiation factor 4B OS=Homo sapiens OX=9606 GN=EIF4B PE=1 SV=2	4	2	2	2	2	611	69.1	5.73	6.02	2	0	1.453e+06	1
FALSE	Master Protein	O60716	Catenin delta-1 OS=Homo sapiens OX=9606 GN=CTNND1 PE=1 SV=1	2	2	2	2	2	968	108.1	6.23	6.02	2	0	9225455	1
FALSE	Master Protein	Q99661	Kinesin-like protein KIF2C OS=Homo sapiens OX=9606 GN=KIF2C PE=1 SV=2	3	2	2	1	2	725	81.3	7.83	5.99	2	0	8.41644e+06	1
FALSE	Master Protein	Q9BTC0	Death-inducer obliterator 1 OS=Homo sapiens OX=9606 GN=DIDO1 PE=1 SV=5	1	2	2	2	2	2240	243.7	7.88	5.99	2	0	7.35187e+06	1
FALSE	Master Protein	Q9H9Y6	DNA-directed RNA polymerase I subunit RPA2 OS=Homo sapiens OX=9606 GN=POLR1B PE=1 SV=2	2	2	2	2	2	1135	128.1	7.83	5.97	2	0	4500209	1
FALSE	Master Protein	P30041	Peroxiredoxin-6 OS=Homo sapiens OX=9606 GN=PRDX6 PE=1 SV=3	9	2	2	2	2	224	25	6.38	5.97	2	0	1.13408e+07	1
FALSE	Master Protein	Q9NX24	H/ACA ribonucleoprotein complex subunit 2 OS=Homo sapiens OX=9606 GN=NHP2 PE=1 SV=1	12	1	1	1	1	153	17.2	8.22	5.95	1	0	1.93587e+06	1
FALSE	Master Protein	P53992	Protein transport protein Sec24C OS=Homo sapiens OX=9606 GN=SEC24C PE=1 SV=3	2	2	2	2	2	1094	118.2	7.06	5.95	2	0	3.53451e+06	1
FALSE	Master Protein	Q9NZB2	Constitutive coactivator of PPAR-gamma-like protein 1 OS=Homo sapiens OX=9606 GN=FAM120A PE=1 SV=2	2	2	2	2	2	1118	121.8	8.88	5.94	2	0	4.26966e+06	1
FALSE	Master Protein	O95373	Importin-7 OS=Homo sapiens OX=9606 GN=IPO7 PE=1 SV=1	2	2	2	2	2	1038	119.4	4.82	5.94	2	0	23776575	1
FALSE	Master Protein	Q9H814	Phosphorylated adapter RNA export protein OS=Homo sapiens OX=9606 GN=PHAX PE=1 SV=1	5	2	2	2	2	394	44.4	5.4	5.93	2	0	43104362	1
FALSE	Master Protein	Q5RKV6	Exosome complex component MTR3 OS=Homo sapiens OX=9606 GN=EXOSC6 PE=1 SV=1	10	2	2	2	2	272	28.2	6.28	5.9	2	0	2.50888e+07	1
FALSE	Master Protein	P35613	Basigin OS=Homo sapiens OX=9606 GN=BSG PE=1 SV=2	4	1	2	1	1	385	42.2	5.66	5.88	1	0	5.81328e+06	1
FALSE	Master Protein	Q9UJZ1	Stomatin-like protein 2, mitochondrial OS=Homo sapiens OX=9606 GN=STOML2 PE=1 SV=1	9	2	2	2	2	356	38.5	7.39	5.82	2	0	6052914	1
FALSE	Master Protein	O95639	Cleavage and polyadenylation specificity factor subunit 4 OS=Homo sapiens OX=9606 GN=CPSF4 PE=1 SV=1	8	2	2	2	2	269	30.2	8.31	5.8	2	0	3.59568e+06	1
FALSE	Master Protein	P14373	Zinc finger protein RFP OS=Homo sapiens OX=9606 GN=TRIM27 PE=1 SV=1	4	2	2	2	2	513	58.5	6.21	5.78	2	0	6.12976e+06	1
FALSE	Master Protein	Q99729	Heterogeneous nuclear ribonucleoprotein A/B OS=Homo sapiens OX=9606 GN=HNRNPAB PE=1 SV=2	7	2	2	1	1	332	36.2	8.21	5.76	2	0	3.82566e+06	1
FALSE	Master Protein	P12814	Alpha-actinin-1 OS=Homo sapiens OX=9606 GN=ACTN1 PE=1 SV=2	2	2	2	0	2	892	103	5.41	5.74	2	0	1.40575e+07	1
FALSE	Master Protein	Q70UQ0	Inhibitor of nuclear factor kappa-B kinase-interacting protein OS=Homo sapiens OX=9606 GN=IKBIP PE=1 SV=1	5	2	2	2	2	350	39.3	9.17	5.74	2	0	3703185	1
FALSE	Master Protein	P23258	Tubulin gamma-1 chain OS=Homo sapiens OX=9606 GN=TUBG1 PE=1 SV=2	5	2	2	0	2	451	51.1	6.14	5.72	2	0	5.81904e+06	1
FALSE	Master Protein	Q9Y4W2	Ribosomal biogenesis protein LAS1L OS=Homo sapiens OX=9606 GN=LAS1L PE=1 SV=2	3	2	2	2	2	734	83	4.73	5.71	2	0	5.3218e+06	1
FALSE	Master Protein	O00541	Pescadillo homolog OS=Homo sapiens OX=9606 GN=PES1 PE=1 SV=1	3	2	2	2	2	588	68	7.33	5.7	2	0	8543375	1
FALSE	Master Protein	Q9GZS3	WD repeat-containing protein 61 OS=Homo sapiens OX=9606 GN=WDR61 PE=1 SV=1	7	1	1	1	1	305	33.6	5.47	5.7	1	0		1
FALSE	Master Protein	Q14694	Ubiquitin carboxyl-terminal hydrolase 10 OS=Homo sapiens OX=9606 GN=USP10 PE=1 SV=2	3	2	2	2	2	798	87.1	5.31	5.69	2	0	23016881	1
FALSE	Master Protein	P41229	Lysine-specific demethylase 5C OS=Homo sapiens OX=9606 GN=KDM5C PE=1 SV=2	2	2	2	1	2	1560	175.6	5.58	5.69	2	0	4.92423e+06	1
FALSE	Master Protein	O43395	U4/U6 small nuclear ribonucleoprotein Prp3 OS=Homo sapiens OX=9606 GN=PRPF3 PE=1 SV=2	3	2	2	2	2	683	77.5	9.5	5.67	2	0	8339980	1
FALSE	Master Protein	Q63HN8	E3 ubiquitin-protein ligase RNF213 OS=Homo sapiens OX=9606 GN=RNF213 PE=1 SV=3	0	2	2	2	2	5207	591	6.48	5.66	2	0	4.38417e+06	1
FALSE	Master Protein	P31153	S-adenosylmethionine synthase isoform type-2 OS=Homo sapiens OX=9606 GN=MAT2A PE=1 SV=1	6	2	2	2	2	395	43.6	6.48	5.66	2	0	9.3479e+06	1
FALSE	Master Protein	A0FGR8	Extended synaptotagmin-2 OS=Homo sapiens OX=9606 GN=ESYT2 PE=1 SV=1	2	2	2	2	2	921	102.3	9.26	5.66	2	0	8174064	1
FALSE	Master Protein	Q8TEU7	Rap guanine nucleotide exchange factor 6 OS=Homo sapiens OX=9606 GN=RAPGEF6 PE=1 SV=2	2	2	2	2	2	1601	179.3	6.4	5.66	2	0	3.70813e+06	1
FALSE	Master Protein	Q9Y2D8	Afadin- and alpha-actinin-binding protein OS=Homo sapiens OX=9606 GN=SSX2IP PE=1 SV=3	3	2	2	2	2	614	71.2	6.4	5.65	2	0	17831901	1
FALSE	Master Protein	P63244	Receptor of activated protein C kinase 1 OS=Homo sapiens OX=9606 GN=RACK1 PE=1 SV=3	3	1	2	1	1	317	35.1	7.69	5.64	1	0	4.42424e+06	1
FALSE	Master Protein	Q9ULW0	Targeting protein for Xklp2 OS=Homo sapiens OX=9606 GN=TPX2 PE=1 SV=2	2	1	2	1	1	747	85.6	9.23	5.64	1	0	5060645	1
FALSE	Master Protein	Q7L804	Rab11 family-interacting protein 2 OS=Homo sapiens OX=9606 GN=RAB11FIP2 PE=1 SV=1	4	2	2	1	2	512	58.2	9.32	5.62	2	0	1.64545e+07	1
FALSE	Master Protein	P31942	Heterogeneous nuclear ribonucleoprotein H3 OS=Homo sapiens OX=9606 GN=HNRNPH3 PE=1 SV=2	5	1	1	1	1	346	36.9	6.87	5.61	1	0	4.95089e+06	1
FALSE	Master Protein	P49366	Deoxyhypusine synthase OS=Homo sapiens OX=9606 GN=DHPS PE=1 SV=1	5	1	1	1	1	369	40.9	5.36	5.59	1	0	982173	1
FALSE	Master Protein	Q96KQ4	Apoptosis-stimulating of p53 protein 1 OS=Homo sapiens OX=9606 GN=PPP1R13B PE=1 SV=3	2	2	2	2	2	1090	119.5	6.76	5.58	2	0	7.49502e+06	1
FALSE	Master Protein	Q8NCA5	Protein FAM98A OS=Homo sapiens OX=9606 GN=FAM98A PE=1 SV=2	5	2	2	2	2	518	55.2	8.95	5.56	2	0	1.3527e+07	1
FALSE	Master Protein	P78362	SRSF protein kinase 2 OS=Homo sapiens OX=9606 GN=SRPK2 PE=1 SV=3	3	2	2	2	2	688	77.5	4.97	5.56	2	0	9.78877e+06	1
FALSE	Master Protein	Q9H6W3	Ribosomal oxygenase 1 OS=Homo sapiens OX=9606 GN=RIOX1 PE=1 SV=2	3	2	2	2	2	641	71	6.46	5.55	2	0	7.67567e+06	1
FALSE	Master Protein	Q86UP2	Kinectin OS=Homo sapiens OX=9606 GN=KTN1 PE=1 SV=1	1	2	2	2	2	1357	156.2	5.64	5.55	2	0	5.23641e+06	1
FALSE	Master Protein	Q9H4H8	Protein FAM83D OS=Homo sapiens OX=9606 GN=FAM83D PE=1 SV=3	4	2	2	2	2	585	64.4	6.54	5.53	2	0	5.36726e+06	1
FALSE	Master Protein	Q15007	Pre-mRNA-splicing regulator WTAP OS=Homo sapiens OX=9606 GN=WTAP PE=1 SV=2	4	1	2	1	1	396	44.2	5.19	5.53	1	0	2.76883e+06	1
FALSE	Master Protein	Q99959	Plakophilin-2 OS=Homo sapiens OX=9606 GN=PKP2 PE=1 SV=2	2	2	2	1	1	881	97.4	9.33	5.52	2	0	4.72551e+06	1
FALSE	Master Protein	Q15269	Periodic tryptophan protein 2 homolog OS=Homo sapiens OX=9606 GN=PWP2 PE=2 SV=2	3	2	2	2	2	919	102.4	6.15	5.52	2	0	4.65526e+06	1
FALSE	Master Protein	P49711	Transcriptional repressor CTCF OS=Homo sapiens OX=9606 GN=CTCF PE=1 SV=1	2	1	1	1	1	727	82.7	6.96	5.52	1	0		1
FALSE	Master Protein	Q96F86	Enhancer of mRNA-decapping protein 3 OS=Homo sapiens OX=9606 GN=EDC3 PE=1 SV=1	4	2	2	2	2	508	56	7.11	5.52	2	0	1.05975e+07	1
FALSE	Master Protein	Q8NI60	Atypical kinase COQ8A, mitochondrial OS=Homo sapiens OX=9606 GN=COQ8A PE=1 SV=1	3	2	2	2	2	647	71.9	6.99	5.51	2	0	13027697	1
FALSE	Master Protein	P11474	Steroid hormone receptor ERR1 OS=Homo sapiens OX=9606 GN=ESRRA PE=1 SV=3	6	2	2	1	2	423	45.5	6.38	5.5	2	0	2.22405e+06	1
FALSE	Master Protein	Q6P087	Mitochondrial mRNA pseudouridine synthase RPUSD3 OS=Homo sapiens OX=9606 GN=RPUSD3 PE=1 SV=3	7	2	2	2	2	351	38.4	10.32	5.5	2	0	1.30053e+07	1
FALSE	Master Protein	Q8IY17	Patatin-like phospholipase domain-containing protein 6 OS=Homo sapiens OX=9606 GN=PNPLA6 PE=1 SV=3	2	2	2	2	2	1375	150.9	7.74	5.5	2	0	4.8443e+06	1
FALSE	Master Protein	P78345	Ribonuclease P protein subunit p38 OS=Homo sapiens OX=9606 GN=RPP38 PE=1 SV=2	4	1	2	1	1	283	31.8	9.92	5.49	1	0	10638229	1
FALSE	Master Protein	Q9NYF3	Protein FAM53C OS=Homo sapiens OX=9606 GN=FAM53C PE=1 SV=1	5	2	2	2	2	392	43.1	8.65	5.49	2	0	7.78285e+06	1
FALSE	Master Protein	O75122	CLIP-associating protein 2 OS=Homo sapiens OX=9606 GN=CLASP2 PE=1 SV=3	2	2	2	2	2	1294	141	8.4	5.48	2	0	3.28027e+06	1
FALSE	Master Protein	Q8WVC0	RNA polymerase-associated protein LEO1 OS=Homo sapiens OX=9606 GN=LEO1 PE=1 SV=1	3	2	2	2	2	666	75.4	4.51	5.44	2	0	1.24978e+07	1
FALSE	Master Protein	Q92600	CCR4-NOT transcription complex subunit 9 OS=Homo sapiens OX=9606 GN=CNOT9 PE=1 SV=1	7	2	2	2	2	299	33.6	8.03	5.42	2	0	4.14283e+06	1
FALSE	Master Protein	Q6PK04	Coiled-coil domain-containing protein 137 OS=Homo sapiens OX=9606 GN=CCDC137 PE=1 SV=1	9	2	2	2	2	289	33.2	10.93	5.42	2	0	2.89906e+06	1
FALSE	Master Protein	Q06787	Synaptic functional regulator FMR1 OS=Homo sapiens OX=9606 GN=FMR1 PE=1 SV=1	3	2	2	2	2	632	71.1	7.42	5.41	2	0	4929916	1
FALSE	Master Protein	Q9UL54	Serine/threonine-protein kinase TAO2 OS=Homo sapiens OX=9606 GN=TAOK2 PE=1 SV=2	2	2	2	2	2	1235	138.2	7.27	5.39	2	0	7525683	1
FALSE	Master Protein	O60307	Microtubule-associated serine/threonine-protein kinase 3 OS=Homo sapiens OX=9606 GN=MAST3 PE=1 SV=2	2	2	2	1	1	1309	143	8.06	5.39	2	0	1.42568e+06	1
FALSE	Master Protein	Q07065	Cytoskeleton-associated protein 4 OS=Homo sapiens OX=9606 GN=CKAP4 PE=1 SV=2	4	2	2	2	2	602	66	5.92	5.38	2	0	25609495	1
FALSE	Master Protein	Q14669	E3 ubiquitin-protein ligase TRIP12 OS=Homo sapiens OX=9606 GN=TRIP12 PE=1 SV=1	1	2	2	2	2	1992	220.3	8.48	5.37	2	0	4.89044e+06	1
FALSE	Master Protein	Q96GX5	Serine/threonine-protein kinase greatwall OS=Homo sapiens OX=9606 GN=MASTL PE=1 SV=1	3	2	2	1	1	879	97.3	5.99	5.36	2	0	1.66298e+06	1
FALSE	Master Protein	O14981	TATA-binding protein-associated factor 172 OS=Homo sapiens OX=9606 GN=BTAF1 PE=1 SV=2	1	2	2	2	2	1849	206.8	6.52	5.35	2	0	3.42555e+06	1
FALSE	Master Protein	Q96T51	RUN and FYVE domain-containing protein 1 OS=Homo sapiens OX=9606 GN=RUFY1 PE=1 SV=2	3	2	2	2	2	708	79.8	5.74	5.34	2	0	4.62843e+06	1
FALSE	Master Protein	P11802	Cyclin-dependent kinase 4 OS=Homo sapiens OX=9606 GN=CDK4 PE=1 SV=2	8	2	2	1	1	303	33.7	7.01	5.34	2	0	4.31348e+06	1
FALSE	Master Protein	Q9NSV4	Protein diaphanous homolog 3 OS=Homo sapiens OX=9606 GN=DIAPH3 PE=1 SV=4	2	2	2	1	2	1193	136.8	7.03	5.33	2	0	7446439	1
FALSE	Master Protein	Q13242	Serine/arginine-rich splicing factor 9 OS=Homo sapiens OX=9606 GN=SRSF9 PE=1 SV=1	9	2	2	2	2	221	25.5	8.65	5.33	2	0	11751645	1
FALSE	Master Protein	P17482	Homeobox protein Hox-B9 OS=Homo sapiens OX=9606 GN=HOXB9 PE=1 SV=2	8	2	2	2	2	250	28	8.9	5.29	2	0	5.63113e+06	1
FALSE	Master Protein	O95239	Chromosome-associated kinesin KIF4A OS=Homo sapiens OX=9606 GN=KIF4A PE=1 SV=3	1	1	2	1	1	1232	139.8	6.27	5.29	1	0	11775797	1
FALSE	Master Protein	Q8WWK9	Cytoskeleton-associated protein 2 OS=Homo sapiens OX=9606 GN=CKAP2 PE=1 SV=1	3	2	2	2	2	683	76.9	9.41	5.28	2	0	6754989	1
FALSE	Master Protein	O15067	Phosphoribosylformylglycinamidine synthase OS=Homo sapiens OX=9606 GN=PFAS PE=1 SV=4	2	2	2	2	2	1338	144.6	5.76	5.26	2	0	1.24338e+07	1
FALSE	Master Protein	Q9H2W6	39S ribosomal protein L46, mitochondrial OS=Homo sapiens OX=9606 GN=MRPL46 PE=1 SV=1	3	1	2	1	1	279	31.7	7.05	5.26	1	0	9.0276e+06	1
FALSE	Master Protein	P25054	Adenomatous polyposis coli protein OS=Homo sapiens OX=9606 GN=APC PE=1 SV=2	1	2	2	2	2	2843	311.5	7.8	5.25	2	0	1.16016e+07	1
FALSE	Master Protein	P39656	Dolichyl-diphosphooligosaccharide--protein glycosyltransferase 48 kDa subunit OS=Homo sapiens OX=9606 GN=DDOST PE=1 SV=4	4	2	2	2	2	456	50.8	6.55	5.25	2	0	20031261	1
FALSE	Master Protein	Q8ND56	Protein LSM14 homolog A OS=Homo sapiens OX=9606 GN=LSM14A PE=1 SV=3	4	2	2	2	2	463	50.5	9.52	5.24	2	0	7.92881e+06	1
FALSE	Master Protein	O75616	GTPase Era, mitochondrial OS=Homo sapiens OX=9606 GN=ERAL1 PE=1 SV=2	5	2	2	2	2	437	48.3	8.84	5.22	2	0	39533488	1
FALSE	Master Protein	Q9H2K2	Poly [ADP-ribose] polymerase tankyrase-2 OS=Homo sapiens OX=9606 GN=TNKS2 PE=1 SV=1	2	2	2	1	1	1166	126.8	7.2	5.22	2	0	13444209	1
FALSE	Master Protein	P02786	Transferrin receptor protein 1 OS=Homo sapiens OX=9606 GN=TFRC PE=1 SV=2	3	2	2	2	2	760	84.8	6.61	5.21	2	0	5.86475e+06	1
FALSE	Master Protein	Q9Y5M8	Signal recognition particle receptor subunit beta OS=Homo sapiens OX=9606 GN=SRPRB PE=1 SV=3	7	1	1	1	1	271	29.7	9.04	5.19	1	0		1
FALSE	Master Protein	Q12769	Nuclear pore complex protein Nup160 OS=Homo sapiens OX=9606 GN=NUP160 PE=1 SV=3	2	2	2	2	2	1436	162	5.5	5.19	2	0	4.61885e+06	1
FALSE	Master Protein	Q9NZM5	Ribosome biogenesis protein NOP53 OS=Homo sapiens OX=9606 GN=NOP53 PE=1 SV=2	4	2	2	2	2	478	54.4	10.32	5.17	2	0	3.31832e+06	1
FALSE	Master Protein	O15160	DNA-directed RNA polymerases I and III subunit RPAC1 OS=Homo sapiens OX=9606 GN=POLR1C PE=1 SV=1	6	2	2	2	2	346	39.2	5.5	5.16	2	0	9234183	1
FALSE	Master Protein	O60293	Zinc finger C3H1 domain-containing protein OS=Homo sapiens OX=9606 GN=ZFC3H1 PE=1 SV=3	1	2	2	2	2	1989	226.2	8.13	5.15	2	0	8439996	1
FALSE	Master Protein	Q6IPU0	Centromere protein P OS=Homo sapiens OX=9606 GN=CENPP PE=1 SV=1	7	2	2	2	2	288	33.1	6.27	5.14	2	0	5.98343e+06	1
FALSE	Master Protein	Q69YQ0	Cytospin-A OS=Homo sapiens OX=9606 GN=SPECC1L PE=1 SV=2	2	2	2	2	2	1117	124.5	5.72	5.13	2	0	5.49934e+06	1
FALSE	Master Protein	P61026	Ras-related protein Rab-10 OS=Homo sapiens OX=9606 GN=RAB10 PE=1 SV=1	11	2	2	1	1	200	22.5	8.38	5.12	2	0	1.6074e+06	1
FALSE	Master Protein	Q9Y697	Cysteine desulfurase, mitochondrial OS=Homo sapiens OX=9606 GN=NFS1 PE=1 SV=3	4	2	2	2	2	457	50.2	8.31	5.12	2	0	5.13046e+06	1
FALSE	Master Protein	Q8NI27	THO complex subunit 2 OS=Homo sapiens OX=9606 GN=THOC2 PE=1 SV=2	1	2	2	2	2	1593	182.7	8.44	5.08	2	0	3.84883e+06	1
FALSE	Master Protein	P14635	G2/mitotic-specific cyclin-B1 OS=Homo sapiens OX=9606 GN=CCNB1 PE=1 SV=1	6	2	2	2	2	433	48.3	7.47	5.07	2	0	1.8684e+07	1
FALSE	Master Protein	P10070	Zinc finger protein GLI2 OS=Homo sapiens OX=9606 GN=GLI2 PE=1 SV=4	1	2	2	2	2	1586	167.7	7.33	5.07	2	0	4840872	1
FALSE	Master Protein	Q9UJX2	Cell division cycle protein 23 homolog OS=Homo sapiens OX=9606 GN=CDC23 PE=1 SV=3	3	2	2	2	2	597	68.8	7.02	5.07	2	0	5521716	1
FALSE	Master Protein	O00159	Unconventional myosin-Ic OS=Homo sapiens OX=9606 GN=MYO1C PE=1 SV=4	2	2	2	2	2	1063	121.6	9.41	5.06	2	0	6.35451e+06	1
FALSE	Master Protein	Q00535	Cyclin-dependent-like kinase 5 OS=Homo sapiens OX=9606 GN=CDK5 PE=1 SV=3	7	2	2	1	1	292	33.3	7.66	5.04	2	0	5593474	1
FALSE	Master Protein	Q9NQH7	Xaa-Pro aminopeptidase 3 OS=Homo sapiens OX=9606 GN=XPNPEP3 PE=1 SV=1	4	2	2	1	2	507	57	6.83	5.03	2	0	8.22641e+06	1
FALSE	Master Protein	P25788	Proteasome subunit alpha type-3 OS=Homo sapiens OX=9606 GN=PSMA3 PE=1 SV=2	9	2	2	2	2	255	28.4	5.33	5.02	2	0	5864865	1
FALSE	Master Protein	Q12948	Forkhead box protein C1 OS=Homo sapiens OX=9606 GN=FOXC1 PE=1 SV=3	4	2	2	1	2	553	56.8	8.51	5.01	2	0	9072140	1
FALSE	Master Protein	P53597	Succinate--CoA ligase [ADP/GDP-forming] subunit alpha, mitochondrial OS=Homo sapiens OX=9606 GN=SUCLG1 PE=1 SV=4	4	1	2	1	1	346	36.2	8.79	5.01	1	0	4.71206e+06	1
FALSE	Master Protein	Q96GY0	Zinc finger C2HC domain-containing protein 1A OS=Homo sapiens OX=9606 GN=ZC2HC1A PE=1 SV=2	7	2	2	2	2	325	35.1	9.82	5.01	2	0	3.74854e+06	1
FALSE	Master Protein	Q14137	Ribosome biogenesis protein BOP1 OS=Homo sapiens OX=9606 GN=BOP1 PE=1 SV=2	3	2	2	2	2	746	83.6	6.19	5.01	2	0	2.13799e+07	1
FALSE	Master Protein	P23508	Colorectal mutant cancer protein OS=Homo sapiens OX=9606 GN=MCC PE=1 SV=2	3	2	2	2	2	829	93	5.52	5	2	0	2.82495e+06	1
FALSE	Master Protein	Q96ST3	Paired amphipathic helix protein Sin3a OS=Homo sapiens OX=9606 GN=SIN3A PE=1 SV=2	2	2	2	2	2	1273	145.1	7.25	5	2	0	20610536	1
FALSE	Master Protein	P51530	DNA replication ATP-dependent helicase/nuclease DNA2 OS=Homo sapiens OX=9606 GN=DNA2 PE=1 SV=3	2	2	2	2	2	1060	120.3	7.74	4.99	2	0	5.33363e+06	1
FALSE	Master Protein	Q96HB5	Coiled-coil domain-containing protein 120 OS=Homo sapiens OX=9606 GN=CCDC120 PE=1 SV=1	3	2	2	2	2	630	67.5	9.38	4.97	2	0	3.4903e+07	1
FALSE	Master Protein	Q9C0D5	Protein TANC1 OS=Homo sapiens OX=9606 GN=TANC1 PE=1 SV=3	1	2	2	2	2	1861	202.1	8.32	4.97	2	0	4.79966e+06	1
FALSE	Master Protein	Q86U06	Probable RNA-binding protein 23 OS=Homo sapiens OX=9606 GN=RBM23 PE=1 SV=1	5	2	2	1	1	439	48.7	9.85	4.97	2	0	1765164	1
FALSE	Master Protein	Q6PJ69	Tripartite motif-containing protein 65 OS=Homo sapiens OX=9606 GN=TRIM65 PE=1 SV=3	4	2	2	2	2	517	57.3	6.7	4.96	2	0	5.22865e+06	1
FALSE	Master Protein	Q53GS9	U4/U6.U5 tri-snRNP-associated protein 2 OS=Homo sapiens OX=9606 GN=USP39 PE=1 SV=2	2	1	2	1	1	565	65.3	8.91	4.95	1	0	7.79549e+06	1
FALSE	Master Protein	O95816	BAG family molecular chaperone regulator 2 OS=Homo sapiens OX=9606 GN=BAG2 PE=1 SV=1	9	2	2	2	2	211	23.8	6.7	4.94	2	0	1.42753e+07	1
FALSE	Master Protein	Q96S55	ATPase WRNIP1 OS=Homo sapiens OX=9606 GN=WRNIP1 PE=1 SV=2	3	2	2	2	2	665	72.1	6.1	4.93	2	0	7658155	1
FALSE	Master Protein	P46060	Ran GTPase-activating protein 1 OS=Homo sapiens OX=9606 GN=RANGAP1 PE=1 SV=1	4	2	2	2	2	587	63.5	4.68	4.92	2	0	8126652	1
FALSE	Master Protein	P38432	Coilin OS=Homo sapiens OX=9606 GN=COIL PE=1 SV=1	3	2	2	2	2	576	62.6	9.07	4.92	2	0	4.349e+06	1
FALSE	Master Protein	O95983	Methyl-CpG-binding domain protein 3 OS=Homo sapiens OX=9606 GN=MBD3 PE=1 SV=1	5	1	1	1	1	291	32.8	5.34	4.91	1	0	2.56242e+06	1
FALSE	Master Protein	P24534	Elongation factor 1-beta OS=Homo sapiens OX=9606 GN=EEF1B2 PE=1 SV=3	10	2	2	2	2	225	24.7	4.67	4.91	2	0	1.04282e+07	1
FALSE	Master Protein	P78312	Protein FAM193A OS=Homo sapiens OX=9606 GN=FAM193A PE=1 SV=2	1	2	2	2	2	1265	139.9	6.48	4.91	2	0	7.44568e+06	1
FALSE	Master Protein	Q9UKA4	A-kinase anchor protein 11 OS=Homo sapiens OX=9606 GN=AKAP11 PE=1 SV=1	1	2	2	2	2	1901	210.4	5.39	4.91	2	0	1.05559e+07	1
FALSE	Master Protein	Q15003	Condensin complex subunit 2 OS=Homo sapiens OX=9606 GN=NCAPH PE=1 SV=3	3	2	2	2	2	741	82.5	5.06	4.9	2	0	2.12905e+06	1
FALSE	Master Protein	O00165	HCLS1-associated protein X-1 OS=Homo sapiens OX=9606 GN=HAX1 PE=1 SV=2	7	2	2	2	2	279	31.6	4.92	4.88	2	0	9.00571e+06	1
FALSE	Master Protein	A6NFI3	Zinc finger protein 316 OS=Homo sapiens OX=9606 GN=ZNF316 PE=1 SV=1	2	2	2	2	2	1004	108.4	5.31	4.87	2	0	5.11955e+06	1
FALSE	Master Protein	Q5TCZ1	SH3 and PX domain-containing protein 2A OS=Homo sapiens OX=9606 GN=SH3PXD2A PE=1 SV=1	2	2	2	2	2	1133	125.2	8.9	4.86	2	0	3.93485e+06	1
FALSE	Master Protein	Q9UEG4	Zinc finger protein 629 OS=Homo sapiens OX=9606 GN=ZNF629 PE=1 SV=2	2	2	2	2	2	869	96.6	7.93	4.86	2	0	1.02667e+07	1
FALSE	Master Protein	Q8N0Z8	tRNA pseudouridine synthase-like 1 OS=Homo sapiens OX=9606 GN=PUSL1 PE=1 SV=1	7	2	2	2	2	303	33.2	9.85	4.84	2	0	20711856	1
FALSE	Master Protein	O43432	Eukaryotic translation initiation factor 4 gamma 3 OS=Homo sapiens OX=9606 GN=EIF4G3 PE=1 SV=2	1	2	2	1	1	1585	176.5	5.38	4.84	2	0	1.09661e+06	1
FALSE	Master Protein	P48729	Casein kinase I isoform alpha OS=Homo sapiens OX=9606 GN=CSNK1A1 PE=1 SV=2	6	2	2	1	1	337	38.9	9.57	4.84	2	0	2.51344e+06	1
FALSE	Master Protein	P05455	Lupus La protein OS=Homo sapiens OX=9606 GN=SSB PE=1 SV=2	4	2	2	2	2	408	46.8	7.12	4.84	2	0	19032389	1
FALSE	Master Protein	Q53S58	Transmembrane protein 177 OS=Homo sapiens OX=9606 GN=TMEM177 PE=1 SV=1	6	2	2	2	2	311	33.7	9.61	4.84	2	0	7.02964e+06	1
FALSE	Master Protein	P19827	Inter-alpha-trypsin inhibitor heavy chain H1 OS=Homo sapiens OX=9606 GN=ITIH1 PE=1 SV=3	2	1	1	1	1	911	101.3	6.79	4.83	1	0	1375470	1
FALSE	Master Protein	P62820	Ras-related protein Rab-1A OS=Homo sapiens OX=9606 GN=RAB1A PE=1 SV=3	13	2	2	0	1	205	22.7	6.21	4.83	2	0	2.49106e+06	1
FALSE	Master Protein	Q09666	Neuroblast differentiation-associated protein AHNAK OS=Homo sapiens OX=9606 GN=AHNAK PE=1 SV=2	2	2	2	2	2	5890	628.7	6.15	4.82	2	0	5.35344e+06	1
FALSE	Master Protein	Q9Y5J1	U3 small nucleolar RNA-associated protein 18 homolog OS=Homo sapiens OX=9606 GN=UTP18 PE=1 SV=3	4	2	2	2	2	556	62	8.76	4.82	2	0	1.57397e+07	1
FALSE	Master Protein	Q9NQW6	Anillin OS=Homo sapiens OX=9606 GN=ANLN PE=1 SV=2	2	2	2	2	2	1124	124.1	8.07	4.81	2	0	7.36541e+06	1
FALSE	Master Protein	Q7KZI7	Serine/threonine-protein kinase MARK2 OS=Homo sapiens OX=9606 GN=MARK2 PE=1 SV=2	2	2	2	1	1	788	87.9	9.72	4.8	2	0	8715442	1
FALSE	Master Protein	Q9Y679	Lipid droplet-regulating VLDL assembly factor AUP1 OS=Homo sapiens OX=9606 GN=AUP1 PE=1 SV=2	5	2	2	2	2	410	45.8	8.65	4.8	2	0	6.14688e+06	1
FALSE	Master Protein	Q9BUQ8	Probable ATP-dependent RNA helicase DDX23 OS=Homo sapiens OX=9606 GN=DDX23 PE=1 SV=3	2	2	2	2	2	820	95.5	9.55	4.79	2	0	6.77782e+06	1
FALSE	Master Protein	Q13627	Dual specificity tyrosine-phosphorylation-regulated kinase 1A OS=Homo sapiens OX=9606 GN=DYRK1A PE=1 SV=2	3	2	2	1	2	763	85.5	8.75	4.79	2	0	1.03981e+07	1
FALSE	Master Protein	Q86XI2	Condensin-2 complex subunit G2 OS=Homo sapiens OX=9606 GN=NCAPG2 PE=1 SV=1	2	2	2	2	2	1143	130.9	6.87	4.78	2	0	1.46715e+07	1
FALSE	Master Protein	Q9BRJ7	Tudor-interacting repair regulator protein OS=Homo sapiens OX=9606 GN=NUDT16L1 PE=1 SV=1	9	2	2	2	2	211	23.3	8.91	4.78	2	0	12767475	1
FALSE	Master Protein	Q5VYS8	Terminal uridylyltransferase 7 OS=Homo sapiens OX=9606 GN=TUT7 PE=1 SV=1	1	2	2	2	2	1495	171.1	6.83	4.78	2	0	6.62311e+06	1
FALSE	Master Protein	Q9UPN4	Centrosomal protein of 131 kDa OS=Homo sapiens OX=9606 GN=CEP131 PE=1 SV=3	2	2	2	2	2	1083	122.1	8.69	4.78	2	0	9.66368e+06	1
FALSE	Master Protein	Q9NWK9	Box C/D snoRNA protein 1 OS=Homo sapiens OX=9606 GN=ZNHIT6 PE=1 SV=1	4	2	2	2	2	470	53.9	5.8	4.77	2	0	3.02104e+07	1
FALSE	Master Protein	Q9H9J4	Ubiquitin carboxyl-terminal hydrolase 42 OS=Homo sapiens OX=9606 GN=USP42 PE=1 SV=3	2	2	2	2	2	1324	145.3	8.63	4.77	2	0	4.03702e+06	1
FALSE	Master Protein	P49643	DNA primase large subunit OS=Homo sapiens OX=9606 GN=PRIM2 PE=1 SV=2	5	2	2	2	2	509	58.8	7.91	4.77	2	0	3.29807e+06	1
FALSE	Master Protein	Q9BRX2	Protein pelota homolog OS=Homo sapiens OX=9606 GN=PELO PE=1 SV=2	5	2	2	2	2	385	43.3	6.34	4.76	2	0	1.87742e+07	1
FALSE	Master Protein	Q9UIA9	Exportin-7 OS=Homo sapiens OX=9606 GN=XPO7 PE=1 SV=3	2	2	2	2	2	1087	123.8	6.32	4.76	2	0	7.91465e+06	1
FALSE	Master Protein	P48730	Casein kinase I isoform delta OS=Homo sapiens OX=9606 GN=CSNK1D PE=1 SV=2	5	2	2	1	1	415	47.3	9.74	4.75	2	0	3.11657e+06	1
FALSE	Master Protein	O75564	Jerky protein homolog OS=Homo sapiens OX=9606 GN=JRK PE=1 SV=3	3	2	2	2	2	556	61.8	7.96	4.74	2	0	8.85605e+06	1
FALSE	Master Protein	P48444	Coatomer subunit delta OS=Homo sapiens OX=9606 GN=ARCN1 PE=1 SV=1	3	1	2	1	1	511	57.2	6.21	4.74	1	0	2.45235e+06	1
FALSE	Master Protein	Q15008	26S proteasome non-ATPase regulatory subunit 6 OS=Homo sapiens OX=9606 GN=PSMD6 PE=1 SV=1	4	2	2	2	2	389	45.5	5.62	4.73	2	0	9.18996e+06	1
FALSE	Master Protein	Q9UJA3	DNA helicase MCM8 OS=Homo sapiens OX=9606 GN=MCM8 PE=1 SV=2	2	2	2	1	1	840	93.6	7.75	4.72	2	0	3.10282e+06	1
FALSE	Master Protein	P29375	Lysine-specific demethylase 5A OS=Homo sapiens OX=9606 GN=KDM5A PE=1 SV=3	1	2	2	2	2	1690	192	6.49	4.71	2	0	4.10045e+06	1
FALSE	Master Protein	Q9BV38	WD repeat-containing protein 18 OS=Homo sapiens OX=9606 GN=WDR18 PE=1 SV=2	4	2	2	2	2	432	47.4	6.7	4.71	2	0	1.27236e+07	1
FALSE	Master Protein	Q96KP1	Exocyst complex component 2 OS=Homo sapiens OX=9606 GN=EXOC2 PE=1 SV=1	2	2	2	2	2	924	104	6.9	4.7	2	0	1.01744e+07	1
FALSE	Master Protein	Q9BZG8	2-(3-amino-3-carboxypropyl)histidine synthase subunit 1 OS=Homo sapiens OX=9606 GN=DPH1 PE=1 SV=2	7	2	2	2	2	443	48.8	8.18	4.69	2	0	5.0746e+06	1
FALSE	Master Protein	Q86SX3	Tubulin epsilon and delta complex protein 1 OS=Homo sapiens OX=9606 GN=TEDC1 PE=1 SV=2	5	2	2	2	2	495	54.2	8.05	4.69	2	0	6.56823e+06	1
FALSE	Master Protein	O75306	NADH dehydrogenase [ubiquinone] iron-sulfur protein 2, mitochondrial OS=Homo sapiens OX=9606 GN=NDUFS2 PE=1 SV=2	2	2	2	2	2	463	52.5	7.55	4.68	2	0	5.45458e+06	1
FALSE	Master Protein	P62987	Ubiquitin-60S ribosomal protein L40 OS=Homo sapiens OX=9606 GN=UBA52 PE=1 SV=2	13	1	1	0	1	128	14.7	9.83	4.68	1	0	2.17291e+06	1
FALSE	Master Protein	Q7L5Y9	E3 ubiquitin-protein transferase MAEA OS=Homo sapiens OX=9606 GN=MAEA PE=1 SV=1	2	2	2	2	2	396	45.3	8.69	4.68	2	0	9.32111e+06	1
FALSE	Master Protein	Q9P0J7	E3 ubiquitin-protein ligase KCMF1 OS=Homo sapiens OX=9606 GN=KCMF1 PE=1 SV=2	4	1	1	1	1	381	41.9	5.66	4.67	1	0	553514	1
FALSE	Master Protein	Q9UK73	Protein fem-1 homolog B OS=Homo sapiens OX=9606 GN=FEM1B PE=1 SV=1	4	2	2	2	2	627	70.2	6.61	4.65	2	0	3469168	1
FALSE	Master Protein	P35222	Catenin beta-1 OS=Homo sapiens OX=9606 GN=CTNNB1 PE=1 SV=1	2	2	2	1	1	781	85.4	5.86	4.65	2	0	3.39028e+06	1
FALSE	Master Protein	Q15776	Zinc finger protein with KRAB and SCAN domains 8 OS=Homo sapiens OX=9606 GN=ZKSCAN8 PE=1 SV=2	3	2	2	1	2	578	65.8	7.39	4.65	2	0	2.04906e+07	1
FALSE	Master Protein	Q15654	Thyroid receptor-interacting protein 6 OS=Homo sapiens OX=9606 GN=TRIP6 PE=1 SV=3	4	2	2	2	2	476	50.3	7.37	4.64	2	0	2.40904e+06	1
FALSE	Master Protein	Q9Y5B8	Nucleoside diphosphate kinase 7 OS=Homo sapiens OX=9606 GN=NME7 PE=1 SV=1	5	2	2	2	2	376	42.5	6.47	4.63	2	0	12072056	1
FALSE	Master Protein	Q12797	Aspartyl/asparaginyl beta-hydroxylase OS=Homo sapiens OX=9606 GN=ASPH PE=1 SV=3	2	2	2	2	2	758	85.8	5.01	4.62	2	0	24920861	1
FALSE	Master Protein	P30101	Protein disulfide-isomerase A3 OS=Homo sapiens OX=9606 GN=PDIA3 PE=1 SV=4	4	2	2	2	2	505	56.7	6.35	4.62	2	0	11969642	1
FALSE	Master Protein	P49591	Serine--tRNA ligase, cytoplasmic OS=Homo sapiens OX=9606 GN=SARS1 PE=1 SV=3	4	2	2	2	2	514	58.7	6.43	4.62	2	0	2.47163e+06	1
FALSE	Master Protein	Q99741	Cell division control protein 6 homolog OS=Homo sapiens OX=9606 GN=CDC6 PE=1 SV=1	4	2	2	2	2	560	62.7	9.58	4.61	2	0	1.1285e+07	1
FALSE	Master Protein	Q12899	Tripartite motif-containing protein 26 OS=Homo sapiens OX=9606 GN=TRIM26 PE=1 SV=1	3	2	2	2	2	539	62.1	5.03	4.6	2	0	6.61935e+06	1
FALSE	Master Protein	Q9UM47	Neurogenic locus notch homolog protein 3 OS=Homo sapiens OX=9606 GN=NOTCH3 PE=1 SV=2	1	2	2	1	2	2321	243.5	5.39	4.58	2	0	5.24477e+06	1
FALSE	Master Protein	P19623	Spermidine synthase OS=Homo sapiens OX=9606 GN=SRM PE=1 SV=1	6	2	2	2	2	302	33.8	5.49	4.58	2	0	9.42429e+06	1
FALSE	Master Protein	P19474	E3 ubiquitin-protein ligase TRIM21 OS=Homo sapiens OX=9606 GN=TRIM21 PE=1 SV=1	4	2	2	2	2	475	54.1	6.38	4.58	2	0	4.83261e+06	1
FALSE	Master Protein	O43824	Putative GTP-binding protein 6 OS=Homo sapiens OX=9606 GN=GTPBP6 PE=2 SV=4	4	2	2	2	2	516	56.9	9.42	4.57	2	0	1.01413e+07	1
FALSE	Master Protein	Q6P1M0	Long-chain fatty acid transport protein 4 OS=Homo sapiens OX=9606 GN=SLC27A4 PE=1 SV=1	3	2	2	2	2	643	72	8.47	4.57	2	0	3.90182e+06	1
FALSE	Master Protein	Q96B26	Exosome complex component RRP43 OS=Homo sapiens OX=9606 GN=EXOSC8 PE=1 SV=1	6	2	2	2	2	276	30	5.3	4.56	2	0	1.21029e+07	1
FALSE	Master Protein	Q9NZW5	Protein PALS2 OS=Homo sapiens OX=9606 GN=PALS2 PE=1 SV=2	4	2	2	2	2	540	61.1	6.18	4.56	2	0	7.59781e+06	1
FALSE	Master Protein	Q99755	Phosphatidylinositol 4-phosphate 5-kinase type-1 alpha OS=Homo sapiens OX=9606 GN=PIP5K1A PE=1 SV=1	3	2	2	1	2	562	62.6	8.21	4.55	2	0	1.89383e+07	1
FALSE	Master Protein	Q969V3	Nicalin OS=Homo sapiens OX=9606 GN=NCLN PE=1 SV=2	3	2	2	2	2	563	62.9	6.89	4.55	2	0	5.78706e+06	1
FALSE	Master Protein	P26640	Valine--tRNA ligase OS=Homo sapiens OX=9606 GN=VARS1 PE=1 SV=4	1	1	1	1	1	1264	140.4	7.59	4.52	1	0	4657846	1
FALSE	Master Protein	Q6IAN0	Dehydrogenase/reductase SDR family member 7B OS=Homo sapiens OX=9606 GN=DHRS7B PE=1 SV=2	5	1	1	1	1	325	35.1	9.55	4.51	1	0	3.29743e+06	1
FALSE	Master Protein	Q5T160	Probable arginine--tRNA ligase, mitochondrial OS=Homo sapiens OX=9606 GN=RARS2 PE=1 SV=1	1	1	2	1	1	578	65.5	8.21	4.5	1	0	2.33044e+06	1
FALSE	Master Protein	Q13595	Transformer-2 protein homolog alpha OS=Homo sapiens OX=9606 GN=TRA2A PE=1 SV=1	5	1	1	1	1	282	32.7	11.27	4.5	1	0	2430030	1
FALSE	Master Protein	Q9UQ80	Proliferation-associated protein 2G4 OS=Homo sapiens OX=9606 GN=PA2G4 PE=1 SV=3	5	2	2	2	2	394	43.8	6.55	4.49	2	0	11719986	1
FALSE	Master Protein	Q8N0Y2	Zinc finger protein 444 OS=Homo sapiens OX=9606 GN=ZNF444 PE=1 SV=1	7	2	2	2	2	327	35.2	8.56	4.48	2	0	1.16403e+07	1
FALSE	Master Protein	Q93100	Phosphorylase b kinase regulatory subunit beta OS=Homo sapiens OX=9606 GN=PHKB PE=1 SV=3	2	2	2	2	2	1093	124.8	6.95	4.48	2	0	4.44151e+06	1
FALSE	Master Protein	Q05193	Dynamin-1 OS=Homo sapiens OX=9606 GN=DNM1 PE=1 SV=2	2	2	2	0	2	864	97.3	7.17	4.48	2	0	10966582	1
FALSE	Master Protein	Q9H019	Mitochondrial fission regulator 1-like OS=Homo sapiens OX=9606 GN=MTFR1L PE=1 SV=2	6	2	2	2	2	292	31.9	6.1	4.46	2	0	1.18743e+07	1
FALSE	Master Protein	Q9P2F8	Signal-induced proliferation-associated 1-like protein 2 OS=Homo sapiens OX=9606 GN=SIPA1L2 PE=1 SV=2	1	2	2	1	1	1722	190.3	6.77	4.46	2	0	7.2568e+06	1
FALSE	Master Protein	Q14244	Ensconsin OS=Homo sapiens OX=9606 GN=MAP7 PE=1 SV=1	3	2	2	2	2	749	84	9.61	4.46	2	0	9.19584e+06	1
FALSE	Master Protein	P40222	Alpha-taxilin OS=Homo sapiens OX=9606 GN=TXLNA PE=1 SV=3	3	1	1	1	1	546	61.9	6.52	4.46	1	0	626213	1
FALSE	Master Protein	Q9BYD6	39S ribosomal protein L1, mitochondrial OS=Homo sapiens OX=9606 GN=MRPL1 PE=1 SV=2	5	2	2	2	2	325	36.9	8.78	4.45	2	0	1.06875e+07	1
FALSE	Master Protein	O95985	DNA topoisomerase 3-beta-1 OS=Homo sapiens OX=9606 GN=TOP3B PE=1 SV=1	2	2	2	2	2	862	96.6	8.12	4.45	2	0	9.09581e+06	1
FALSE	Master Protein	O43809	Cleavage and polyadenylation specificity factor subunit 5 OS=Homo sapiens OX=9606 GN=NUDT21 PE=1 SV=1	7	2	2	2	2	227	26.2	8.82	4.44	2	0	1.47886e+07	1
FALSE	Master Protein	Q99575	Ribonucleases P/MRP protein subunit POP1 OS=Homo sapiens OX=9606 GN=POP1 PE=1 SV=2	2	2	2	2	2	1024	114.6	9.22	4.43	2	0	6768078	1
FALSE	Master Protein	P28074	Proteasome subunit beta type-5 OS=Homo sapiens OX=9606 GN=PSMB5 PE=1 SV=3	3	1	2	1	1	263	28.5	6.92	4.43	1	0	1.41867e+07	1
FALSE	Master Protein	Q8NBM4	Ubiquitin-associated domain-containing protein 2 OS=Homo sapiens OX=9606 GN=UBAC2 PE=1 SV=1	6	2	2	2	2	344	38.9	9.01	4.42	2	0	8.52959e+06	1
FALSE	Master Protein	O95363	Phenylalanine--tRNA ligase, mitochondrial OS=Homo sapiens OX=9606 GN=FARS2 PE=1 SV=1	2	1	2	1	1	451	52.3	7.46	4.42	1	0	26158708	1
FALSE	Master Protein	Q15464	SH2 domain-containing adapter protein B OS=Homo sapiens OX=9606 GN=SHB PE=1 SV=2	3	2	2	2	2	509	55	8.9	4.42	2	0	4200821	1
FALSE	Master Protein	Q8IUH5	Palmitoyltransferase ZDHHC17 OS=Homo sapiens OX=9606 GN=ZDHHC17 PE=1 SV=2	3	2	2	2	2	632	72.6	7.5	4.42	2	0	1.07131e+07	1
FALSE	Master Protein	O60645	Exocyst complex component 3 OS=Homo sapiens OX=9606 GN=EXOC3 PE=1 SV=3	3	2	2	2	2	745	85.5	6.29	4.41	2	0	4.13448e+06	1
FALSE	Master Protein	Q9UBX3	Mitochondrial dicarboxylate carrier OS=Homo sapiens OX=9606 GN=SLC25A10 PE=1 SV=2	6	2	2	2	2	287	31.3	9.54	4.41	2	0	1.51596e+07	1
FALSE	Master Protein	Q01082	Spectrin beta chain, non-erythrocytic 1 OS=Homo sapiens OX=9606 GN=SPTBN1 PE=1 SV=2	1	2	2	2	2	2364	274.4	5.57	4.41	2	0	7.08553e+06	1
FALSE	Master Protein	P47755	F-actin-capping protein subunit alpha-2 OS=Homo sapiens OX=9606 GN=CAPZA2 PE=1 SV=3	6	2	2	1	2	286	32.9	5.85	4.4	2	0	38756478	1
FALSE	Master Protein	O75400	Pre-mRNA-processing factor 40 homolog A OS=Homo sapiens OX=9606 GN=PRPF40A PE=1 SV=2	3	2	2	2	2	957	108.7	7.56	4.4	2	0	1.06226e+07	1
FALSE	Master Protein	Q13131	5'-AMP-activated protein kinase catalytic subunit alpha-1 OS=Homo sapiens OX=9606 GN=PRKAA1 PE=1 SV=4	3	2	2	2	2	559	64	8.12	4.39	2	0	7.60206e+06	1
FALSE	Master Protein	Q96SL8	Flt3-interacting zinc finger protein 1 OS=Homo sapiens OX=9606 GN=FIZ1 PE=1 SV=2	4	2	2	2	2	496	52	8.19	4.39	2	0	1.14952e+07	1
FALSE	Master Protein	O95433	Activator of 90 kDa heat shock protein ATPase homolog 1 OS=Homo sapiens OX=9606 GN=AHSA1 PE=1 SV=1	2	1	2	1	1	338	38.3	5.53	4.39	1	0	3.93794e+06	1
FALSE	Master Protein	Q9Y5B9	FACT complex subunit SPT16 OS=Homo sapiens OX=9606 GN=SUPT16H PE=1 SV=1	2	1	1	1	1	1047	119.8	5.66	4.38	1	0	2.32361e+06	1
FALSE	Master Protein	O43464	Serine protease HTRA2, mitochondrial OS=Homo sapiens OX=9606 GN=HTRA2 PE=1 SV=2	4	2	2	2	2	458	48.8	10.07	4.38	2	0	3.46999e+06	1
FALSE	Master Protein	Q5W0B1	ORC ubiquitin ligase 1 OS=Homo sapiens OX=9606 GN=OBI1 PE=1 SV=1	2	2	2	2	2	726	81.1	5.72	4.38	2	0	27520169	1
FALSE	Master Protein	Q9UII4	E3 ISG15--protein ligase HERC5 OS=Homo sapiens OX=9606 GN=HERC5 PE=1 SV=2	2	2	2	2	2	1024	116.8	7.65	4.38	2	0	12402781	1
FALSE	Master Protein	Q9BYD2	39S ribosomal protein L9, mitochondrial OS=Homo sapiens OX=9606 GN=MRPL9 PE=1 SV=2	6	2	2	2	2	267	30.2	10.08	4.37	2	0	6.04311e+06	1
FALSE	Master Protein	Q8IXQ6	Protein mono-ADP-ribosyltransferase PARP9 OS=Homo sapiens OX=9606 GN=PARP9 PE=1 SV=2	2	2	2	2	2	854	96.3	7.91	4.36	2	0	7.0406e+06	1
FALSE	Master Protein	Q8TB52	F-box only protein 30 OS=Homo sapiens OX=9606 GN=FBXO30 PE=1 SV=3	2	1	1	1	1	745	82.3	5.4	4.35	1	0	1.37981e+06	1
FALSE	Master Protein	P54132	Bloom syndrome protein OS=Homo sapiens OX=9606 GN=BLM PE=1 SV=1	1	2	2	2	2	1417	158.9	7.49	4.35	2	0	5.77137e+06	1
FALSE	Master Protein	Q9UKF6	Cleavage and polyadenylation specificity factor subunit 3 OS=Homo sapiens OX=9606 GN=CPSF3 PE=1 SV=1	2	2	2	2	2	684	77.4	5.6	4.34	2	0	1.661e+07	1
FALSE	Master Protein	Q9BTY7	Protein HGH1 homolog OS=Homo sapiens OX=9606 GN=HGH1 PE=1 SV=1	5	2	2	2	2	390	42.1	4.81	4.33	2	0	4.3768e+06	1
FALSE	Master Protein	Q9Y4F3	Meiosis regulator and mRNA stability factor 1 OS=Homo sapiens OX=9606 GN=MARF1 PE=1 SV=6	1	2	2	2	2	1742	192.7	7.87	4.32	2	0	4.57967e+06	1
FALSE	Master Protein	P02656	Apolipoprotein C-III OS=Homo sapiens OX=9606 GN=APOC3 PE=1 SV=1	16	1	1	1	1	99	10.8	5.41	4.3	1	0	1.38498e+06	1
FALSE	Master Protein	O43896	Kinesin-like protein KIF1C OS=Homo sapiens OX=9606 GN=KIF1C PE=1 SV=3	1	1	2	0	1	1103	122.9	6.9	4.29	1	0	3.22841e+06	1
FALSE	Master Protein	P46020	Phosphorylase b kinase regulatory subunit alpha, skeletal muscle isoform OS=Homo sapiens OX=9606 GN=PHKA1 PE=1 SV=2	1	2	2	1	2	1223	137.2	6.19	4.29	2	0	3.07915e+06	1
FALSE	Master Protein	Q9NY61	Protein AATF OS=Homo sapiens OX=9606 GN=AATF PE=1 SV=1	3	1	1	1	1	560	63.1	4.94	4.28	1	0	1.73663e+06	1
FALSE	Master Protein	Q96QR8	Transcriptional activator protein Pur-beta OS=Homo sapiens OX=9606 GN=PURB PE=1 SV=3	5	2	2	1	1	312	33.2	5.43	4.28	2	0	436041	1
FALSE	Master Protein	O15014	Zinc finger protein 609 OS=Homo sapiens OX=9606 GN=ZNF609 PE=1 SV=2	1	2	2	2	2	1411	151.1	8.03	4.27	2	0	6.17084e+06	1
FALSE	Master Protein	P27448	MAP/microtubule affinity-regulating kinase 3 OS=Homo sapiens OX=9606 GN=MARK3 PE=1 SV=5	2	2	2	0	1	753	84.4	9.57	4.27	2	1	7.79814e+06	1
FALSE	Master Protein	Q9HBH1	Peptide deformylase, mitochondrial OS=Homo sapiens OX=9606 GN=PDF PE=1 SV=1	7	2	2	2	2	243	27	9.16	4.27	2	0	24610067	1
FALSE	Master Protein	P84243	Histone H3.3 OS=Homo sapiens OX=9606 GN=H3-3A PE=1 SV=2	11	2	2	0	2	136	15.3	11.27	4.26	2	0	24126048	1
FALSE	Master Protein	P06241	Tyrosine-protein kinase Fyn OS=Homo sapiens OX=9606 GN=FYN PE=1 SV=3	3	2	2	1	1	537	60.7	6.67	4.25	2	0		1
FALSE	Master Protein	O60725	Protein-S-isoprenylcysteine O-methyltransferase OS=Homo sapiens OX=9606 GN=ICMT PE=1 SV=1	4	2	2	2	2	284	31.9	7.96	4.23	2	0	6.43781e+06	1
FALSE	Master Protein	P36507	Dual specificity mitogen-activated protein kinase kinase 2 OS=Homo sapiens OX=9606 GN=MAP2K2 PE=1 SV=1	4	2	2	1	2	400	44.4	6.55	4.23	2	0	3.04709e+06	1
FALSE	Master Protein	Q93034	Cullin-5 OS=Homo sapiens OX=9606 GN=CUL5 PE=1 SV=4	2	2	2	2	2	780	90.9	7.94	4.23	2	0	5.59033e+06	1
FALSE	Master Protein	P19388	DNA-directed RNA polymerases I, II, and III subunit RPABC1 OS=Homo sapiens OX=9606 GN=POLR2E PE=1 SV=4	9	2	2	2	2	210	24.5	5.95	4.22	2	0	7.34585e+06	1
FALSE	Master Protein	Q9Y2G8	DnaJ homolog subfamily C member 16 OS=Homo sapiens OX=9606 GN=DNAJC16 PE=2 SV=3	2	2	2	2	2	782	90.5	7.12	4.21	2	0	5.32117e+06	1
FALSE	Master Protein	P62873	Guanine nucleotide-binding protein G(I)/G(S)/G(T) subunit beta-1 OS=Homo sapiens OX=9606 GN=GNB1 PE=1 SV=3	5	2	2	0	2	340	37.4	6	4.2	2	0	1.22732e+07	1
FALSE	Master Protein	P62993	Growth factor receptor-bound protein 2 OS=Homo sapiens OX=9606 GN=GRB2 PE=1 SV=1	7	2	2	2	2	217	25.2	6.32	4.2	2	0	2.98824e+07	1
FALSE	Master Protein	P10398	Serine/threonine-protein kinase A-Raf OS=Homo sapiens OX=9606 GN=ARAF PE=1 SV=2	3	2	2	1	2	606	67.5	9.01	4.19	2	0	3.83552e+06	1
FALSE	Master Protein	Q9ULK4	Mediator of RNA polymerase II transcription subunit 23 OS=Homo sapiens OX=9606 GN=MED23 PE=1 SV=2	2	2	2	2	2	1368	156.4	7.4	4.18	2	0	4679092	1
FALSE	Master Protein	P52948	Nuclear pore complex protein Nup98-Nup96 OS=Homo sapiens OX=9606 GN=NUP98 PE=1 SV=4	1	2	2	2	2	1817	197.5	6.4	4.17	2	0	6.80121e+06	1
FALSE	Master Protein	Q5TA45	Integrator complex subunit 11 OS=Homo sapiens OX=9606 GN=INTS11 PE=1 SV=2	3	2	2	2	2	600	67.6	8.06	4.16	2	0	6.01563e+06	1
FALSE	Master Protein	P38935	DNA-binding protein SMUBP-2 OS=Homo sapiens OX=9606 GN=IGHMBP2 PE=1 SV=3	1	2	2	2	2	993	109.1	8.97	4.14	2	0	3480394	1
FALSE	Master Protein	Q96RT1	Erbin OS=Homo sapiens OX=9606 GN=ERBIN PE=1 SV=2	1	2	2	2	2	1412	158.2	5.5	4.13	2	0	8.58899e+06	1
FALSE	Master Protein	P61006	Ras-related protein Rab-8A OS=Homo sapiens OX=9606 GN=RAB8A PE=1 SV=1	9	2	2	0	1	207	23.7	9.07	4.13	2	1	4.86419e+06	1
FALSE	Master Protein	Q13084	39S ribosomal protein L28, mitochondrial OS=Homo sapiens OX=9606 GN=MRPL28 PE=1 SV=4	5	1	1	1	1	256	30.1	8.29	4.12	1	0	2.6085e+06	1
FALSE	Master Protein	Q01813	ATP-dependent 6-phosphofructokinase, platelet type OS=Homo sapiens OX=9606 GN=PFKP PE=1 SV=2	2	2	2	2	2	784	85.5	7.55	4.11	2	0	3.71317e+06	1
FALSE	Master Protein	Q8N2G8	GH3 domain-containing protein OS=Homo sapiens OX=9606 GN=GHDC PE=1 SV=2	3	2	2	2	2	530	57.5	7.88	4.11	2	0	4.33143e+06	1
FALSE	Master Protein	Q4G0J3	La-related protein 7 OS=Homo sapiens OX=9606 GN=LARP7 PE=1 SV=1	2	1	1	1	1	582	66.9	9.55	4.1	1	0	2.08927e+06	1
FALSE	Master Protein	Q8NFH3	Nucleoporin Nup43 OS=Homo sapiens OX=9606 GN=NUP43 PE=1 SV=1	4	1	1	1	1	380	42.1	5.63	4.09	1	0	1.8331e+06	1
FALSE	Master Protein	Q8N442	Translation factor GUF1, mitochondrial OS=Homo sapiens OX=9606 GN=GUF1 PE=2 SV=1	4	2	2	2	2	669	74.3	8.59	4.09	2	0	1.54933e+06	1
FALSE	Master Protein	P07237	Protein disulfide-isomerase OS=Homo sapiens OX=9606 GN=P4HB PE=1 SV=3	3	2	2	2	2	508	57.1	4.87	4.08	2	0	5680312	1
FALSE	Master Protein	O14776	Transcription elongation regulator 1 OS=Homo sapiens OX=9606 GN=TCERG1 PE=1 SV=2	2	2	2	1	2	1098	123.8	8.65	4.08	2	0	10935605	1
FALSE	Master Protein	O75330	Hyaluronan mediated motility receptor OS=Homo sapiens OX=9606 GN=HMMR PE=1 SV=2	2	2	2	2	2	724	84	5.83	4.08	2	0	7.08438e+06	1
FALSE	Master Protein	Q8WU90	Zinc finger CCCH domain-containing protein 15 OS=Homo sapiens OX=9606 GN=ZC3H15 PE=1 SV=1	3	2	2	2	2	426	48.6	5.31	4.08	2	0	1.05761e+07	1
FALSE	Master Protein	O43156	TELO2-interacting protein 1 homolog OS=Homo sapiens OX=9606 GN=TTI1 PE=1 SV=3	1	1	1	1	1	1089	122	5.97	4.07	1	0	2.80219e+06	1
FALSE	Master Protein	Q9HC62	Sentrin-specific protease 2 OS=Homo sapiens OX=9606 GN=SENP2 PE=1 SV=3	3	2	2	2	2	589	67.8	9.48	4.07	2	0	3.49697e+06	1
FALSE	Master Protein	O75688	Protein phosphatase 1B OS=Homo sapiens OX=9606 GN=PPM1B PE=1 SV=1	3	2	2	1	1	479	52.6	5.05	4.07	2	0	2.9841e+06	1
FALSE	Master Protein	Q9NVI1	Fanconi anemia group I protein OS=Homo sapiens OX=9606 GN=FANCI PE=1 SV=4	1	2	2	2	2	1328	149.2	6.74	4.07	2	0	5.96038e+06	1
FALSE	Master Protein	Q15084	Protein disulfide-isomerase A6 OS=Homo sapiens OX=9606 GN=PDIA6 PE=1 SV=1	3	1	1	1	1	440	48.1	5.08	4.06	1	0	10098793	1
FALSE	Master Protein	Q9BZI7	Regulator of nonsense transcripts 3B OS=Homo sapiens OX=9606 GN=UPF3B PE=1 SV=1	4	2	2	2	2	483	57.7	9.48	4.06	2	0	7098934	1
FALSE	Master Protein	O43663	Protein regulator of cytokinesis 1 OS=Homo sapiens OX=9606 GN=PRC1 PE=1 SV=2	2	2	2	1	1	620	71.6	6.68	4.05	2	0	22491494	1
FALSE	Master Protein	Q9NRM2	Zinc finger protein 277 OS=Homo sapiens OX=9606 GN=ZNF277 PE=1 SV=2	3	2	2	2	2	450	52.8	5.34	4.04	2	0	6.87854e+06	1
FALSE	Master Protein	P20719	Homeobox protein Hox-A5 OS=Homo sapiens OX=9606 GN=HOXA5 PE=1 SV=2	5	1	1	1	1	270	29.3	9.25	4.04	1	0	2.56003e+06	1
FALSE	Master Protein	Q9Y676	28S ribosomal protein S18b, mitochondrial OS=Homo sapiens OX=9606 GN=MRPS18B PE=1 SV=1	7	1	1	1	1	258	29.4	9.38	4.03	1	0	8.0541e+06	1
FALSE	Master Protein	P25490	Transcriptional repressor protein YY1 OS=Homo sapiens OX=9606 GN=YY1 PE=1 SV=2	4	2	2	0	2	414	44.7	6.25	4.01	2	0	27839164	1
FALSE	Master Protein	Q5PRF9	Protein Smaug homolog 2 OS=Homo sapiens OX=9606 GN=SAMD4B PE=1 SV=1	2	1	1	1	1	694	75.4	6.83	4.01	1	0	1.63339e+06	1
FALSE	Master Protein	P31260	Homeobox protein Hox-A10 OS=Homo sapiens OX=9606 GN=HOXA10 PE=1 SV=3	3	1	1	1	1	410	42.4	8.34	4	1	0		1
FALSE	Master Protein	Q4G176	Malonate--CoA ligase ACSF3, mitochondrial OS=Homo sapiens OX=9606 GN=ACSF3 PE=1 SV=3	3	1	1	1	1	576	64.1	8.37	4	1	0	2543647	1
FALSE	Master Protein	Q96L34	MAP/microtubule affinity-regulating kinase 4 OS=Homo sapiens OX=9606 GN=MARK4 PE=1 SV=1	1	1	2	1	1	752	82.5	9.66	4	1	0	3.96898e+07	1
FALSE	Master Protein	Q96NB2	Sideroflexin-2 OS=Homo sapiens OX=9606 GN=SFXN2 PE=1 SV=2	4	1	1	1	1	322	36.2	9.41	3.99	1	0	1950009	1
FALSE	Master Protein	Q92541	RNA polymerase-associated protein RTF1 homolog OS=Homo sapiens OX=9606 GN=RTF1 PE=1 SV=4	1	1	2	1	1	710	80.3	8.15	3.99	1	0	6.07611e+06	1
FALSE	Master Protein	Q9NV56	MRG/MORF4L-binding protein OS=Homo sapiens OX=9606 GN=MRGBP PE=1 SV=1	7	1	1	1	1	204	22.4	5.83	3.99	1	0	894994	1
FALSE	Master Protein	Q9NZJ4	Sacsin OS=Homo sapiens OX=9606 GN=SACS PE=1 SV=2	0	2	2	2	2	4579	520.8	7.05	3.99	2	0	3.14556e+06	1
FALSE	Master Protein	O60292	Signal-induced proliferation-associated 1-like protein 3 OS=Homo sapiens OX=9606 GN=SIPA1L3 PE=1 SV=3	1	2	2	1	1	1781	194.5	8.32	3.97	2	0	4395871	1
FALSE	Master Protein	Q13868	Exosome complex component RRP4 OS=Homo sapiens OX=9606 GN=EXOSC2 PE=1 SV=2	5	1	1	1	1	293	32.8	7.5	3.97	1	0	7939022	1
FALSE	Master Protein	Q16650	T-box brain protein 1 OS=Homo sapiens OX=9606 GN=TBR1 PE=1 SV=1	2	1	2	1	1	682	74	7.33	3.97	1	0	216526277	1
FALSE	Master Protein	P43003	Excitatory amino acid transporter 1 OS=Homo sapiens OX=9606 GN=SLC1A3 PE=1 SV=1	2	1	1	1	1	542	59.5	8.41	3.97	1	0	2561645	1
FALSE	Master Protein	O15091	Mitochondrial ribonuclease P catalytic subunit OS=Homo sapiens OX=9606 GN=PRORP PE=1 SV=2	1	1	2	1	1	583	67.3	8.78	3.96	1	0	4483066	1
FALSE	Master Protein	P56537	Eukaryotic translation initiation factor 6 OS=Homo sapiens OX=9606 GN=EIF6 PE=1 SV=1	6	1	1	1	1	245	26.6	4.68	3.94	1	0	3.79375e+06	1
FALSE	Master Protein	Q7Z739	YTH domain-containing family protein 3 OS=Homo sapiens OX=9606 GN=YTHDF3 PE=1 SV=1	3	1	1	1	1	585	63.8	9.04	3.94	1	0	2.1876e+06	1
FALSE	Master Protein	Q9HAW4	Claspin OS=Homo sapiens OX=9606 GN=CLSPN PE=1 SV=3	2	2	2	2	2	1339	151	4.82	3.91	2	0	6.43109e+06	1
FALSE	Master Protein	Q6RFH5	WD repeat-containing protein 74 OS=Homo sapiens OX=9606 GN=WDR74 PE=1 SV=1	4	1	1	1	1	385	42.4	8.32	3.9	1	0	2.56501e+06	1
FALSE	Master Protein	Q9Y6N7	Roundabout homolog 1 OS=Homo sapiens OX=9606 GN=ROBO1 PE=1 SV=1	1	2	2	2	2	1651	180.8	6.04	3.89	2	0	3.86752e+06	1
FALSE	Master Protein	Q9BZE1	39S ribosomal protein L37, mitochondrial OS=Homo sapiens OX=9606 GN=MRPL37 PE=1 SV=2	4	1	1	1	1	423	48.1	8.59	3.88	1	0	7.67662e+06	1
FALSE	Master Protein	Q5T280	Putative methyltransferase C9orf114 OS=Homo sapiens OX=9606 GN=SPOUT1 PE=1 SV=3	6	2	2	2	2	376	42	7.43	3.88	2	0	9055817	1
FALSE	Master Protein	Q9UPU7	TBC1 domain family member 2B OS=Homo sapiens OX=9606 GN=TBC1D2B PE=1 SV=2	2	2	2	2	2	963	109.8	6.16	3.88	2	0	5.50525e+06	1
FALSE	Master Protein	Q9BYJ9	YTH domain-containing family protein 1 OS=Homo sapiens OX=9606 GN=YTHDF1 PE=1 SV=1	3	1	1	1	1	559	60.8	8.79	3.88	1	0	2.17588e+06	1
FALSE	Master Protein	Q9NYB0	Telomeric repeat-binding factor 2-interacting protein 1 OS=Homo sapiens OX=9606 GN=TERF2IP PE=1 SV=1	3	1	1	1	1	399	44.2	4.73	3.87	1	0	3.14611e+06	1
FALSE	Master Protein	P51617	Interleukin-1 receptor-associated kinase 1 OS=Homo sapiens OX=9606 GN=IRAK1 PE=1 SV=2	2	1	1	1	1	712	76.5	6.62	3.87	1	0	2610352	1
FALSE	Master Protein	P43307	Translocon-associated protein subunit alpha OS=Homo sapiens OX=9606 GN=SSR1 PE=1 SV=3	7	2	2	2	2	286	32.2	4.49	3.86	2	0	9.34959e+07	1
FALSE	Master Protein	P30291	Wee1-like protein kinase OS=Homo sapiens OX=9606 GN=WEE1 PE=1 SV=2	2	1	1	1	1	646	71.6	6.77	3.86	1	0	2.45059e+06	1
FALSE	Master Protein	Q2M385	Macrophage-expressed gene 1 protein OS=Homo sapiens OX=9606 GN=MPEG1 PE=1 SV=1	1	1	2	1	1	716	78.5	7.65	3.85	1	0	6368419168	1
FALSE	Master Protein	Q5T6F2	Ubiquitin-associated protein 2 OS=Homo sapiens OX=9606 GN=UBAP2 PE=1 SV=1	2	1	1	1	1	1119	117	7.34	3.84	1	0	1.3053e+06	1
FALSE	Master Protein	Q92979	Ribosomal RNA small subunit methyltransferase NEP1 OS=Homo sapiens OX=9606 GN=EMG1 PE=1 SV=4	6	1	1	1	1	244	26.7	9.17	3.84	1	0	6.64807e+06	1
FALSE	Master Protein	Q6NSZ9	Zinc finger and SCAN domain-containing protein 25 OS=Homo sapiens OX=9606 GN=ZSCAN25 PE=1 SV=3	2	1	1	1	1	544	61.4	7.72	3.82	1	0	4.21223e+06	1
FALSE	Master Protein	Q13472	DNA topoisomerase 3-alpha OS=Homo sapiens OX=9606 GN=TOP3A PE=1 SV=1	1	1	1	1	1	1001	112.3	8.34	3.82	1	0	2.30358e+06	1
FALSE	Master Protein	O43166	Signal-induced proliferation-associated 1-like protein 1 OS=Homo sapiens OX=9606 GN=SIPA1L1 PE=1 SV=4	1	2	2	1	1	1804	199.9	8.19	3.82	2	1	21922984	1
FALSE	Master Protein	Q5JTZ9	Alanine--tRNA ligase, mitochondrial OS=Homo sapiens OX=9606 GN=AARS2 PE=1 SV=1	2	1	1	1	1	985	107.3	6.27	3.82	1	0	2.83044e+06	1
FALSE	Master Protein	Q96L58	Beta-1,3-galactosyltransferase 6 OS=Homo sapiens OX=9606 GN=B3GALT6 PE=1 SV=2	4	1	1	1	1	329	37.1	9.66	3.81	1	0	4.88813e+06	1
FALSE	Master Protein	Q9NVV0	Trimeric intracellular cation channel type B OS=Homo sapiens OX=9606 GN=TMEM38B PE=1 SV=1	5	1	1	1	1	291	32.5	9.06	3.77	1	0		1
FALSE	Master Protein	Q05519	Serine/arginine-rich splicing factor 11 OS=Homo sapiens OX=9606 GN=SRSF11 PE=1 SV=1	3	1	1	1	1	484	53.5	10.52	3.77	1	0	2.87498e+06	1
FALSE	Master Protein	Q8NCD3	Holliday junction recognition protein OS=Homo sapiens OX=9606 GN=HJURP PE=1 SV=2	2	1	1	1	1	748	83.5	9.31	3.77	1	0	5.52946e+06	1
FALSE	Master Protein	Q9UGL1	Lysine-specific demethylase 5B OS=Homo sapiens OX=9606 GN=KDM5B PE=1 SV=3	1	1	1	1	1	1544	175.5	6.7	3.76	1	0	398224	1
FALSE	Master Protein	Q96A33	PAT complex subunit CCDC47 OS=Homo sapiens OX=9606 GN=CCDC47 PE=1 SV=1	4	1	1	1	1	483	55.8	4.87	3.76	1	0		1
FALSE	Master Protein	O43293	Death-associated protein kinase 3 OS=Homo sapiens OX=9606 GN=DAPK3 PE=1 SV=1	3	1	1	1	1	454	52.5	6.89	3.74	1	0	5.28099e+06	1
FALSE	Master Protein	O60762	Dolichol-phosphate mannosyltransferase subunit 1 OS=Homo sapiens OX=9606 GN=DPM1 PE=1 SV=1	4	1	1	1	1	260	29.6	9.57	3.72	1	0	27377650	1
FALSE	Master Protein	Q96GM8	Target of EGR1 protein 1 OS=Homo sapiens OX=9606 GN=TOE1 PE=1 SV=1	3	1	1	1	1	510	56.5	7.18	3.72	1	0	5978982	1
FALSE	Master Protein	Q9Y2Z2	Protein MTO1 homolog, mitochondrial OS=Homo sapiens OX=9606 GN=MTO1 PE=1 SV=2	2	1	1	1	1	717	79.9	8.31	3.71	1	0	3828783	1
FALSE	Master Protein	Q96IJ6	Mannose-1-phosphate guanyltransferase alpha OS=Homo sapiens OX=9606 GN=GMPPA PE=1 SV=1	4	1	1	1	1	420	46.3	7.21	3.7	1	0	3557546	1
FALSE	Master Protein	Q86YD1	Prostate tumor-overexpressed gene 1 protein OS=Homo sapiens OX=9606 GN=PTOV1 PE=1 SV=1	3	1	1	1	1	416	46.8	10.54	3.69	1	0	3.94582e+06	1
FALSE	Master Protein	A6NKD9	Coiled-coil domain-containing protein 85C OS=Homo sapiens OX=9606 GN=CCDC85C PE=1 SV=1	3	1	1	1	1	419	45.2	6.96	3.68	1	0	7.46692e+06	1
FALSE	Master Protein	P30048	Thioredoxin-dependent peroxide reductase, mitochondrial OS=Homo sapiens OX=9606 GN=PRDX3 PE=1 SV=3	4	1	1	1	1	256	27.7	7.78	3.68	1	0	5.13045e+06	1
FALSE	Master Protein	Q96CQ1	Solute carrier family 25 member 36 OS=Homo sapiens OX=9606 GN=SLC25A36 PE=1 SV=1	4	1	1	0	1	311	34.3	8.57	3.66	1	0	2904934	1
FALSE	Master Protein	Q5JTY5	COBW domain-containing protein 3 OS=Homo sapiens OX=9606 GN=CBWD3 PE=1 SV=1	4	1	1	0	1	395	44	4.87	3.63	1	0	2.34922e+06	1
FALSE	Master Protein	Q6BDS2	UHRF1-binding protein 1 OS=Homo sapiens OX=9606 GN=UHRF1BP1 PE=1 SV=1	1	1	1	1	1	1440	159.4	6.14	3.62	1	0	1.19518e+06	1
FALSE	Master Protein	Q15637	Splicing factor 1 OS=Homo sapiens OX=9606 GN=SF1 PE=1 SV=4	3	1	1	1	1	639	68.3	8.98	3.61	1	0	16335393	1
FALSE	Master Protein	A1XBS5	Protein FAM92A OS=Homo sapiens OX=9606 GN=FAM92A PE=1 SV=2	4	1	1	1	1	289	33.4	6.21	3.6	1	0	3.3907e+06	1
FALSE	Master Protein	Q8N4T8	3-oxoacyl-[acyl-carrier-protein] reductase OS=Homo sapiens OX=9606 GN=CBR4 PE=1 SV=3	6	1	1	1	1	237	25.3	9.33	3.6	1	0	3.35503e+06	1
FALSE	Master Protein	Q9BQ95	Evolutionarily conserved signaling intermediate in Toll pathway, mitochondrial OS=Homo sapiens OX=9606 GN=ECSIT PE=1 SV=1	3	1	1	1	1	431	49.1	6.29	3.59	1	0	3.73566e+06	1
FALSE	Master Protein	Q9H869	YY1-associated protein 1 OS=Homo sapiens OX=9606 GN=YY1AP1 PE=1 SV=2	2	1	1	0	1	796	87.9	7.84	3.57	1	0	1.98863e+06	1
FALSE	Master Protein	Q8WUK0	Phosphatidylglycerophosphatase and protein-tyrosine phosphatase 1 OS=Homo sapiens OX=9606 GN=PTPMT1 PE=1 SV=1	6	1	1	1	1	201	22.8	9.77	3.55	1	0	4.75479e+06	1
FALSE	Master Protein	Q86UK7	E3 ubiquitin-protein ligase ZNF598 OS=Homo sapiens OX=9606 GN=ZNF598 PE=1 SV=1	1	1	1	1	1	904	98.6	8.4	3.53	1	0	2.93084e+06	1
FALSE	Master Protein	Q5T440	Putative transferase CAF17, mitochondrial OS=Homo sapiens OX=9606 GN=IBA57 PE=1 SV=1	4	1	1	1	1	356	38.1	9.83	3.53	1	0	5.01377e+06	1
FALSE	Master Protein	Q86U42	Polyadenylate-binding protein 2 OS=Homo sapiens OX=9606 GN=PABPN1 PE=1 SV=3	4	1	1	1	1	306	32.7	5.06	3.52	1	0	10022116	1
FALSE	Master Protein	P22830	Ferrochelatase, mitochondrial OS=Homo sapiens OX=9606 GN=FECH PE=1 SV=2	3	1	1	1	1	423	47.8	8.73	3.52	1	0	2299122	1
FALSE	Master Protein	P57088	Transmembrane protein 33 OS=Homo sapiens OX=9606 GN=TMEM33 PE=1 SV=2	5	1	1	1	1	247	28	9.7	3.51	1	0	15753174	1
FALSE	Master Protein	Q13395	Probable methyltransferase TARBP1 OS=Homo sapiens OX=9606 GN=TARBP1 PE=1 SV=1	1	1	1	1	1	1621	181.6	7.05	3.51	1	0	232606	1
FALSE	Master Protein	Q9UI12	V-type proton ATPase subunit H OS=Homo sapiens OX=9606 GN=ATP6V1H PE=1 SV=1	3	1	1	1	1	483	55.8	6.48	3.5	1	0	2.53558e+06	1
FALSE	Master Protein	P31350	Ribonucleoside-diphosphate reductase subunit M2 OS=Homo sapiens OX=9606 GN=RRM2 PE=1 SV=1	5	1	1	1	1	389	44.8	5.38	3.5	1	0	1.88106e+06	1
FALSE	Master Protein	Q08379	Golgin subfamily A member 2 OS=Homo sapiens OX=9606 GN=GOLGA2 PE=1 SV=3	1	1	1	1	1	1002	113	5.02	3.49	1	0	1.18458e+06	1
FALSE	Master Protein	O00232	26S proteasome non-ATPase regulatory subunit 12 OS=Homo sapiens OX=9606 GN=PSMD12 PE=1 SV=3	2	1	1	1	1	456	52.9	7.65	3.48	1	0	3945300	1
FALSE	Master Protein	O15371	Eukaryotic translation initiation factor 3 subunit D OS=Homo sapiens OX=9606 GN=EIF3D PE=1 SV=1	2	1	1	1	1	548	63.9	6.05	3.47	1	0	3.02259e+06	1
FALSE	Master Protein	P62304	Small nuclear ribonucleoprotein E OS=Homo sapiens OX=9606 GN=SNRPE PE=1 SV=1	12	1	1	1	1	92	10.8	9.44	3.47	1	0	1.77518e+06	1
FALSE	Master Protein	Q9H2U1	ATP-dependent DNA/RNA helicase DHX36 OS=Homo sapiens OX=9606 GN=DHX36 PE=1 SV=2	1	1	1	1	1	1008	114.7	7.68	3.45	1	0	2.55884e+06	1
FALSE	Master Protein	O94887	FERM, ARHGEF and pleckstrin domain-containing protein 2 OS=Homo sapiens OX=9606 GN=FARP2 PE=1 SV=3	2	1	1	1	1	1054	119.8	8.79	3.42	1	0	2.19934e+06	1
FALSE	Master Protein	Q8IZL8	Proline-, glutamic acid- and leucine-rich protein 1 OS=Homo sapiens OX=9606 GN=PELP1 PE=1 SV=2	1	1	1	1	1	1130	119.6	4.34	3.42	1	0	3.35367e+06	1
FALSE	Master Protein	Q7L2Z9	Centromere protein Q OS=Homo sapiens OX=9606 GN=CENPQ PE=1 SV=1	5	1	1	1	1	268	30.6	9.42	3.41	1	0	773247552	1
FALSE	Master Protein	O60343	TBC1 domain family member 4 OS=Homo sapiens OX=9606 GN=TBC1D4 PE=1 SV=2	1	1	1	1	1	1298	146.5	7.01	3.41	1	0	1.83116e+06	1
FALSE	Master Protein	O60701	UDP-glucose 6-dehydrogenase OS=Homo sapiens OX=9606 GN=UGDH PE=1 SV=1	2	1	1	1	1	494	55	7.12	3.4	1	0	8.02725e+06	1
FALSE	Master Protein	Q9P2S5	WD repeat-containing protein WRAP73 OS=Homo sapiens OX=9606 GN=WRAP73 PE=1 SV=1	3	1	1	1	1	460	51.6	6.81	3.39	1	0	1.60613e+06	1
FALSE	Master Protein	P62249	40S ribosomal protein S16 OS=Homo sapiens OX=9606 GN=RPS16 PE=1 SV=2	7	1	1	1	1	146	16.4	10.21	3.37	1	0	5.22732e+06	1
FALSE	Master Protein	Q13586	Stromal interaction molecule 1 OS=Homo sapiens OX=9606 GN=STIM1 PE=1 SV=3	2	1	1	1	1	685	77.4	6.67	3.37	1	0	1154809	1
FALSE	Master Protein	Q6IE81	Protein Jade-1 OS=Homo sapiens OX=9606 GN=JADE1 PE=1 SV=1	2	1	1	1	1	842	95.5	7.91	3.36	1	0	1.69557e+06	1
FALSE	Master Protein	Q96PE3	Inositol polyphosphate-4-phosphatase type I A OS=Homo sapiens OX=9606 GN=INPP4A PE=1 SV=1	1	1	1	1	1	977	109.9	6.96	3.34	1	0	7065431	1
FALSE	Master Protein	Q01844	RNA-binding protein EWS OS=Homo sapiens OX=9606 GN=EWSR1 PE=1 SV=1	2	1	1	1	1	656	68.4	9.33	3.34	1	0	3304045	1
FALSE	Master Protein	O95400	CD2 antigen cytoplasmic tail-binding protein 2 OS=Homo sapiens OX=9606 GN=CD2BP2 PE=1 SV=1	3	1	1	1	1	341	37.6	4.61	3.33	1	0	6.41763e+06	1
FALSE	Master Protein	O00170	AH receptor-interacting protein OS=Homo sapiens OX=9606 GN=AIP PE=1 SV=2	4	1	1	1	1	330	37.6	6.29	3.33	1	0	8706613	1
FALSE	Master Protein	P26368	Splicing factor U2AF 65 kDa subunit OS=Homo sapiens OX=9606 GN=U2AF2 PE=1 SV=4	3	1	1	1	1	475	53.5	9.09	3.33	1	0		1
FALSE	Master Protein	Q9NZJ7	Mitochondrial carrier homolog 1 OS=Homo sapiens OX=9606 GN=MTCH1 PE=1 SV=1	3	1	1	1	1	389	41.5	9.32	3.31	1	0	13631376	1
FALSE	Master Protein	P19404	NADH dehydrogenase [ubiquinone] flavoprotein 2, mitochondrial OS=Homo sapiens OX=9606 GN=NDUFV2 PE=1 SV=2	5	1	1	1	1	249	27.4	8.06	3.3	1	0	4.36501e+06	1
FALSE	Master Protein	P10155	60 kDa SS-A/Ro ribonucleoprotein OS=Homo sapiens OX=9606 GN=RO60 PE=1 SV=2	2	1	1	1	1	538	60.6	8.03	3.3	1	0	2.55926e+06	1
FALSE	Master Protein	Q14241	Elongin-A OS=Homo sapiens OX=9606 GN=ELOA PE=1 SV=2	1	1	1	1	1	798	89.9	9.57	3.28	1	0	12745565	1
FALSE	Master Protein	Q96A32	Myosin regulatory light chain 2, skeletal muscle isoform OS=Homo sapiens OX=9606 GN=MYLPF PE=1 SV=1	8	1	1	1	1	169	19	5.01	3.28	1	0	1.77176e+06	1
FALSE	Master Protein	P02766	Transthyretin OS=Homo sapiens OX=9606 GN=TTR PE=1 SV=1	9	1	1	1	1	147	15.9	5.76	3.27	1	0	1.55154e+06	1
FALSE	Master Protein	Q8N954	G patch domain-containing protein 11 OS=Homo sapiens OX=9606 GN=GPATCH11 PE=1 SV=4	5	1	1	1	1	285	33.3	5.86	3.27	1	0	3.30144e+06	1
FALSE	Master Protein	O75475	PC4 and SFRS1-interacting protein OS=Homo sapiens OX=9606 GN=PSIP1 PE=1 SV=1	2	1	1	1	1	530	60.1	9.13	3.27	1	0	1.27459e+06	1
FALSE	Master Protein	Q9UBB6	Neurochondrin OS=Homo sapiens OX=9606 GN=NCDN PE=1 SV=1	2	1	1	1	1	729	78.8	5.48	3.26	1	0	2.80753e+06	1
FALSE	Master Protein	O75947	ATP synthase subunit d, mitochondrial OS=Homo sapiens OX=9606 GN=ATP5PD PE=1 SV=3	11	1	1	1	1	161	18.5	5.3	3.25	1	0	3.10639e+06	1
FALSE	Master Protein	O43670	BUB3-interacting and GLEBS motif-containing protein ZNF207 OS=Homo sapiens OX=9606 GN=ZNF207 PE=1 SV=1	3	1	1	1	1	478	50.7	9.1	3.23	1	0	3.70208e+06	1
FALSE	Master Protein	Q06265	Exosome complex component RRP45 OS=Homo sapiens OX=9606 GN=EXOSC9 PE=1 SV=3	3	1	1	1	1	439	48.9	5.29	3.23	1	0	6269445	1
FALSE	Master Protein	Q6P1N0	Coiled-coil and C2 domain-containing protein 1A OS=Homo sapiens OX=9606 GN=CC2D1A PE=1 SV=1	1	1	1	1	1	951	104	8.09	3.22	1	0	2.31522e+06	1
FALSE	Master Protein	Q96GK7	Fumarylacetoacetate hydrolase domain-containing protein 2A OS=Homo sapiens OX=9606 GN=FAHD2A PE=1 SV=1	4	1	1	1	1	314	34.6	8.24	3.21	1	0	3177027	1
FALSE	Master Protein	Q8WWY3	U4/U6 small nuclear ribonucleoprotein Prp31 OS=Homo sapiens OX=9606 GN=PRPF31 PE=1 SV=2	3	1	1	1	1	499	55.4	5.78	3.18	1	0	2689323	1
FALSE	Master Protein	Q86YP4	Transcriptional repressor p66-alpha OS=Homo sapiens OX=9606 GN=GATAD2A PE=1 SV=1	2	1	1	1	1	633	68	9.94	3.17	1	0	4.35316e+06	1
FALSE	Master Protein	Q9NYZ3	G2 and S phase-expressed protein 1 OS=Homo sapiens OX=9606 GN=GTSE1 PE=1 SV=3	2	1	1	1	1	720	76.6	9.39	3.17	1	0	2.88663e+06	1
FALSE	Master Protein	Q9UHL9	General transcription factor II-I repeat domain-containing protein 1 OS=Homo sapiens OX=9606 GN=GTF2IRD1 PE=1 SV=1	1	1	1	1	1	959	106	6.87	3.17	1	0	6.4554e+06	1
FALSE	Master Protein	Q96EV2	RNA-binding protein 33 OS=Homo sapiens OX=9606 GN=RBM33 PE=1 SV=3	1	1	1	1	1	1170	129.9	6.93	3.17	1	0		1
FALSE	Master Protein	Q5JTV8	Torsin-1A-interacting protein 1 OS=Homo sapiens OX=9606 GN=TOR1AIP1 PE=1 SV=2	2	1	1	1	1	583	66.2	8.18	3.16	1	0	3.13675e+06	1
FALSE	Master Protein	Q9NWU2	Glucose-induced degradation protein 8 homolog OS=Homo sapiens OX=9606 GN=GID8 PE=1 SV=1	5	1	1	1	1	228	26.7	4.97	3.16	1	0	4.79569e+06	1
FALSE	Master Protein	P04792	Heat shock protein beta-1 OS=Homo sapiens OX=9606 GN=HSPB1 PE=1 SV=2	5	1	1	1	1	205	22.8	6.4	3.16	1	0	7.0917e+06	1
FALSE	Master Protein	P60228	Eukaryotic translation initiation factor 3 subunit E OS=Homo sapiens OX=9606 GN=EIF3E PE=1 SV=1	2	1	1	1	1	445	52.2	6.04	3.15	1	0	281014720	1
FALSE	Master Protein	Q5ST30	Valine--tRNA ligase, mitochondrial OS=Homo sapiens OX=9606 GN=VARS2 PE=1 SV=2	1	1	1	1	1	1063	118.4	7.02	3.15	1	0	1.13681e+06	1
FALSE	Master Protein	O95470	Sphingosine-1-phosphate lyase 1 OS=Homo sapiens OX=9606 GN=SGPL1 PE=1 SV=3	3	1	1	1	1	568	63.5	9.16	3.14	1	0	4354754	1
FALSE	Master Protein	Q6DKK2	Tetratricopeptide repeat protein 19, mitochondrial OS=Homo sapiens OX=9606 GN=TTC19 PE=1 SV=4	3	1	1	1	1	380	42.4	5.77	3.14	1	0	9323050	1
FALSE	Master Protein	O14578	Citron Rho-interacting kinase OS=Homo sapiens OX=9606 GN=CIT PE=1 SV=2	1	1	1	1	1	2027	231.3	6.57	3.13	1	0	6.18524e+06	1
FALSE	Master Protein	Q6EEV6	Small ubiquitin-related modifier 4 OS=Homo sapiens OX=9606 GN=SUMO4 PE=1 SV=2	13	1	1	0	1	95	10.7	7.18	3.12	1	0	3.69247e+06	1
FALSE	Master Protein	Q9H2G4	Testis-specific Y-encoded-like protein 2 OS=Homo sapiens OX=9606 GN=TSPYL2 PE=1 SV=1	2	1	1	1	1	693	79.4	4.58	3.12	1	0	2.10853e+06	1
FALSE	Master Protein	P19387	DNA-directed RNA polymerase II subunit RPB3 OS=Homo sapiens OX=9606 GN=POLR2C PE=1 SV=2	5	1	1	1	1	275	31.4	4.92	3.12	1	0	2.01401e+06	1
FALSE	Master Protein	P11233	Ras-related protein Ral-A OS=Homo sapiens OX=9606 GN=RALA PE=1 SV=1	5	1	1	0	1	206	23.6	7.11	3.11	1	0		1
FALSE	Master Protein	Q15054	DNA polymerase delta subunit 3 OS=Homo sapiens OX=9606 GN=POLD3 PE=1 SV=2	3	1	1	1	1	466	51.4	9.35	3.11	1	0	2.6502e+06	1
FALSE	Master Protein	O95817	BAG family molecular chaperone regulator 3 OS=Homo sapiens OX=9606 GN=BAG3 PE=1 SV=3	2	1	1	1	1	575	61.6	6.95	3.1	1	0	2.26773e+06	1
FALSE	Master Protein	Q8TAG9	Exocyst complex component 6 OS=Homo sapiens OX=9606 GN=EXOC6 PE=1 SV=3	1	1	1	1	1	804	93.7	6.2	3.1	1	0	2769821	1
FALSE	Master Protein	Q86XL3	Ankyrin repeat and LEM domain-containing protein 2 OS=Homo sapiens OX=9606 GN=ANKLE2 PE=1 SV=4	1	1	1	1	1	938	104.1	7.09	3.09	1	0		1
FALSE	Master Protein	Q9UGR2	Zinc finger CCCH domain-containing protein 7B OS=Homo sapiens OX=9606 GN=ZC3H7B PE=1 SV=2	1	1	1	1	1	977	109.8	7.25	3.06	1	0	3.80657e+06	1
FALSE	Master Protein	Q9UMX1	Suppressor of fused homolog OS=Homo sapiens OX=9606 GN=SUFU PE=1 SV=2	3	1	1	1	1	484	53.9	5.33	3.06	1	0	2.88323e+06	1
FALSE	Master Protein	Q9BSV6	tRNA-splicing endonuclease subunit Sen34 OS=Homo sapiens OX=9606 GN=TSEN34 PE=1 SV=1	4	1	1	1	1	310	33.6	8.43	3.05	1	0	5249990	1
FALSE	Master Protein	P24928	DNA-directed RNA polymerase II subunit RPB1 OS=Homo sapiens OX=9606 GN=POLR2A PE=1 SV=2	1	1	1	1	1	1970	217	7.37	3.04	1	0	4030414	1
FALSE	Master Protein	Q2TB18	Protein asteroid homolog 1 OS=Homo sapiens OX=9606 GN=ASTE1 PE=1 SV=1	2	1	1	1	1	679	77	8.06	3.04	1	0	2.76511e+06	1
FALSE	Master Protein	Q9Y5Q8	General transcription factor 3C polypeptide 5 OS=Homo sapiens OX=9606 GN=GTF3C5 PE=1 SV=2	2	1	1	1	1	519	59.5	6.9	3.03	1	0	2698400	1
FALSE	Master Protein	Q96EP5	DAZ-associated protein 1 OS=Homo sapiens OX=9606 GN=DAZAP1 PE=1 SV=1	4	1	1	1	1	407	43.4	8.56	3.02	1	0	2977414	1
FALSE	Master Protein	Q53HL2	Borealin OS=Homo sapiens OX=9606 GN=CDCA8 PE=1 SV=2	4	1	1	1	1	280	31.3	9.86	3.02	1	0	2.63954e+06	1
FALSE	Master Protein	Q8ND83	SLAIN motif-containing protein 1 OS=Homo sapiens OX=9606 GN=SLAIN1 PE=1 SV=3	3	1	1	1	1	568	60.6	7.64	3.01	1	0	1.01926e+06	1
FALSE	Master Protein	Q9BZF1	Oxysterol-binding protein-related protein 8 OS=Homo sapiens OX=9606 GN=OSBPL8 PE=1 SV=3	1	1	1	1	1	889	101.1	6.96	3	1	0	2.92054e+06	1
FALSE	Master Protein	Q5SSJ5	Heterochromatin protein 1-binding protein 3 OS=Homo sapiens OX=9606 GN=HP1BP3 PE=1 SV=1	3	1	1	1	1	553	61.2	9.67	3	1	0	3407073	1
FALSE	Master Protein	O75351	Vacuolar protein sorting-associated protein 4B OS=Homo sapiens OX=9606 GN=VPS4B PE=1 SV=2	3	1	1	0	1	444	49.3	7.23	3	1	0	8686716	1
FALSE	Master Protein	Q9GZP4	PITH domain-containing protein 1 OS=Homo sapiens OX=9606 GN=PITHD1 PE=1 SV=1	5	1	1	1	1	211	24.2	5.74	2.99	1	0	2.91023e+06	1
FALSE	Master Protein	Q969G2	LIM/homeobox protein Lhx4 OS=Homo sapiens OX=9606 GN=LHX4 PE=1 SV=2	4	1	1	1	1	390	43.1	7.58	2.99	1	0	1.27457e+06	1
FALSE	Master Protein	Q14157	Ubiquitin-associated protein 2-like OS=Homo sapiens OX=9606 GN=UBAP2L PE=1 SV=2	1	1	1	1	1	1087	114.5	7.11	2.99	1	0	6.52426e+06	1
FALSE	Master Protein	P39687	Acidic leucine-rich nuclear phosphoprotein 32 family member A OS=Homo sapiens OX=9606 GN=ANP32A PE=1 SV=1	4	1	1	0	1	249	28.6	4.09	2.99	1	0		1
FALSE	Master Protein	Q7Z6J9	tRNA-splicing endonuclease subunit Sen54 OS=Homo sapiens OX=9606 GN=TSEN54 PE=1 SV=3	3	1	1	1	1	526	58.8	7.91	2.99	1	0	4.21447e+06	1
FALSE	Master Protein	Q86Y07	Serine/threonine-protein kinase VRK2 OS=Homo sapiens OX=9606 GN=VRK2 PE=1 SV=3	3	1	1	1	1	508	58.1	8.84	2.99	1	0	2.87827e+06	1
FALSE	Master Protein	P07199	Major centromere autoantigen B OS=Homo sapiens OX=9606 GN=CENPB PE=1 SV=2	2	1	1	1	1	599	65.1	4.55	2.98	1	0	6174907	1
FALSE	Master Protein	A8MTJ3	Guanine nucleotide-binding protein G(t) subunit alpha-3 OS=Homo sapiens OX=9606 GN=GNAT3 PE=2 SV=2	3	1	1	0	1	354	40.3	6.01	2.96	1	0	14540584	1
FALSE	Master Protein	P00492	Hypoxanthine-guanine phosphoribosyltransferase OS=Homo sapiens OX=9606 GN=HPRT1 PE=1 SV=2	6	1	1	1	1	218	24.6	6.68	2.95	1	0	3.5026e+06	1
FALSE	Master Protein	Q9Y4X0	AMME syndrome candidate gene 1 protein OS=Homo sapiens OX=9606 GN=AMMECR1 PE=1 SV=1	4	1	1	1	1	333	35.4	8.63	2.95	1	0	3952856	1
FALSE	Master Protein	P98164	Low-density lipoprotein receptor-related protein 2 OS=Homo sapiens OX=9606 GN=LRP2 PE=1 SV=3	0	1	1	1	1	4655	521.6	5.08	2.95	1	0	4951207	1
FALSE	Master Protein	Q9ULD5	Zinc finger protein 777 OS=Homo sapiens OX=9606 GN=ZNF777 PE=1 SV=3	1	1	1	1	1	831	93.7	6.61	2.94	1	0		1
FALSE	Master Protein	Q9BW83	Intraflagellar transport protein 27 homolog OS=Homo sapiens OX=9606 GN=IFT27 PE=1 SV=1	9	1	1	1	1	186	20.5	5.41	2.92	1	0	1.30523e+06	1
FALSE	Master Protein	Q8NBU5	Outer mitochondrial transmembrane helix translocase OS=Homo sapiens OX=9606 GN=ATAD1 PE=1 SV=1	2	1	1	1	1	361	40.7	6.9	2.92	1	0	6.09368e+06	1
FALSE	Master Protein	Q71F23	Centromere protein U OS=Homo sapiens OX=9606 GN=CENPU PE=1 SV=1	2	1	1	1	1	418	47.5	9.13	2.91	1	0	2.78724e+06	1
FALSE	Master Protein	Q9P2B7	Cilia- and flagella-associated protein 97 OS=Homo sapiens OX=9606 GN=CFAP97 PE=1 SV=2	2	1	1	1	1	532	59.4	9.06	2.91	1	0	21982230	1
FALSE	Master Protein	Q6ZSJ8	Uncharacterized protein C1orf122 OS=Homo sapiens OX=9606 GN=C1orf122 PE=4 SV=2	10	1	1	1	1	110	11.5	6.73	2.9	1	0	1683539	1
FALSE	Master Protein	Q12815	Tastin OS=Homo sapiens OX=9606 GN=TROAP PE=1 SV=3	1	1	1	1	1	778	83.8	7.36	2.89	1	0		1
FALSE	Master Protein	P16220	Cyclic AMP-responsive element-binding protein 1 OS=Homo sapiens OX=9606 GN=CREB1 PE=1 SV=3	4	1	1	1	1	327	35.1	5.27	2.89	1	0	2.08282e+06	1
FALSE	Master Protein	P31948	Stress-induced-phosphoprotein 1 OS=Homo sapiens OX=9606 GN=STIP1 PE=1 SV=1	2	1	1	1	1	543	62.6	6.8	2.89	1	0	2.06046e+06	1
FALSE	Master Protein	Q00059	Transcription factor A, mitochondrial OS=Homo sapiens OX=9606 GN=TFAM PE=1 SV=1	4	1	1	1	1	246	29.1	9.72	2.87	1	0	5.29314e+06	1
FALSE	Master Protein	Q7Z7G8	Vacuolar protein sorting-associated protein 13B OS=Homo sapiens OX=9606 GN=VPS13B PE=1 SV=2	1	1	1	1	1	4022	448.4	6.46	2.86	1	0	1.16453e+06	1
FALSE	Master Protein	Q9UBS4	DnaJ homolog subfamily B member 11 OS=Homo sapiens OX=9606 GN=DNAJB11 PE=1 SV=1	3	1	1	1	1	358	40.5	6.18	2.86	1	0	5152228	1
FALSE	Master Protein	O00192	Armadillo repeat protein deleted in velo-cardio-facial syndrome OS=Homo sapiens OX=9606 GN=ARVCF PE=1 SV=1	2	1	1	1	1	962	104.6	6.81	2.85	1	0	1.88081e+06	1
FALSE	Master Protein	Q9UIF7	Adenine DNA glycosylase OS=Homo sapiens OX=9606 GN=MUTYH PE=1 SV=1	4	1	1	1	1	546	60	8.69	2.85	1	0	2.39995e+06	1
FALSE	Master Protein	Q9C0H5	Rho GTPase-activating protein 39 OS=Homo sapiens OX=9606 GN=ARHGAP39 PE=1 SV=2	1	1	1	1	1	1083	121.2	7.5	2.85	1	0	4.95019e+06	1
FALSE	Master Protein	P46940	Ras GTPase-activating-like protein IQGAP1 OS=Homo sapiens OX=9606 GN=IQGAP1 PE=1 SV=1	1	1	1	1	1	1657	189.1	6.48	2.83	1	0	8663949	1
FALSE	Master Protein	Q9Y3T9	Nucleolar complex protein 2 homolog OS=Homo sapiens OX=9606 GN=NOC2L PE=1 SV=4	1	1	1	1	1	749	84.9	5.62	2.83	1	0	1.95948e+06	1
FALSE	Master Protein	Q9NWM3	CUE domain-containing protein 1 OS=Homo sapiens OX=9606 GN=CUEDC1 PE=1 SV=1	3	1	1	1	1	386	42.2	5.68	2.83	1	0	3.00502e+06	1
FALSE	Master Protein	Q8NF37	Lysophosphatidylcholine acyltransferase 1 OS=Homo sapiens OX=9606 GN=LPCAT1 PE=1 SV=2	2	1	1	1	1	534	59.1	6.02	2.82	1	0	4.2979e+06	1
FALSE	Master Protein	O00459	Phosphatidylinositol 3-kinase regulatory subunit beta OS=Homo sapiens OX=9606 GN=PIK3R2 PE=1 SV=2	2	1	1	1	1	728	81.5	6.43	2.82	1	0	3306141	1
FALSE	Master Protein	O00401	Neural Wiskott-Aldrich syndrome protein OS=Homo sapiens OX=9606 GN=WASL PE=1 SV=2	2	1	1	1	1	505	54.8	7.93	2.82	1	0	484742	1
FALSE	Master Protein	Q5M9Q1	NKAP-like protein OS=Homo sapiens OX=9606 GN=NKAPL PE=1 SV=3	2	1	1	0	1	402	46.3	9.72	2.81	1	0		1
FALSE	Master Protein	Q9UJX3	Anaphase-promoting complex subunit 7 OS=Homo sapiens OX=9606 GN=ANAPC7 PE=1 SV=4	2	1	1	1	1	599	66.8	5.64	2.81	1	0	2.21149e+06	1
FALSE	Master Protein	Q13765	Nascent polypeptide-associated complex subunit alpha OS=Homo sapiens OX=9606 GN=NACA PE=1 SV=1	7	1	1	0	1	215	23.4	4.56	2.8	1	0		1
FALSE	Master Protein	Q14012	Calcium/calmodulin-dependent protein kinase type 1 OS=Homo sapiens OX=9606 GN=CAMK1 PE=1 SV=1	2	1	1	1	1	370	41.3	5.29	2.79	1	0	922732	1
FALSE	Master Protein	Q8IX90	Spindle and kinetochore-associated protein 3 OS=Homo sapiens OX=9606 GN=SKA3 PE=1 SV=2	3	1	1	1	1	412	46.3	5.11	2.79	1	0	3847343	1
FALSE	Master Protein	P51148	Ras-related protein Rab-5C OS=Homo sapiens OX=9606 GN=RAB5C PE=1 SV=2	5	1	1	0	1	216	23.5	8.41	2.79	1	0	3566552	1
FALSE	Master Protein	Q9Y4X4	Krueppel-like factor 12 OS=Homo sapiens OX=9606 GN=KLF12 PE=1 SV=2	3	1	1	1	1	402	44.2	9.7	2.79	1	0	1.32178e+06	1
FALSE	Master Protein	Q15042	Rab3 GTPase-activating protein catalytic subunit OS=Homo sapiens OX=9606 GN=RAB3GAP1 PE=1 SV=3	1	1	1	1	1	981	110.5	5.55	2.78	1	0	1.3687e+06	1
FALSE	Master Protein	P55884	Eukaryotic translation initiation factor 3 subunit B OS=Homo sapiens OX=9606 GN=EIF3B PE=1 SV=3	1	1	1	1	1	814	92.4	5	2.78	1	0	6244353	1
FALSE	Master Protein	P37802	Transgelin-2 OS=Homo sapiens OX=9606 GN=TAGLN2 PE=1 SV=3	6	1	1	1	1	199	22.4	8.25	2.78	1	0	3377642	1
FALSE	Master Protein	P46776	60S ribosomal protein L27a OS=Homo sapiens OX=9606 GN=RPL27A PE=1 SV=2	7	1	1	1	1	148	16.6	11	2.78	1	0	12339011	1
FALSE	Master Protein	Q9NW64	Pre-mRNA-splicing factor RBM22 OS=Homo sapiens OX=9606 GN=RBM22 PE=1 SV=1	3	1	1	1	1	420	46.9	8.54	2.78	1	0	6520806	1
FALSE	Master Protein	O60942	mRNA-capping enzyme OS=Homo sapiens OX=9606 GN=RNGTT PE=1 SV=1	2	1	1	1	1	597	68.5	8.13	2.77	1	0	1.76704e+06	1
FALSE	Master Protein	Q9Y305	Acyl-coenzyme A thioesterase 9, mitochondrial OS=Homo sapiens OX=9606 GN=ACOT9 PE=1 SV=2	2	1	1	1	1	439	49.9	8.6	2.77	1	0	3.44999e+06	1
FALSE	Master Protein	P62995	Transformer-2 protein homolog beta OS=Homo sapiens OX=9606 GN=TRA2B PE=1 SV=1	3	1	1	1	1	288	33.6	11.25	2.77	1	0	3.12133e+06	1
FALSE	Master Protein	Q9NZ01	Very-long-chain enoyl-CoA reductase OS=Homo sapiens OX=9606 GN=TECR PE=1 SV=1	4	1	1	1	1	308	36	9.45	2.76	1	0	1.72581e+06	1
FALSE	Master Protein	Q99707	Methionine synthase OS=Homo sapiens OX=9606 GN=MTR PE=1 SV=2	1	1	1	1	1	1265	140.4	5.58	2.75	1	0	2.35835e+06	1
FALSE	Master Protein	Q9NS91	E3 ubiquitin-protein ligase RAD18 OS=Homo sapiens OX=9606 GN=RAD18 PE=1 SV=2	2	1	1	1	1	495	56.2	7.58	2.75	1	0	4.34671e+06	1
FALSE	Master Protein	Q9Y580	RNA-binding protein 7 OS=Homo sapiens OX=9606 GN=RBM7 PE=1 SV=1	3	1	1	1	1	266	30.5	9.57	2.75	1	0		1
FALSE	Master Protein	Q14195	Dihydropyrimidinase-related protein 3 OS=Homo sapiens OX=9606 GN=DPYSL3 PE=1 SV=1	2	1	1	1	1	570	61.9	6.49	2.75	1	0	2.24499e+06	1
FALSE	Master Protein	P23771	Trans-acting T-cell-specific transcription factor GATA-3 OS=Homo sapiens OX=9606 GN=GATA3 PE=1 SV=1	2	1	1	1	1	443	47.9	9.42	2.75	1	0	5291775	1
FALSE	Master Protein	Q96CT7	Coiled-coil domain-containing protein 124 OS=Homo sapiens OX=9606 GN=CCDC124 PE=1 SV=1	6	1	1	1	1	223	25.8	9.54	2.74	1	0	5913827	1
FALSE	Master Protein	Q9BTD8	RNA-binding protein 42 OS=Homo sapiens OX=9606 GN=RBM42 PE=1 SV=1	2	1	1	1	1	480	50.4	9.63	2.74	1	0	19750972	1
FALSE	Master Protein	P42345	Serine/threonine-protein kinase mTOR OS=Homo sapiens OX=9606 GN=MTOR PE=1 SV=1	0	1	1	1	1	2549	288.7	7.17	2.74	1	0	1.82569e+06	1
FALSE	Master Protein	O94842	TOX high mobility group box family member 4 OS=Homo sapiens OX=9606 GN=TOX4 PE=1 SV=1	2	1	1	1	1	621	66.2	5.06	2.74	1	0	1558250	1
FALSE	Master Protein	Q5SY16	Polynucleotide 5'-hydroxyl-kinase NOL9 OS=Homo sapiens OX=9606 GN=NOL9 PE=1 SV=1	2	1	1	1	1	702	79.3	9.13	2.73	1	0	1.299e+06	1
FALSE	Master Protein	Q8IU60	m7GpppN-mRNA hydrolase OS=Homo sapiens OX=9606 GN=DCP2 PE=1 SV=3	2	1	1	1	1	420	48.4	8	2.73	1	0	3.18511e+06	1
FALSE	Master Protein	Q9UKT4	F-box only protein 5 OS=Homo sapiens OX=9606 GN=FBXO5 PE=1 SV=1	2	1	1	1	1	447	50.1	8.92	2.73	1	0	6.31523e+06	1
FALSE	Master Protein	Q9Y4H2	Insulin receptor substrate 2 OS=Homo sapiens OX=9606 GN=IRS2 PE=1 SV=2	1	1	1	1	1	1338	137.2	8.65	2.73	1	0	3.18798e+06	1
FALSE	Master Protein	P41240	Tyrosine-protein kinase CSK OS=Homo sapiens OX=9606 GN=CSK PE=1 SV=1	3	1	1	1	1	450	50.7	7.06	2.72	1	0	1.97826e+06	1
FALSE	Master Protein	P21266	Glutathione S-transferase Mu 3 OS=Homo sapiens OX=9606 GN=GSTM3 PE=1 SV=3	4	1	1	0	1	225	26.5	5.54	2.72	1	0	7.87319e+06	1
FALSE	Master Protein	Q8IUD2	ELKS/Rab6-interacting/CAST family member 1 OS=Homo sapiens OX=9606 GN=ERC1 PE=1 SV=1	1	1	1	0	1	1116	128	5.97	2.72	1	0	6.30015e+06	1
FALSE	Master Protein	Q9H0W5	Coiled-coil domain-containing protein 8 OS=Homo sapiens OX=9606 GN=CCDC8 PE=1 SV=2	2	1	1	1	1	538	59.3	8.63	2.72	1	0	5490594	1
FALSE	Master Protein	P11388	DNA topoisomerase 2-alpha OS=Homo sapiens OX=9606 GN=TOP2A PE=1 SV=3	1	1	1	1	1	1531	174.3	8.72	2.72	1	0	1.19442e+06	1
FALSE	Master Protein	P15622	Zinc finger protein 250 OS=Homo sapiens OX=9606 GN=ZNF250 PE=1 SV=3	2	1	1	1	1	560	63.4	8.28	2.72	1	0	3.233e+06	1
FALSE	Master Protein	Q86YN6	Peroxisome proliferator-activated receptor gamma coactivator 1-beta OS=Homo sapiens OX=9606 GN=PPARGC1B PE=1 SV=2	1	1	1	1	1	1023	113.2	5.02	2.72	1	0		1
FALSE	Master Protein	Q9UNM6	26S proteasome non-ATPase regulatory subunit 13 OS=Homo sapiens OX=9606 GN=PSMD13 PE=1 SV=2	2	1	1	1	1	376	42.9	5.81	2.72	1	0	3.70566e+06	1
FALSE	Master Protein	Q6P3X3	Tetratricopeptide repeat protein 27 OS=Homo sapiens OX=9606 GN=TTC27 PE=1 SV=1	1	1	1	1	1	843	96.6	5.59	2.71	1	0	1.62198e+06	1
FALSE	Master Protein	Q52LJ0	Protein FAM98B OS=Homo sapiens OX=9606 GN=FAM98B PE=1 SV=2	3	1	1	1	1	433	45.5	8.69	2.7	1	0	502673632	1
FALSE	Master Protein	Q92610	Zinc finger protein 592 OS=Homo sapiens OX=9606 GN=ZNF592 PE=1 SV=2	1	1	1	1	1	1267	137.4	7.84	2.7	1	0	7.42082e+06	1
FALSE	Master Protein	Q96SU4	Oxysterol-binding protein-related protein 9 OS=Homo sapiens OX=9606 GN=OSBPL9 PE=1 SV=2	1	1	1	1	1	736	83.1	6.18	2.69	1	0	3.5518e+06	1
FALSE	Master Protein	Q92530	Proteasome inhibitor PI31 subunit OS=Homo sapiens OX=9606 GN=PSMF1 PE=1 SV=2	4	1	1	1	1	271	29.8	5.74	2.69	1	0	3287502	1
FALSE	Master Protein	Q01167	Forkhead box protein K2 OS=Homo sapiens OX=9606 GN=FOXK2 PE=1 SV=3	1	1	1	1	1	660	69	9.54	2.68	1	0	3.3433e+06	1
FALSE	Master Protein	Q8N567	Zinc finger CCHC domain-containing protein 9 OS=Homo sapiens OX=9606 GN=ZCCHC9 PE=1 SV=2	4	1	1	1	1	271	30.5	9.17	2.68	1	0	2.54615e+06	1
FALSE	Master Protein	P61619	Protein transport protein Sec61 subunit alpha isoform 1 OS=Homo sapiens OX=9606 GN=SEC61A1 PE=1 SV=2	2	1	1	1	1	476	52.2	8.06	2.68	1	0	11780692	1
FALSE	Master Protein	Q8N5A5	Zinc finger CCCH-type with G patch domain-containing protein OS=Homo sapiens OX=9606 GN=ZGPAT PE=1 SV=3	2	1	1	1	1	531	57.3	5.43	2.67	1	0	4414006	1
FALSE	Master Protein	Q9NYY8	FAST kinase domain-containing protein 2, mitochondrial OS=Homo sapiens OX=9606 GN=FASTKD2 PE=1 SV=1	2	1	1	1	1	710	81.4	8.05	2.67	1	0	1.32162e+06	1
FALSE	Master Protein	Q9UHB9	Signal recognition particle subunit SRP68 OS=Homo sapiens OX=9606 GN=SRP68 PE=1 SV=2	1	1	1	1	1	627	70.7	8.56	2.67	1	0	3057559	1
FALSE	Master Protein	Q8NEM7	Transcription factor SPT20 homolog OS=Homo sapiens OX=9606 GN=SUPT20H PE=1 SV=2	1	1	1	1	1	779	85.7	8.48	2.67	1	0	1604992	1
FALSE	Master Protein	Q96RP9	Elongation factor G, mitochondrial OS=Homo sapiens OX=9606 GN=GFM1 PE=1 SV=2	1	1	1	1	1	751	83.4	7.01	2.66	1	0	2.73808e+06	1
FALSE	Master Protein	Q709F0	Acyl-CoA dehydrogenase family member 11 OS=Homo sapiens OX=9606 GN=ACAD11 PE=1 SV=3	2	1	1	1	1	780	87.2	8.02	2.66	1	0	2.91397e+06	1
FALSE	Master Protein	O75449	Katanin p60 ATPase-containing subunit A1 OS=Homo sapiens OX=9606 GN=KATNA1 PE=1 SV=1	2	1	1	1	1	491	55.9	6.9	2.66	1	0	8.13903e+06	1
FALSE	Master Protein	P12694	2-oxoisovalerate dehydrogenase subunit alpha, mitochondrial OS=Homo sapiens OX=9606 GN=BCKDHA PE=1 SV=2	2	1	1	1	1	445	50.4	8.27	2.65	1	0	4202073	1
FALSE	Master Protein	P02794	Ferritin heavy chain OS=Homo sapiens OX=9606 GN=FTH1 PE=1 SV=2	6	1	1	1	1	183	21.2	5.55	2.65	1	0	4.71722e+06	1
FALSE	Master Protein	Q5QP82	DDB1- and CUL4-associated factor 10 OS=Homo sapiens OX=9606 GN=DCAF10 PE=1 SV=1	2	1	1	1	1	559	60.5	7.5	2.65	1	0		1
FALSE	Master Protein	O76094	Signal recognition particle subunit SRP72 OS=Homo sapiens OX=9606 GN=SRP72 PE=1 SV=3	2	1	1	1	1	671	74.6	9.26	2.65	1	0	2.3474e+06	1
FALSE	Master Protein	P12532	Creatine kinase U-type, mitochondrial OS=Homo sapiens OX=9606 GN=CKMT1A PE=1 SV=1	2	1	1	1	1	417	47	8.34	2.64	1	0	24656344	1
FALSE	Master Protein	Q86X55	Histone-arginine methyltransferase CARM1 OS=Homo sapiens OX=9606 GN=CARM1 PE=1 SV=3	2	1	1	1	1	608	65.8	6.73	2.64	1	0	1.75217e+06	1
FALSE	Master Protein	Q8TEM1	Nuclear pore membrane glycoprotein 210 OS=Homo sapiens OX=9606 GN=NUP210 PE=1 SV=3	1	1	1	1	1	1887	205	6.81	2.64	1	0	7.54417e+06	1
FALSE	Master Protein	Q8N960	Centrosomal protein of 120 kDa OS=Homo sapiens OX=9606 GN=CEP120 PE=1 SV=2	1	1	1	1	1	986	112.6	6.25	2.63	1	0	1.80011e+06	1
FALSE	Master Protein	Q9H270	Vacuolar protein sorting-associated protein 11 homolog OS=Homo sapiens OX=9606 GN=VPS11 PE=1 SV=1	1	1	1	1	1	941	107.8	7.05	2.62	1	0		1
FALSE	Master Protein	Q8NEY1	Neuron navigator 1 OS=Homo sapiens OX=9606 GN=NAV1 PE=1 SV=2	0	1	1	1	1	1877	202.3	8.07	2.62	1	0	3505296	1
FALSE	Master Protein	Q16342	Programmed cell death protein 2 OS=Homo sapiens OX=9606 GN=PDCD2 PE=1 SV=2	3	1	1	1	1	344	38.6	5.38	2.62	1	0	2.72769e+06	1
FALSE	Master Protein	Q8N1F8	Serine/threonine-protein kinase 11-interacting protein OS=Homo sapiens OX=9606 GN=STK11IP PE=1 SV=4	1	1	1	1	1	1088	120.2	5.36	2.62	1	0	2.22115e+06	1
FALSE	Master Protein	P14678	Small nuclear ribonucleoprotein-associated proteins B and B' OS=Homo sapiens OX=9606 GN=SNRPB PE=1 SV=2	3	1	1	0	1	240	24.6	11.19	2.62	1	0	36158680	1
FALSE	Master Protein	P34896	Serine hydroxymethyltransferase, cytosolic OS=Homo sapiens OX=9606 GN=SHMT1 PE=1 SV=1	2	1	1	1	1	483	53	7.71	2.61	1	0	4.5866e+06	1
FALSE	Master Protein	P04181	Ornithine aminotransferase, mitochondrial OS=Homo sapiens OX=9606 GN=OAT PE=1 SV=1	2	1	1	1	1	439	48.5	7.03	2.61	1	0	26497878	1
FALSE	Master Protein	Q7Z6M4	Transcription termination factor 4, mitochondrial OS=Homo sapiens OX=9606 GN=MTERF4 PE=1 SV=3	2	1	1	1	1	381	43.9	4.82	2.6	1	0	7524625	1
FALSE	Master Protein	Q9H299	SH3 domain-binding glutamic acid-rich-like protein 3 OS=Homo sapiens OX=9606 GN=SH3BGRL3 PE=1 SV=1	11	1	1	1	1	93	10.4	4.93	2.6	1	0	4.29987e+06	1
FALSE	Master Protein	Q86WA8	Lon protease homolog 2, peroxisomal OS=Homo sapiens OX=9606 GN=LONP2 PE=1 SV=1	1	1	1	1	1	852	94.6	7.3	2.6	1	0	1.75168e+06	1
FALSE	Master Protein	Q6GPH6	Inositol 1,4,5-trisphosphate receptor-interacting protein-like 1 OS=Homo sapiens OX=9606 GN=ITPRIPL1 PE=1 SV=1	2	1	1	1	1	555	63.4	6.46	2.6	1	0	13403820	1
FALSE	Master Protein	Q96ED9	Protein Hook homolog 2 OS=Homo sapiens OX=9606 GN=HOOK2 PE=1 SV=3	2	1	1	1	1	719	83.2	5.47	2.59	1	0	1.26881e+06	1
FALSE	Master Protein	P78549	Endonuclease III-like protein 1 OS=Homo sapiens OX=9606 GN=NTHL1 PE=1 SV=2	3	1	1	1	1	312	34.4	9.67	2.59	1	0	3891689	1
FALSE	Master Protein	O75569	Interferon-inducible double-stranded RNA-dependent protein kinase activator A OS=Homo sapiens OX=9606 GN=PRKRA PE=1 SV=1	3	1	1	1	1	313	34.4	8.41	2.58	1	0	10968853	1
FALSE	Master Protein	P06280	Alpha-galactosidase A OS=Homo sapiens OX=9606 GN=GLA PE=1 SV=1	2	1	1	1	1	429	48.7	5.6	2.58	1	0	861345	1
FALSE	Master Protein	Q08380	Galectin-3-binding protein OS=Homo sapiens OX=9606 GN=LGALS3BP PE=1 SV=1	2	1	1	1	1	585	65.3	5.27	2.57	1	0	5.33278e+06	1
FALSE	Master Protein	Q13547	Histone deacetylase 1 OS=Homo sapiens OX=9606 GN=HDAC1 PE=1 SV=1	2	1	1	0	1	482	55.1	5.48	2.57	1	0	10259150	1
FALSE	Master Protein	P13995	Bifunctional methylenetetrahydrofolate dehydrogenase/cyclohydrolase, mitochondrial OS=Homo sapiens OX=9606 GN=MTHFD2 PE=1 SV=2	3	1	1	1	1	350	37.9	8.73	2.57	1	0	2173607	1
FALSE	Master Protein	Q8NCN2	Zinc finger and BTB domain-containing protein 34 OS=Homo sapiens OX=9606 GN=ZBTB34 PE=1 SV=4	2	1	1	1	1	500	55.5	6.44	2.56	1	0	1499160	1
FALSE	Master Protein	Q68CQ4	U3 small nucleolar RNA-associated protein 25 homolog OS=Homo sapiens OX=9606 GN=UTP25 PE=1 SV=2	1	1	1	1	1	756	87	5.88	2.56	1	0	3.4245e+06	1
FALSE	Master Protein	P18206	Vinculin OS=Homo sapiens OX=9606 GN=VCL PE=1 SV=4	1	1	1	1	1	1134	123.7	5.66	2.56	1	0	876378	1
FALSE	Master Protein	Q8IY92	Structure-specific endonuclease subunit SLX4 OS=Homo sapiens OX=9606 GN=SLX4 PE=1 SV=3	1	1	1	1	1	1834	199.9	6.06	2.56	1	0	2.68544e+06	1
FALSE	Master Protein	Q13418	Integrin-linked protein kinase OS=Homo sapiens OX=9606 GN=ILK PE=1 SV=2	2	1	1	1	1	452	51.4	8.07	2.56	1	0	4.28952e+06	1
FALSE	Master Protein	O00203	AP-3 complex subunit beta-1 OS=Homo sapiens OX=9606 GN=AP3B1 PE=1 SV=3	1	1	1	1	1	1094	121.2	6.04	2.55	1	0	3.85122e+06	1
FALSE	Master Protein	Q14934	Nuclear factor of activated T-cells, cytoplasmic 4 OS=Homo sapiens OX=9606 GN=NFATC4 PE=1 SV=2	2	1	1	1	1	902	95.4	5.38	2.55	1	0	351788	1
FALSE	Master Protein	O75147	Obscurin-like protein 1 OS=Homo sapiens OX=9606 GN=OBSL1 PE=1 SV=4	0	1	1	1	1	1896	206.8	5.63	2.55	1	0	2598347	1
FALSE	Master Protein	Q8WTR2	Dual specificity protein phosphatase 19 OS=Homo sapiens OX=9606 GN=DUSP19 PE=1 SV=1	6	1	1	1	1	217	24.2	6.54	2.55	1	0	4.77886e+06	1
FALSE	Master Protein	Q9P2J5	Leucine--tRNA ligase, cytoplasmic OS=Homo sapiens OX=9606 GN=LARS1 PE=1 SV=2	1	1	1	1	1	1176	134.4	7.3	2.55	1	0	2584023	1
FALSE	Master Protein	Q9Y5A6	Zinc finger and SCAN domain-containing protein 21 OS=Homo sapiens OX=9606 GN=ZSCAN21 PE=1 SV=2	2	1	1	1	1	473	53.6	7.72	2.54	1	0	980208	1
FALSE	Master Protein	P53384	Cytosolic Fe-S cluster assembly factor NUBP1 OS=Homo sapiens OX=9606 GN=NUBP1 PE=1 SV=2	3	1	1	1	1	320	34.5	5.33	2.54	1	0	4320273	1
FALSE	Master Protein	O43795	Unconventional myosin-Ib OS=Homo sapiens OX=9606 GN=MYO1B PE=1 SV=3	1	1	1	1	1	1136	131.9	9.38	2.54	1	0	1.8459e+06	1
FALSE	Master Protein	Q9P031	Thyroid transcription factor 1-associated protein 26 OS=Homo sapiens OX=9606 GN=CCDC59 PE=1 SV=2	4	1	1	1	1	241	28.7	9.88	2.54	1	0	4.13456e+06	1
FALSE	Master Protein	Q92567	Protein FAM168A OS=Homo sapiens OX=9606 GN=FAM168A PE=1 SV=2	4	1	1	1	1	244	26.2	8.98	2.54	1	0	4713738	1
FALSE	Master Protein	Q9UBN7	Histone deacetylase 6 OS=Homo sapiens OX=9606 GN=HDAC6 PE=1 SV=2	1	1	1	1	1	1215	131.3	5.3	2.54	1	0	1.52099e+06	1
FALSE	Master Protein	P01859	Immunoglobulin heavy constant gamma 2 OS=Homo sapiens OX=9606 GN=IGHG2 PE=1 SV=2	3	1	1	1	1	326	35.9	7.59	2.54	1	0	103138832	1
FALSE	Master Protein	Q8N201	Integrator complex subunit 1 OS=Homo sapiens OX=9606 GN=INTS1 PE=1 SV=2	0	1	1	1	1	2190	244.1	6.13	2.53	1	0	2.47718e+06	1
FALSE	Master Protein	Q9NWV8	BRISC and BRCA1-A complex member 1 OS=Homo sapiens OX=9606 GN=BABAM1 PE=1 SV=1	3	1	1	1	1	329	36.5	4.64	2.53	1	0	3.30007e+06	1
FALSE	Master Protein	Q9GZR2	RNA exonuclease 4 OS=Homo sapiens OX=9606 GN=REXO4 PE=1 SV=2	3	1	1	1	1	422	46.6	9.77	2.53	1	0	2.25766e+06	1
FALSE	Master Protein	Q8TBB5	Kelch domain-containing protein 4 OS=Homo sapiens OX=9606 GN=KLHDC4 PE=1 SV=1	2	1	1	1	1	520	57.9	5.72	2.53	1	0	1.07362e+06	1
FALSE	Master Protein	Q96GC9	Vacuole membrane protein 1 OS=Homo sapiens OX=9606 GN=VMP1 PE=1 SV=1	2	1	1	1	1	406	46.2	6.95	2.53	1	0	1104011	1
FALSE	Master Protein	P11310	Medium-chain specific acyl-CoA dehydrogenase, mitochondrial OS=Homo sapiens OX=9606 GN=ACADM PE=1 SV=1	2	1	1	1	1	421	46.6	8.37	2.53	1	0	6670226	1
FALSE	Master Protein	Q9UJK0	18S rRNA aminocarboxypropyltransferase OS=Homo sapiens OX=9606 GN=TSR3 PE=1 SV=1	4	1	1	1	1	312	33.6	6.87	2.53	1	0	2.47018e+06	1
FALSE	Master Protein	Q96HA7	Tonsoku-like protein OS=Homo sapiens OX=9606 GN=TONSL PE=1 SV=2	1	1	1	1	1	1378	150.8	6.42	2.52	1	0	6522355	1
FALSE	Master Protein	Q92540	Protein SMG7 OS=Homo sapiens OX=9606 GN=SMG7 PE=1 SV=2	1	1	1	1	1	1137	127.2	8.72	2.52	1	0		1
FALSE	Master Protein	Q9H7H0	Methyltransferase-like protein 17, mitochondrial OS=Homo sapiens OX=9606 GN=METTL17 PE=1 SV=1	2	1	1	1	1	456	50.7	9.33	2.52	1	0	2.71647e+06	1
FALSE	Master Protein	Q15459	Splicing factor 3A subunit 1 OS=Homo sapiens OX=9606 GN=SF3A1 PE=1 SV=1	1	1	1	1	1	793	88.8	5.22	2.52	1	0	1.46795e+06	1
FALSE	Master Protein	Q92574	Hamartin OS=Homo sapiens OX=9606 GN=TSC1 PE=1 SV=2	1	1	1	1	1	1164	129.7	6.47	2.51	1	0	3291161	1
FALSE	Master Protein	P62491	Ras-related protein Rab-11A OS=Homo sapiens OX=9606 GN=RAB11A PE=1 SV=3	5	1	1	0	1	216	24.4	6.57	2.51	1	0	6.70235e+06	1
FALSE	Master Protein	P45954	Short/branched chain specific acyl-CoA dehydrogenase, mitochondrial OS=Homo sapiens OX=9606 GN=ACADSB PE=1 SV=1	2	1	1	1	1	432	47.5	6.99	2.5	1	0	2330049	1
FALSE	Master Protein	Q15046	Lysine--tRNA ligase OS=Homo sapiens OX=9606 GN=KARS1 PE=1 SV=3	2	1	1	1	1	597	68	6.35	2.5	1	0	4572714	1
FALSE	Master Protein	P49639	Homeobox protein Hox-A1 OS=Homo sapiens OX=9606 GN=HOXA1 PE=1 SV=2	4	1	1	1	1	335	36.6	8.05	2.5	1	0	2.23314e+06	1
FALSE	Master Protein	Q6SPF0	Atherin OS=Homo sapiens OX=9606 GN=SAMD1 PE=1 SV=1	1	1	1	1	1	538	56	7.58	2.5	1	0	3883982	1
FALSE	Master Protein	Q96QC0	Serine/threonine-protein phosphatase 1 regulatory subunit 10 OS=Homo sapiens OX=9606 GN=PPP1R10 PE=1 SV=1	1	1	1	1	1	940	99	9.17	2.49	1	0	3.4746e+06	1
FALSE	Master Protein	Q96D09	G-protein coupled receptor-associated sorting protein 2 OS=Homo sapiens OX=9606 GN=GPRASP2 PE=1 SV=1	1	1	1	1	1	838	93.7	5.01	2.49	1	0	609207	1
FALSE	Master Protein	Q9UJY1	Heat shock protein beta-8 OS=Homo sapiens OX=9606 GN=HSPB8 PE=1 SV=1	5	1	1	1	1	196	21.6	5.12	2.49	1	0	4656124	1
FALSE	Master Protein	Q9BX10	GTP-binding protein 2 OS=Homo sapiens OX=9606 GN=GTPBP2 PE=1 SV=1	1	1	1	1	1	602	65.7	8.05	2.49	1	0	5.34032e+06	1
FALSE	Master Protein	Q9H0E3	Histone deacetylase complex subunit SAP130 OS=Homo sapiens OX=9606 GN=SAP130 PE=1 SV=1	1	1	1	1	1	1048	110.3	9.83	2.49	1	0	3607541	1
FALSE	Master Protein	Q6W2J9	BCL-6 corepressor OS=Homo sapiens OX=9606 GN=BCOR PE=1 SV=1	1	1	1	1	1	1755	192.1	6.48	2.49	1	0	6985942	1
FALSE	Master Protein	P52952	Homeobox protein Nkx-2.5 OS=Homo sapiens OX=9606 GN=NKX2-5 PE=1 SV=1	3	1	1	1	1	324	34.9	9.38	2.48	1	0	4523750	1
FALSE	Master Protein	P08243	Asparagine synthetase [glutamine-hydrolyzing] OS=Homo sapiens OX=9606 GN=ASNS PE=1 SV=4	1	1	1	1	1	561	64.3	6.86	2.48	1	0		1
FALSE	Master Protein	O00512	B-cell CLL/lymphoma 9 protein OS=Homo sapiens OX=9606 GN=BCL9 PE=1 SV=4	2	1	1	1	1	1426	149.2	8.91	2.48	1	0	1.92394e+06	1
FALSE	Master Protein	Q7Z7A3	Cytoplasmic tRNA 2-thiolation protein 1 OS=Homo sapiens OX=9606 GN=CTU1 PE=1 SV=1	5	1	1	1	1	348	36.4	9.2	2.48	1	0	2201767	1
FALSE	Master Protein	Q9NT62	Ubiquitin-like-conjugating enzyme ATG3 OS=Homo sapiens OX=9606 GN=ATG3 PE=1 SV=1	3	1	1	1	1	314	35.8	4.74	2.48	1	0	1.78222e+06	1
FALSE	Master Protein	Q96L73	Histone-lysine N-methyltransferase, H3 lysine-36 specific OS=Homo sapiens OX=9606 GN=NSD1 PE=1 SV=1	0	1	1	1	1	2696	296.5	8.03	2.47	1	0	1.28031e+06	1
FALSE	Master Protein	Q96J01	THO complex subunit 3 OS=Homo sapiens OX=9606 GN=THOC3 PE=1 SV=1	3	1	1	1	1	351	38.7	6.09	2.47	1	0	1.7187e+06	1
FALSE	Master Protein	Q93091	Ribonuclease K6 OS=Homo sapiens OX=9606 GN=RNASE6 PE=1 SV=2	11	1	1	1	1	150	17.2	8.76	2.47	1	0	5122811	1
FALSE	Master Protein	Q15468	SCL-interrupting locus protein OS=Homo sapiens OX=9606 GN=STIL PE=1 SV=2	1	1	1	1	1	1287	142.9	6.46	2.47	1	0	1.86934e+06	1
FALSE	Master Protein	P38117	Electron transfer flavoprotein subunit beta OS=Homo sapiens OX=9606 GN=ETFB PE=1 SV=3	3	1	1	1	1	255	27.8	8.1	2.47	1	0	3.33967e+06	1
FALSE	Master Protein	O60784	Target of Myb protein 1 OS=Homo sapiens OX=9606 GN=TOM1 PE=1 SV=2	2	1	1	1	1	492	53.8	4.7	2.46	1	0	2668887	1
FALSE	Master Protein	O15078	Centrosomal protein of 290 kDa OS=Homo sapiens OX=9606 GN=CEP290 PE=1 SV=2	0	1	1	1	1	2479	290.2	5.95	2.46	1	0	2265177	1
FALSE	Master Protein	O94906	Pre-mRNA-processing factor 6 OS=Homo sapiens OX=9606 GN=PRPF6 PE=1 SV=1	1	1	1	1	1	941	106.9	8.25	2.46	1	0	2.77643e+06	1
FALSE	Master Protein	Q12959	Disks large homolog 1 OS=Homo sapiens OX=9606 GN=DLG1 PE=1 SV=2	1	1	1	1	1	904	100.4	5.76	2.46	1	0	1.32947e+06	1
FALSE	Master Protein	Q7L1Q6	Basic leucine zipper and W2 domain-containing protein 1 OS=Homo sapiens OX=9606 GN=BZW1 PE=1 SV=1	2	1	1	1	1	419	48	5.92	2.46	1	0		1
FALSE	Master Protein	Q9BVG4	Protein PBDC1 OS=Homo sapiens OX=9606 GN=PBDC1 PE=1 SV=1	5	1	1	1	1	233	26	4.79	2.46	1	0	3.13946e+06	1
FALSE	Master Protein	Q99728	BRCA1-associated RING domain protein 1 OS=Homo sapiens OX=9606 GN=BARD1 PE=1 SV=2	2	1	1	1	1	777	86.6	8.72	2.45	1	0	3347854	1
FALSE	Master Protein	P78318	Immunoglobulin-binding protein 1 OS=Homo sapiens OX=9606 GN=IGBP1 PE=1 SV=1	3	1	1	1	1	339	39.2	5.38	2.45	1	0	4530803	1
FALSE	Master Protein	O75570	Peptide chain release factor 1, mitochondrial OS=Homo sapiens OX=9606 GN=MTRF1 PE=1 SV=2	2	1	1	1	1	445	52.3	8.5	2.45	1	0	3.35124e+06	1
FALSE	Master Protein	Q969S3	Zinc finger protein 622 OS=Homo sapiens OX=9606 GN=ZNF622 PE=1 SV=1	2	1	1	1	1	477	54.2	6.15	2.44	1	0	5321294	1
FALSE	Master Protein	P49336	Cyclin-dependent kinase 8 OS=Homo sapiens OX=9606 GN=CDK8 PE=1 SV=1	2	1	1	0	1	464	53.3	8.57	2.44	1	0	3.23947e+06	1
FALSE	Master Protein	P46821	Microtubule-associated protein 1B OS=Homo sapiens OX=9606 GN=MAP1B PE=1 SV=2	0	1	1	0	1	2468	270.5	4.81	2.44	1	0	1.99407e+06	1
FALSE	Master Protein	Q13308	Inactive tyrosine-protein kinase 7 OS=Homo sapiens OX=9606 GN=PTK7 PE=1 SV=2	1	1	1	1	1	1070	118.3	7.09	2.44	1	0	1.29289e+06	1
FALSE	Master Protein	Q9BXB4	Oxysterol-binding protein-related protein 11 OS=Homo sapiens OX=9606 GN=OSBPL11 PE=1 SV=2	1	1	1	0	1	747	83.6	7.06	2.44	1	0	3.25653e+06	1
FALSE	Master Protein	Q16670	Zinc finger and SCAN domain-containing protein 26 OS=Homo sapiens OX=9606 GN=ZSCAN26 PE=1 SV=2	2	1	1	1	1	478	55.2	8.06	2.44	1	0	1348503	1
FALSE	Master Protein	Q9Y6E2	Basic leucine zipper and W2 domain-containing protein 2 OS=Homo sapiens OX=9606 GN=BZW2 PE=1 SV=1	2	1	1	1	1	419	48.1	6.68	2.44	1	0	2.34482e+06	1
FALSE	Master Protein	Q96CS3	FAS-associated factor 2 OS=Homo sapiens OX=9606 GN=FAF2 PE=1 SV=2	2	1	1	1	1	445	52.6	5.62	2.43	1	0	9202427	1
FALSE	Master Protein	Q6ZRV2	Protein FAM83H OS=Homo sapiens OX=9606 GN=FAM83H PE=1 SV=3	2	1	1	1	1	1179	127	6.98	2.43	1	0	1.93048e+06	1
FALSE	Master Protein	P39748	Flap endonuclease 1 OS=Homo sapiens OX=9606 GN=FEN1 PE=1 SV=1	3	1	1	1	1	380	42.6	8.62	2.43	1	0	5.80416e+06	1
FALSE	Master Protein	Q14558	Phosphoribosyl pyrophosphate synthase-associated protein 1 OS=Homo sapiens OX=9606 GN=PRPSAP1 PE=1 SV=2	4	1	1	1	1	356	39.4	7.2	2.43	1	0	1.37139e+06	1
FALSE	Master Protein	Q9ULF5	Zinc transporter ZIP10 OS=Homo sapiens OX=9606 GN=SLC39A10 PE=1 SV=2	1	1	1	1	1	831	94.1	6.76	2.43	1	0		1
FALSE	Master Protein	P17098	Zinc finger protein 8 OS=Homo sapiens OX=9606 GN=ZNF8 PE=1 SV=2	2	1	1	1	1	575	64.9	7.39	2.43	1	0	2307378	1
FALSE	Master Protein	P30044	Peroxiredoxin-5, mitochondrial OS=Homo sapiens OX=9606 GN=PRDX5 PE=1 SV=4	4	1	1	1	1	214	22.1	8.7	2.43	1	0	3082251	1
FALSE	Master Protein	Q9UKM9	RNA-binding protein Raly OS=Homo sapiens OX=9606 GN=RALY PE=1 SV=1	3	1	1	1	1	306	32.4	9.17	2.43	1	0	1.81402e+06	1
FALSE	Master Protein	P30566	Adenylosuccinate lyase OS=Homo sapiens OX=9606 GN=ADSL PE=1 SV=2	2	1	1	1	1	484	54.9	7.11	2.42	1	0	6.36061e+06	1
FALSE	Master Protein	Q03468	DNA excision repair protein ERCC-6 OS=Homo sapiens OX=9606 GN=ERCC6 PE=1 SV=1	1	1	1	1	1	1493	168.3	8.09	2.42	1	0	2.3936e+06	1
FALSE	Master Protein	Q12872	Splicing factor, suppressor of white-apricot homolog OS=Homo sapiens OX=9606 GN=SFSWAP PE=1 SV=3	1	1	1	1	1	951	104.8	8.05	2.42	1	0	3.37257e+06	1
FALSE	Master Protein	O14802	DNA-directed RNA polymerase III subunit RPC1 OS=Homo sapiens OX=9606 GN=POLR3A PE=1 SV=2	1	1	1	1	1	1390	155.5	8.48	2.42	1	0	2.83424e+06	1
FALSE	Master Protein	P49207	60S ribosomal protein L34 OS=Homo sapiens OX=9606 GN=RPL34 PE=1 SV=3	7	1	1	1	1	117	13.3	11.47	2.42	1	0		1
FALSE	Master Protein	Q13033	Striatin-3 OS=Homo sapiens OX=9606 GN=STRN3 PE=1 SV=3	1	1	1	1	1	797	87.2	5.36	2.41	1	0	3939254	1
FALSE	Master Protein	P33121	Long-chain-fatty-acid--CoA ligase 1 OS=Homo sapiens OX=9606 GN=ACSL1 PE=1 SV=1	2	1	1	1	1	698	77.9	7.15	2.41	1	0	5.82343e+06	1
FALSE	Master Protein	Q6ZW31	Rho GTPase-activating protein SYDE1 OS=Homo sapiens OX=9606 GN=SYDE1 PE=1 SV=1	2	1	1	1	1	735	79.7	8.43	2.41	1	0	1446616	1
FALSE	Master Protein	Q8N8A6	ATP-dependent RNA helicase DDX51 OS=Homo sapiens OX=9606 GN=DDX51 PE=1 SV=3	2	1	1	1	1	666	72.4	8.16	2.4	1	0	3.41541e+06	1
FALSE	Master Protein	O75323	Protein NipSnap homolog 2 OS=Homo sapiens OX=9606 GN=NIPSNAP2 PE=1 SV=1	3	1	1	1	1	286	33.7	9.36	2.4	1	0	5359969	1
FALSE	Master Protein	Q9BYB4	Guanine nucleotide-binding protein subunit beta-like protein 1 OS=Homo sapiens OX=9606 GN=GNB1L PE=1 SV=2	2	1	1	1	1	327	35.6	7.97	2.39	1	0	5.43026e+06	1
FALSE	Master Protein	Q9ULA0	Aspartyl aminopeptidase OS=Homo sapiens OX=9606 GN=DNPEP PE=1 SV=2	2	1	1	1	1	485	53.4	7.58	2.39	1	0	3.65954e+06	1
FALSE	Master Protein	P53396	ATP-citrate synthase OS=Homo sapiens OX=9606 GN=ACLY PE=1 SV=3	1	1	1	1	1	1101	120.8	7.33	2.39	1	0	6.26638e+06	1
FALSE	Master Protein	Q9H936	Mitochondrial glutamate carrier 1 OS=Homo sapiens OX=9606 GN=SLC25A22 PE=1 SV=1	3	1	1	1	1	323	34.4	9.29	2.39	1	0	1.12575e+06	1
FALSE	Master Protein	O75940	Survival of motor neuron-related-splicing factor 30 OS=Homo sapiens OX=9606 GN=SMNDC1 PE=1 SV=1	4	1	1	1	1	238	26.7	7.24	2.39	1	0	4477507	1
FALSE	Master Protein	Q9H7S9	Zinc finger protein 703 OS=Homo sapiens OX=9606 GN=ZNF703 PE=1 SV=1	2	1	1	1	1	590	58.2	8.79	2.39	1	0	2.33818e+06	1
FALSE	Master Protein	P67870	Casein kinase II subunit beta OS=Homo sapiens OX=9606 GN=CSNK2B PE=1 SV=1	4	1	1	1	1	215	24.9	5.55	2.38	1	0	40481848	1
FALSE	Master Protein	Q9NRL3	Striatin-4 OS=Homo sapiens OX=9606 GN=STRN4 PE=1 SV=2	2	1	1	1	1	753	80.5	5.4	2.38	1	0	4566120	1
FALSE	Master Protein	Q969J2	Zinc finger protein with KRAB and SCAN domains 4 OS=Homo sapiens OX=9606 GN=ZKSCAN4 PE=1 SV=1	2	1	1	1	1	545	61.5	7.61	2.38	1	0	2.68655e+06	1
FALSE	Master Protein	Q9H7E2	Tudor domain-containing protein 3 OS=Homo sapiens OX=9606 GN=TDRD3 PE=1 SV=1	2	1	1	1	1	651	73.1	9.23	2.38	1	0	3.28234e+06	1
FALSE	Master Protein	Q6PIY7	Poly(A) RNA polymerase GLD2 OS=Homo sapiens OX=9606 GN=TENT2 PE=1 SV=1	3	1	1	1	1	484	56	9.38	2.38	1	0	802138	1
FALSE	Master Protein	Q7Z4H3	5'-deoxynucleotidase HDDC2 OS=Homo sapiens OX=9606 GN=HDDC2 PE=1 SV=1	6	1	1	1	1	204	23.4	5.49	2.37	1	0		1
FALSE	Master Protein	Q8IXI2	Mitochondrial Rho GTPase 1 OS=Homo sapiens OX=9606 GN=RHOT1 PE=1 SV=2	1	1	1	1	1	618	70.7	6.27	2.37	1	0	7.36076e+06	1
FALSE	Master Protein	Q9NVE5	Ubiquitin carboxyl-terminal hydrolase 40 OS=Homo sapiens OX=9606 GN=USP40 PE=1 SV=3	1	1	1	1	1	1235	140	5.67	2.37	1	0	2.39266e+06	1
FALSE	Master Protein	P07741	Adenine phosphoribosyltransferase OS=Homo sapiens OX=9606 GN=APRT PE=1 SV=2	7	1	1	1	1	180	19.6	6.02	2.37	1	0	617879	1
FALSE	Master Protein	O75828	Carbonyl reductase [NADPH] 3 OS=Homo sapiens OX=9606 GN=CBR3 PE=1 SV=3	3	1	1	0	1	277	30.8	6.18	2.37	1	0		1
FALSE	Master Protein	Q9BVJ6	U3 small nucleolar RNA-associated protein 14 homolog A OS=Homo sapiens OX=9606 GN=UTP14A PE=1 SV=1	1	1	1	1	1	771	87.9	7.87	2.37	1	0	10588114	1
FALSE	Master Protein	Q8NEJ9	Neuroguidin OS=Homo sapiens OX=9606 GN=NGDN PE=1 SV=1	3	1	1	1	1	315	35.9	9.57	2.37	1	0	1.09746e+06	1
FALSE	Master Protein	Q9P0K7	Ankycorbin OS=Homo sapiens OX=9606 GN=RAI14 PE=1 SV=2	1	1	1	1	1	980	110	6.21	2.36	1	0	7.05686e+06	1
FALSE	Master Protein	P02675	Fibrinogen beta chain OS=Homo sapiens OX=9606 GN=FGB PE=1 SV=2	2	1	1	1	1	491	55.9	8.27	2.36	1	0	4.88517e+06	1
FALSE	Master Protein	P22061	Protein-L-isoaspartate(D-aspartate) O-methyltransferase OS=Homo sapiens OX=9606 GN=PCMT1 PE=1 SV=4	4	1	1	1	1	227	24.6	7.21	2.36	1	0	25521078	1
FALSE	Master Protein	Q9BX40	Protein LSM14 homolog B OS=Homo sapiens OX=9606 GN=LSM14B PE=1 SV=1	3	1	1	1	1	385	42	9.69	2.36	1	0	7179622	1
FALSE	Master Protein	Q8N9T8	Protein KRI1 homolog OS=Homo sapiens OX=9606 GN=KRI1 PE=1 SV=3	1	1	1	1	1	703	82.5	5.14	2.36	1	0	13631583	1
FALSE	Master Protein	P52747	Zinc finger protein 143 OS=Homo sapiens OX=9606 GN=ZNF143 PE=1 SV=2	1	1	1	1	1	638	68.9	6.05	2.36	1	0	3.83482e+06	1
FALSE	Master Protein	P0C0L4	Complement C4-A OS=Homo sapiens OX=9606 GN=C4A PE=1 SV=2	1	1	1	0	1	1744	192.7	7.08	2.36	1	0	2.26688e+06	1
FALSE	Master Protein	Q7L3S4	Zinc finger protein 771 OS=Homo sapiens OX=9606 GN=ZNF771 PE=1 SV=1	3	1	1	1	1	317	35.7	8.79	2.36	1	0	3195285	1
FALSE	Master Protein	Q15648	Mediator of RNA polymerase II transcription subunit 1 OS=Homo sapiens OX=9606 GN=MED1 PE=1 SV=4	1	1	1	1	1	1581	168.4	8.73	2.36	1	0	2.74062e+06	1
FALSE	Master Protein	Q9NWH9	SAFB-like transcription modulator OS=Homo sapiens OX=9606 GN=SLTM PE=1 SV=2	1	1	1	1	1	1034	117.1	7.87	2.36	1	0	1181835	1
FALSE	Master Protein	Q9Y3B9	RRP15-like protein OS=Homo sapiens OX=9606 GN=RRP15 PE=1 SV=2	4	1	1	1	1	282	31.5	5.52	2.36	1	0	5.23695e+06	1
FALSE	Master Protein	O94826	Mitochondrial import receptor subunit TOM70 OS=Homo sapiens OX=9606 GN=TOMM70 PE=1 SV=1	1	1	1	1	1	608	67.4	7.12	2.35	1	0	28027476	1
FALSE	Master Protein	Q9H4L7	SWI/SNF-related matrix-associated actin-dependent regulator of chromatin subfamily A containing DEAD/H box 1 OS=Homo sapiens OX=9606 GN=SMARCAD1 PE=1 SV=2	1	1	1	1	1	1026	117.3	5.55	2.35	1	0	1970800	1
FALSE	Master Protein	O43819	Protein SCO2 homolog, mitochondrial OS=Homo sapiens OX=9606 GN=SCO2 PE=1 SV=3	3	1	1	1	1	266	29.8	8.85	2.35	1	0	8469705	1
FALSE	Master Protein	Q7Z460	CLIP-associating protein 1 OS=Homo sapiens OX=9606 GN=CLASP1 PE=1 SV=1	1	1	1	1	1	1538	169.3	9.03	2.35	1	0	4632451	1
FALSE	Master Protein	Q8TD19	Serine/threonine-protein kinase Nek9 OS=Homo sapiens OX=9606 GN=NEK9 PE=1 SV=2	1	1	1	1	1	979	107.1	5.74	2.35	1	0	4.77271e+06	1
FALSE	Master Protein	P00403	Cytochrome c oxidase subunit 2 OS=Homo sapiens OX=9606 GN=MT-CO2 PE=1 SV=1	4	1	1	1	1	227	25.5	4.82	2.35	1	0	2.2764e+06	1
FALSE	Master Protein	O15379	Histone deacetylase 3 OS=Homo sapiens OX=9606 GN=HDAC3 PE=1 SV=2	2	1	1	1	1	428	48.8	5.16	2.35	1	0	6.10337e+06	1
FALSE	Master Protein	P04049	RAF proto-oncogene serine/threonine-protein kinase OS=Homo sapiens OX=9606 GN=RAF1 PE=1 SV=1	2	1	1	1	1	648	73	9.2	2.35	1	0	1.42785e+06	1
FALSE	Master Protein	O60547	GDP-mannose 4,6 dehydratase OS=Homo sapiens OX=9606 GN=GMDS PE=1 SV=1	2	1	1	1	1	372	41.9	7.31	2.34	1	0	9560917	1
FALSE	Master Protein	O15247	Chloride intracellular channel protein 2 OS=Homo sapiens OX=9606 GN=CLIC2 PE=1 SV=3	6	1	1	1	1	247	28.3	5.59	2.33	1	0	10358811	1
FALSE	Master Protein	Q7KZF4	Staphylococcal nuclease domain-containing protein 1 OS=Homo sapiens OX=9606 GN=SND1 PE=1 SV=1	1	1	1	1	1	910	101.9	7.17	2.33	1	0	3.48388e+06	1
FALSE	Master Protein	Q9BRK5	45 kDa calcium-binding protein OS=Homo sapiens OX=9606 GN=SDF4 PE=1 SV=1	2	1	1	1	1	362	41.8	4.86	2.33	1	0	5421469	1
FALSE	Master Protein	O94927	HAUS augmin-like complex subunit 5 OS=Homo sapiens OX=9606 GN=HAUS5 PE=1 SV=2	2	1	1	1	1	633	71.6	8.51	2.33	1	0	1639922	1
FALSE	Master Protein	Q8TCJ2	Dolichyl-diphosphooligosaccharide--protein glycosyltransferase subunit STT3B OS=Homo sapiens OX=9606 GN=STT3B PE=1 SV=1	1	1	1	1	1	826	93.6	8.91	2.32	1	0	1.7124e+06	1
FALSE	Master Protein	Q10713	Mitochondrial-processing peptidase subunit alpha OS=Homo sapiens OX=9606 GN=PMPCA PE=1 SV=2	2	1	1	1	1	525	58.2	6.92	2.32	1	0	3.61475e+06	1
FALSE	Master Protein	Q13206	Probable ATP-dependent RNA helicase DDX10 OS=Homo sapiens OX=9606 GN=DDX10 PE=1 SV=2	1	1	1	1	1	875	100.8	8.63	2.32	1	0	4277367	1
FALSE	Master Protein	Q9UFC0	Leucine-rich repeat and WD repeat-containing protein 1 OS=Homo sapiens OX=9606 GN=LRWD1 PE=1 SV=2	1	1	1	1	1	647	70.8	7.21	2.32	1	0	5.5553e+06	1
FALSE	Master Protein	Q13608	Peroxisome assembly factor 2 OS=Homo sapiens OX=9606 GN=PEX6 PE=1 SV=2	1	1	1	1	1	980	104	6.34	2.32	1	0	9239084	1
FALSE	Master Protein	P19784	Casein kinase II subunit alpha' OS=Homo sapiens OX=9606 GN=CSNK2A2 PE=1 SV=1	3	1	1	1	1	350	41.2	8.56	2.32	1	0	2.15732e+06	1
FALSE	Master Protein	Q5VTB9	E3 ubiquitin-protein ligase RNF220 OS=Homo sapiens OX=9606 GN=RNF220 PE=1 SV=1	2	1	1	1	1	566	62.7	6.04	2.31	1	0	2829162	1
FALSE	Master Protein	Q6YN16	Hydroxysteroid dehydrogenase-like protein 2 OS=Homo sapiens OX=9606 GN=HSDL2 PE=1 SV=1	2	1	1	1	1	418	45.4	7.99	2.31	1	0	1.9652e+06	1
FALSE	Master Protein	Q12874	Splicing factor 3A subunit 3 OS=Homo sapiens OX=9606 GN=SF3A3 PE=1 SV=1	2	1	1	1	1	501	58.8	5.38	2.31	1	0	2.89419e+06	1
FALSE	Master Protein	P21964	Catechol O-methyltransferase OS=Homo sapiens OX=9606 GN=COMT PE=1 SV=2	4	1	1	1	1	271	30	5.47	2.31	1	0	2.54813e+06	1
FALSE	Master Protein	Q9UNX4	WD repeat-containing protein 3 OS=Homo sapiens OX=9606 GN=WDR3 PE=1 SV=1	1	1	1	1	1	943	106	6.64	2.3	1	0	2.30197e+06	1
FALSE	Master Protein	Q68CZ1	Protein fantom OS=Homo sapiens OX=9606 GN=RPGRIP1L PE=1 SV=2	1	1	1	1	1	1315	151.1	5.35	2.3	1	0	2.54739e+06	1
FALSE	Master Protein	Q7LBC6	Lysine-specific demethylase 3B OS=Homo sapiens OX=9606 GN=KDM3B PE=1 SV=2	0	1	1	1	1	1761	191.5	7.18	2.3	1	0	3430083	1
FALSE	Master Protein	Q5JPH6	Probable glutamate--tRNA ligase, mitochondrial OS=Homo sapiens OX=9606 GN=EARS2 PE=1 SV=2	2	1	1	1	1	523	58.7	8.76	2.3	1	0	2010998	1
FALSE	Master Protein	Q8TER5	Rho guanine nucleotide exchange factor 40 OS=Homo sapiens OX=9606 GN=ARHGEF40 PE=1 SV=3	1	1	1	1	1	1519	164.6	6.15	2.3	1	0	2.01942e+06	1
FALSE	Master Protein	Q9NX63	MICOS complex subunit MIC19 OS=Homo sapiens OX=9606 GN=CHCHD3 PE=1 SV=1	4	1	1	1	1	227	26.1	8.28	2.3	1	0	203419	1
FALSE	Master Protein	Q16555	Dihydropyrimidinase-related protein 2 OS=Homo sapiens OX=9606 GN=DPYSL2 PE=1 SV=1	1	1	1	1	1	572	62.3	6.38	2.3	1	0	1.49308e+06	1
FALSE	Master Protein	Q9P2D0	Inhibitor of Bruton tyrosine kinase OS=Homo sapiens OX=9606 GN=IBTK PE=1 SV=3	1	1	1	1	1	1353	150.4	7.71	2.29	1	0	2.395e+06	1
FALSE	Master Protein	P35542	Serum amyloid A-4 protein OS=Homo sapiens OX=9606 GN=SAA4 PE=1 SV=2	8	1	1	1	1	130	14.7	9.07	2.29	1	0	200869424	1
FALSE	Master Protein	O00116	Alkyldihydroxyacetonephosphate synthase, peroxisomal OS=Homo sapiens OX=9606 GN=AGPS PE=1 SV=1	1	1	1	1	1	658	72.9	7.34	2.29	1	0	7247793	1
FALSE	Master Protein	Q9UNS2	COP9 signalosome complex subunit 3 OS=Homo sapiens OX=9606 GN=COPS3 PE=1 SV=3	2	1	1	1	1	423	47.8	6.65	2.29	1	0	3.50439e+06	1
FALSE	Master Protein	P28072	Proteasome subunit beta type-6 OS=Homo sapiens OX=9606 GN=PSMB6 PE=1 SV=4	4	1	1	1	1	239	25.3	4.92	2.29	1	0	5214553	1
FALSE	Master Protein	Q9NQ55	Suppressor of SWI4 1 homolog OS=Homo sapiens OX=9606 GN=PPAN PE=2 SV=1	1	1	1	1	1	473	53.2	10.13	2.29	1	0	4.75103e+06	1
FALSE	Master Protein	Q6P4A7	Sideroflexin-4 OS=Homo sapiens OX=9606 GN=SFXN4 PE=1 SV=1	4	1	1	1	1	337	38	9.19	2.29	1	0	5301207	1
FALSE	Master Protein	P28070	Proteasome subunit beta type-4 OS=Homo sapiens OX=9606 GN=PSMB4 PE=1 SV=4	3	1	1	1	1	264	29.2	5.97	2.28	1	0	1.94374e+06	1
FALSE	Master Protein	P30050	60S ribosomal protein L12 OS=Homo sapiens OX=9606 GN=RPL12 PE=1 SV=1	5	1	1	1	1	165	17.8	9.42	2.28	1	0	12056403	1
FALSE	Master Protein	Q15262	Receptor-type tyrosine-protein phosphatase kappa OS=Homo sapiens OX=9606 GN=PTPRK PE=1 SV=2	0	1	1	1	1	1439	162	5.9	2.27	1	0	4.59649e+06	1
FALSE	Master Protein	O95625	Zinc finger and BTB domain-containing protein 11 OS=Homo sapiens OX=9606 GN=ZBTB11 PE=1 SV=2	1	1	1	1	1	1053	119.3	8.66	2.27	1	0	2565611	1
FALSE	Master Protein	Q14697	Neutral alpha-glucosidase AB OS=Homo sapiens OX=9606 GN=GANAB PE=1 SV=3	1	1	1	1	1	944	106.8	6.14	2.27	1	0	8726257	1
FALSE	Master Protein	Q96CW1	AP-2 complex subunit mu OS=Homo sapiens OX=9606 GN=AP2M1 PE=1 SV=2	2	1	1	1	1	435	49.6	9.54	2.27	1	0	9602487	1
FALSE	Master Protein	Q15334	Lethal(2) giant larvae protein homolog 1 OS=Homo sapiens OX=9606 GN=LLGL1 PE=1 SV=3	1	1	1	1	1	1064	115.3	6.29	2.27	1	0	2.20342e+06	1
FALSE	Master Protein	Q14690	Protein RRP5 homolog OS=Homo sapiens OX=9606 GN=PDCD11 PE=1 SV=3	1	1	1	1	1	1871	208.6	8.87	2.27	1	0	8719055	1
FALSE	Master Protein	P30414	NK-tumor recognition protein OS=Homo sapiens OX=9606 GN=NKTR PE=1 SV=2	1	1	1	1	1	1462	165.6	9.99	2.26	1	0	2.72759e+06	1
FALSE	Master Protein	Q8NFQ8	Torsin-1A-interacting protein 2 OS=Homo sapiens OX=9606 GN=TOR1AIP2 PE=1 SV=1	2	1	1	1	1	470	51.2	4.96	2.26	1	0	3172518	1
FALSE	Master Protein	Q14331	Protein FRG1 OS=Homo sapiens OX=9606 GN=FRG1 PE=1 SV=1	5	1	1	1	1	258	29.2	9.01	2.26	1	0	6497347	1
FALSE	Master Protein	Q9NVD3	SET domain-containing protein 4 OS=Homo sapiens OX=9606 GN=SETD4 PE=1 SV=1	2	1	1	1	1	440	50.4	8.22	2.26	1	0	17139536	1
FALSE	Master Protein	Q9UG01	Intraflagellar transport protein 172 homolog OS=Homo sapiens OX=9606 GN=IFT172 PE=1 SV=2	0	1	1	1	1	1749	197.5	6.13	2.26	1	0	2.63144e+06	1
FALSE	Master Protein	Q13445	Transmembrane emp24 domain-containing protein 1 OS=Homo sapiens OX=9606 GN=TMED1 PE=1 SV=1	4	1	1	1	1	227	25.2	4.48	2.26	1	0	1.82399e+06	1
FALSE	Master Protein	P04632	Calpain small subunit 1 OS=Homo sapiens OX=9606 GN=CAPNS1 PE=1 SV=1	3	1	1	1	1	268	28.3	5.2	2.26	1	0	1456390	1
FALSE	Master Protein	Q96AY3	Peptidyl-prolyl cis-trans isomerase FKBP10 OS=Homo sapiens OX=9606 GN=FKBP10 PE=1 SV=1	2	1	1	1	1	582	64.2	5.62	2.25	1	0	1.52751e+06	1
FALSE	Master Protein	Q15019	Septin-2 OS=Homo sapiens OX=9606 GN=SEPTIN2 PE=1 SV=1	2	1	1	1	1	361	41.5	6.6	2.25	1	0	2010753	1
FALSE	Master Protein	P61353	60S ribosomal protein L27 OS=Homo sapiens OX=9606 GN=RPL27 PE=1 SV=2	7	1	1	1	1	136	15.8	10.56	2.25	1	0	1410579	1
FALSE	Master Protein	Q9UKU7	Isobutyryl-CoA dehydrogenase, mitochondrial OS=Homo sapiens OX=9606 GN=ACAD8 PE=1 SV=1	2	1	1	1	1	415	45	7.85	2.25	1	0	2.1091e+06	1
FALSE	Master Protein	P07477	Trypsin-1 OS=Homo sapiens OX=9606 GN=PRSS1 PE=1 SV=1	8	1	1	0	1	247	26.5	6.51	2.24	1	0	6.58927e+06	1
FALSE	Master Protein	P49406	39S ribosomal protein L19, mitochondrial OS=Homo sapiens OX=9606 GN=MRPL19 PE=1 SV=2	3	1	1	1	1	292	33.5	9.5	2.24	1	0	3.76142e+06	1
FALSE	Master Protein	Q9P016	Thymocyte nuclear protein 1 OS=Homo sapiens OX=9606 GN=THYN1 PE=1 SV=1	3	1	1	1	1	225	25.7	9.25	2.24	1	0	1891360	1
FALSE	Master Protein	Q02252	Methylmalonate-semialdehyde dehydrogenase [acylating], mitochondrial OS=Homo sapiens OX=9606 GN=ALDH6A1 PE=1 SV=2	2	1	1	1	1	535	57.8	8.5	2.24	1	0	3184827	1
FALSE	Master Protein	Q6UX53	Methyltransferase-like protein 7B OS=Homo sapiens OX=9606 GN=METTL7B PE=1 SV=2	4	1	1	1	1	244	27.8	8.38	2.24	1	0	2.92372e+06	1
FALSE	Master Protein	Q8WX93	Palladin OS=Homo sapiens OX=9606 GN=PALLD PE=1 SV=3	1	1	1	1	1	1383	150.5	7.09	2.23	1	0	3312282	1
FALSE	Master Protein	Q6UX07	Dehydrogenase/reductase SDR family member 13 OS=Homo sapiens OX=9606 GN=DHRS13 PE=2 SV=1	2	1	1	1	1	377	40.8	7.69	2.23	1	0	2.59343e+06	1
FALSE	Master Protein	Q9HA92	Radical S-adenosyl methionine domain-containing protein 1, mitochondrial OS=Homo sapiens OX=9606 GN=RSAD1 PE=1 SV=2	2	1	1	1	1	442	48.7	7.78	2.23	1	0	6097319	1
FALSE	Master Protein	Q9GZU7	Carboxy-terminal domain RNA polymerase II polypeptide A small phosphatase 1 OS=Homo sapiens OX=9606 GN=CTDSP1 PE=1 SV=1	3	1	1	1	1	261	29.2	6	2.23	1	0	1.4944e+06	1
FALSE	Master Protein	P25787	Proteasome subunit alpha type-2 OS=Homo sapiens OX=9606 GN=PSMA2 PE=1 SV=2	6	1	1	1	1	234	25.9	7.43	2.23	1	0	1.86253e+06	1
FALSE	Master Protein	P62263	40S ribosomal protein S14 OS=Homo sapiens OX=9606 GN=RPS14 PE=1 SV=3	7	1	1	1	1	151	16.3	10.05	2.23	1	0	19194482	1
FALSE	Master Protein	P33240	Cleavage stimulation factor subunit 2 OS=Homo sapiens OX=9606 GN=CSTF2 PE=1 SV=1	2	1	1	0	1	577	60.9	6.83	2.23	1	0	1.62074e+06	1
FALSE	Master Protein	P08621	U1 small nuclear ribonucleoprotein 70 kDa OS=Homo sapiens OX=9606 GN=SNRNP70 PE=1 SV=2	3	1	1	1	1	437	51.5	9.94	2.23	1	0	10813176	1
FALSE	Master Protein	O60812	Heterogeneous nuclear ribonucleoprotein C-like 1 OS=Homo sapiens OX=9606 GN=HNRNPCL1 PE=1 SV=1	4	1	1	0	1	293	32.1	5.06	2.22	1	0	6.07031e+06	1
FALSE	Master Protein	Q13085	Acetyl-CoA carboxylase 1 OS=Homo sapiens OX=9606 GN=ACACA PE=1 SV=2	0	1	1	1	1	2346	265.4	6.37	2.22	1	0	6242214	1
FALSE	Master Protein	O95782	AP-2 complex subunit alpha-1 OS=Homo sapiens OX=9606 GN=AP2A1 PE=1 SV=3	1	1	1	1	1	977	107.5	7.03	2.22	1	0	7.55772e+06	1
FALSE	Master Protein	Q8IYW5	E3 ubiquitin-protein ligase RNF168 OS=Homo sapiens OX=9606 GN=RNF168 PE=1 SV=1	1	1	1	1	1	571	65	7.96	2.22	1	0	2.28199e+06	1
FALSE	Master Protein	Q9Y6R0	Numb-like protein OS=Homo sapiens OX=9606 GN=NUMBL PE=1 SV=1	2	1	1	1	1	609	64.9	8.85	2.22	1	0	3.29625e+06	1
FALSE	Master Protein	Q9Y566	SH3 and multiple ankyrin repeat domains protein 1 OS=Homo sapiens OX=9606 GN=SHANK1 PE=1 SV=2	0	1	1	1	1	2161	224.8	8.15	2.21	1	0	10250931	1
FALSE	Master Protein	Q96CX2	BTB/POZ domain-containing protein KCTD12 OS=Homo sapiens OX=9606 GN=KCTD12 PE=1 SV=1	5	1	1	1	1	325	35.7	5.64	2.21	1	0	1.93957e+06	1
FALSE	Master Protein	Q15020	Squamous cell carcinoma antigen recognized by T-cells 3 OS=Homo sapiens OX=9606 GN=SART3 PE=1 SV=1	1	1	1	1	1	963	109.9	5.57	2.21	1	0	3709435	1
FALSE	Master Protein	Q13118	Krueppel-like factor 10 OS=Homo sapiens OX=9606 GN=KLF10 PE=1 SV=1	3	1	1	1	1	480	52.5	9.1	2.21	1	0	1840350	1
FALSE	Master Protein	P02686	Myelin basic protein OS=Homo sapiens OX=9606 GN=MBP PE=1 SV=3	3	1	1	1	1	304	33.1	9.79	2.21	1	0	3021952	1
FALSE	Master Protein	Q13356	RING-type E3 ubiquitin-protein ligase PPIL2 OS=Homo sapiens OX=9606 GN=PPIL2 PE=1 SV=1	2	1	1	1	1	520	58.8	8.78	2.2	1	0	2.95231e+06	1
FALSE	Master Protein	P42356	Phosphatidylinositol 4-kinase alpha OS=Homo sapiens OX=9606 GN=PI4KA PE=1 SV=4	0	1	1	1	1	2102	236.7	7.06	2.2	1	0		1
FALSE	Master Protein	Q14142	Tripartite motif-containing protein 14 OS=Homo sapiens OX=9606 GN=TRIM14 PE=1 SV=2	3	1	1	1	1	442	49.7	7.87	2.2	1	0	2.30683e+06	1
FALSE	Master Protein	Q9UHR6	Zinc finger HIT domain-containing protein 2 OS=Homo sapiens OX=9606 GN=ZNHIT2 PE=1 SV=1	2	1	1	1	1	403	42.9	5.99	2.2	1	0	4.45451e+06	1
FALSE	Master Protein	O60934	Nibrin OS=Homo sapiens OX=9606 GN=NBN PE=1 SV=1	2	1	1	1	1	754	84.9	6.9	2.2	1	0	2.5553e+06	1
FALSE	Master Protein	P49419	Alpha-aminoadipic semialdehyde dehydrogenase OS=Homo sapiens OX=9606 GN=ALDH7A1 PE=1 SV=5	2	1	1	1	1	539	58.5	7.99	2.19	1	0	8.2326e+06	1
FALSE	Master Protein	P53671	LIM domain kinase 2 OS=Homo sapiens OX=9606 GN=LIMK2 PE=1 SV=1	2	1	1	1	1	638	72.2	7.2	2.19	1	0	2.01458e+06	1
FALSE	Master Protein	O95427	GPI ethanolamine phosphate transferase 1 OS=Homo sapiens OX=9606 GN=PIGN PE=2 SV=1	2	1	1	1	1	931	105.7	8.65	2.19	1	0	18452154	1
FALSE	Master Protein	P52756	RNA-binding protein 5 OS=Homo sapiens OX=9606 GN=RBM5 PE=1 SV=2	1	1	1	1	1	815	92.1	6.28	2.18	1	0	3.00709e+06	1
FALSE	Master Protein	Q15021	Condensin complex subunit 1 OS=Homo sapiens OX=9606 GN=NCAPD2 PE=1 SV=3	0	1	1	1	1	1401	157.1	6.61	2.18	1	0	3.46498e+06	1
FALSE	Master Protein	Q6ZN17	Protein lin-28 homolog B OS=Homo sapiens OX=9606 GN=LIN28B PE=1 SV=1	5	1	1	1	1	250	27.1	8.91	2.18	1	0	1572105	1
FALSE	Master Protein	P62318	Small nuclear ribonucleoprotein Sm D3 OS=Homo sapiens OX=9606 GN=SNRPD3 PE=1 SV=1	7	1	1	1	1	126	13.9	10.32	2.18	1	0	2045422	1
FALSE	Master Protein	Q92609	TBC1 domain family member 5 OS=Homo sapiens OX=9606 GN=TBC1D5 PE=1 SV=1	1	1	1	1	1	795	88.9	6.54	2.18	1	0	3.06494e+06	1
FALSE	Master Protein	Q96QA5	Gasdermin-A OS=Homo sapiens OX=9606 GN=GSDMA PE=1 SV=4	2	1	1	1	1	445	49.3	5.29	2.18	1	0	28167034	1
FALSE	Master Protein	O95140	Mitofusin-2 OS=Homo sapiens OX=9606 GN=MFN2 PE=1 SV=3	1	1	1	1	1	757	86.3	6.98	2.18	1	0	1542642	1
FALSE	Master Protein	Q13042	Cell division cycle protein 16 homolog OS=Homo sapiens OX=9606 GN=CDC16 PE=1 SV=2	1	1	1	1	1	620	71.6	5.85	2.18	1	0	3.39721e+06	1
FALSE	Master Protein	Q99708	DNA endonuclease RBBP8 OS=Homo sapiens OX=9606 GN=RBBP8 PE=1 SV=2	1	1	1	1	1	897	101.9	6.3	2.18	1	0	1.93987e+06	1
FALSE	Master Protein	Q13813	Spectrin alpha chain, non-erythrocytic 1 OS=Homo sapiens OX=9606 GN=SPTAN1 PE=1 SV=3	0	1	1	1	1	2472	284.4	5.35	2.18	1	0	3048141	1
FALSE	Master Protein	Q8IUF8	Ribosomal oxygenase 2 OS=Homo sapiens OX=9606 GN=RIOX2 PE=1 SV=1	2	1	1	1	1	465	52.8	6.7	2.17	1	0	3.94739e+06	1
FALSE	Master Protein	Q9BQ70	Transcription factor 25 OS=Homo sapiens OX=9606 GN=TCF25 PE=1 SV=1	1	1	1	1	1	676	76.6	6.35	2.17	1	0	4591944	1
FALSE	Master Protein	Q99536	Synaptic vesicle membrane protein VAT-1 homolog OS=Homo sapiens OX=9606 GN=VAT1 PE=1 SV=2	3	1	1	1	1	393	41.9	6.29	2.17	1	0	2.04557e+06	1
FALSE	Master Protein	P23921	Ribonucleoside-diphosphate reductase large subunit OS=Homo sapiens OX=9606 GN=RRM1 PE=1 SV=1	1	1	1	1	1	792	90	7.15	2.17	1	0	2.81848e+06	1
FALSE	Master Protein	Q9BRK4	Leucine zipper putative tumor suppressor 2 OS=Homo sapiens OX=9606 GN=LZTS2 PE=1 SV=2	2	1	1	1	1	669	72.7	6.51	2.17	1	0	3.00735e+06	1
FALSE	Master Protein	Q8IXK0	Polyhomeotic-like protein 2 OS=Homo sapiens OX=9606 GN=PHC2 PE=1 SV=1	1	1	1	1	1	858	90.7	8.69	2.17	1	0		1
FALSE	Master Protein	Q13155	Aminoacyl tRNA synthase complex-interacting multifunctional protein 2 OS=Homo sapiens OX=9606 GN=AIMP2 PE=1 SV=2	3	1	1	1	1	320	35.3	8.22	2.16	1	0	1.02241e+06	1
FALSE	Master Protein	P12109	Collagen alpha-1(VI) chain OS=Homo sapiens OX=9606 GN=COL6A1 PE=1 SV=3	1	1	1	1	1	1028	108.5	5.43	2.16	1	0	2.95998e+06	1
FALSE	Master Protein	P21281	V-type proton ATPase subunit B, brain isoform OS=Homo sapiens OX=9606 GN=ATP6V1B2 PE=1 SV=3	2	1	1	0	1	511	56.5	5.81	2.16	1	0	2097702	1
FALSE	Master Protein	Q9HB71	Calcyclin-binding protein OS=Homo sapiens OX=9606 GN=CACYBP PE=1 SV=2	3	1	1	1	1	228	26.2	8.25	2.16	1	0	7.83897e+06	1
FALSE	Master Protein	Q6P996	Pyridoxal-dependent decarboxylase domain-containing protein 1 OS=Homo sapiens OX=9606 GN=PDXDC1 PE=1 SV=2	1	1	1	1	1	788	86.7	5.38	2.16	1	0	41253832	1
FALSE	Master Protein	O95218	Zinc finger Ran-binding domain-containing protein 2 OS=Homo sapiens OX=9606 GN=ZRANB2 PE=1 SV=2	3	1	1	1	1	330	37.4	10.01	2.16	1	0	9077598	1
FALSE	Master Protein	P35573	Glycogen debranching enzyme OS=Homo sapiens OX=9606 GN=AGL PE=1 SV=3	1	1	1	1	1	1532	174.7	6.76	2.16	1	0	4.88395e+06	1
FALSE	Master Protein	O75027	Iron-sulfur clusters transporter ABCB7, mitochondrial OS=Homo sapiens OX=9606 GN=ABCB7 PE=1 SV=2	1	1	1	1	1	752	82.6	9.33	2.15	1	0	2.3838e+06	1
FALSE	Master Protein	Q8TAT5	Endonuclease 8-like 3 OS=Homo sapiens OX=9606 GN=NEIL3 PE=1 SV=3	2	1	1	1	1	605	67.7	9	2.15	1	0		1
FALSE	Master Protein	Q9BZD4	Kinetochore protein Nuf2 OS=Homo sapiens OX=9606 GN=NUF2 PE=1 SV=2	2	1	1	1	1	464	54.3	8.27	2.15	1	0	10789072	1
FALSE	Master Protein	Q6KCM7	Calcium-binding mitochondrial carrier protein SCaMC-2 OS=Homo sapiens OX=9606 GN=SLC25A25 PE=1 SV=1	2	1	1	1	1	469	52.6	8.35	2.15	1	0	1.38642e+06	1
FALSE	Master Protein	Q99551	Transcription termination factor 1, mitochondrial OS=Homo sapiens OX=9606 GN=MTERF1 PE=1 SV=1	3	1	1	1	1	399	45.7	9.42	2.15	1	0	4.80425e+06	1
FALSE	Master Protein	P29597	Non-receptor tyrosine-protein kinase TYK2 OS=Homo sapiens OX=9606 GN=TYK2 PE=1 SV=3	1	1	1	1	1	1187	133.6	7.15	2.15	1	0	2479905	1
FALSE	Master Protein	P28482	Mitogen-activated protein kinase 1 OS=Homo sapiens OX=9606 GN=MAPK1 PE=1 SV=3	3	1	1	1	1	360	41.4	6.98	2.15	1	0	53948456	1
FALSE	Master Protein	Q9Y366	Intraflagellar transport protein 52 homolog OS=Homo sapiens OX=9606 GN=IFT52 PE=1 SV=3	2	1	1	1	1	437	49.7	5.26	2.15	1	0	2.44262e+06	1
FALSE	Master Protein	Q9Y262	Eukaryotic translation initiation factor 3 subunit L OS=Homo sapiens OX=9606 GN=EIF3L PE=1 SV=1	1	1	1	1	1	564	66.7	6.34	2.15	1	0	2.87459e+06	1
FALSE	Master Protein	O95486	Protein transport protein Sec24A OS=Homo sapiens OX=9606 GN=SEC24A PE=1 SV=2	1	1	1	1	1	1093	119.7	7.66	2.14	1	0	4291175	1
FALSE	Master Protein	A1X283	SH3 and PX domain-containing protein 2B OS=Homo sapiens OX=9606 GN=SH3PXD2B PE=1 SV=3	1	1	1	1	1	911	101.5	8.69	2.14	1	0	3269723	1
FALSE	Master Protein	Q9BT92	Trichoplein keratin filament-binding protein OS=Homo sapiens OX=9606 GN=TCHP PE=1 SV=1	2	1	1	1	1	498	61	6.54	2.14	1	0	3.65305e+06	1
FALSE	Master Protein	Q16560	U11/U12 small nuclear ribonucleoprotein 35 kDa protein OS=Homo sapiens OX=9606 GN=SNRNP35 PE=1 SV=1	6	1	1	1	1	246	29.4	9.86	2.14	1	0		1
FALSE	Master Protein	Q9BSC4	Nucleolar protein 10 OS=Homo sapiens OX=9606 GN=NOL10 PE=1 SV=1	1	1	1	1	1	688	80.3	8.46	2.14	1	0	8405920	1
FALSE	Master Protein	Q92551	Inositol hexakisphosphate kinase 1 OS=Homo sapiens OX=9606 GN=IP6K1 PE=1 SV=3	2	1	1	1	1	441	50.2	7.24	2.14	1	0	1.45975e+06	1
FALSE	Master Protein	Q8TF05	Serine/threonine-protein phosphatase 4 regulatory subunit 1 OS=Homo sapiens OX=9606 GN=PPP4R1 PE=1 SV=1	1	1	1	1	1	950	106.9	4.77	2.14	1	0	6.6599e+06	1
FALSE	Master Protein	Q9UBE0	SUMO-activating enzyme subunit 1 OS=Homo sapiens OX=9606 GN=SAE1 PE=1 SV=1	2	1	1	1	1	346	38.4	5.3	2.14	1	0	3.29795e+06	1
FALSE	Master Protein	Q9H3S7	Tyrosine-protein phosphatase non-receptor type 23 OS=Homo sapiens OX=9606 GN=PTPN23 PE=1 SV=1	1	1	1	1	1	1636	178.9	6.92	2.14	1	0	4442062	1
FALSE	Master Protein	P13489	Ribonuclease inhibitor OS=Homo sapiens OX=9606 GN=RNH1 PE=1 SV=2	2	1	1	1	1	461	49.9	4.82	2.13	1	0	5162489	1
FALSE	Master Protein	Q13144	Translation initiation factor eIF-2B subunit epsilon OS=Homo sapiens OX=9606 GN=EIF2B5 PE=1 SV=3	1	1	1	1	1	721	80.3	5.08	2.13	1	0	5444844	1
FALSE	Master Protein	Q9UJP4	Kelch-like protein 21 OS=Homo sapiens OX=9606 GN=KLHL21 PE=1 SV=4	2	1	1	1	1	597	66.6	5.36	2.13	1	0		1
FALSE	Master Protein	Q16795	NADH dehydrogenase [ubiquinone] 1 alpha subcomplex subunit 9, mitochondrial OS=Homo sapiens OX=9606 GN=NDUFA9 PE=1 SV=2	3	1	1	1	1	377	42.5	9.8	2.13	1	0	7.17289e+06	1
FALSE	Master Protein	Q9BPX3	Condensin complex subunit 3 OS=Homo sapiens OX=9606 GN=NCAPG PE=1 SV=1	1	1	1	1	1	1015	114.3	5.59	2.13	1	0	2.73691e+06	1
FALSE	Master Protein	P19367	Hexokinase-1 OS=Homo sapiens OX=9606 GN=HK1 PE=1 SV=3	1	1	1	0	1	917	102.4	6.8	2.13	1	0	2.19403e+06	1
FALSE	Master Protein	Q15392	Delta(24)-sterol reductase OS=Homo sapiens OX=9606 GN=DHCR24 PE=1 SV=2	2	1	1	1	1	516	60.1	8.16	2.13	1	0	1.32552e+06	1
FALSE	Master Protein	Q92878	DNA repair protein RAD50 OS=Homo sapiens OX=9606 GN=RAD50 PE=1 SV=1	1	1	1	1	1	1312	153.8	6.89	2.12	1	0	7.50267e+06	1
FALSE	Master Protein	Q8WYQ5	Microprocessor complex subunit DGCR8 OS=Homo sapiens OX=9606 GN=DGCR8 PE=1 SV=1	1	1	1	1	1	773	86	5.95	2.12	1	0	1.8484e+06	1
FALSE	Master Protein	Q96J02	E3 ubiquitin-protein ligase Itchy homolog OS=Homo sapiens OX=9606 GN=ITCH PE=1 SV=2	1	1	1	1	1	903	102.7	6.3	2.12	1	0		1
FALSE	Master Protein	Q86YQ8	Copine-8 OS=Homo sapiens OX=9606 GN=CPNE8 PE=1 SV=2	2	1	1	0	1	564	63.1	5.96	2.12	1	0	2623255	1
FALSE	Master Protein	Q9Y5L0	Transportin-3 OS=Homo sapiens OX=9606 GN=TNPO3 PE=1 SV=3	1	1	1	1	1	923	104.1	5.57	2.11	1	0	3.72542e+06	1
FALSE	Master Protein	Q9BXW7	Haloacid dehalogenase-like hydrolase domain-containing 5 OS=Homo sapiens OX=9606 GN=HDHD5 PE=1 SV=1	2	1	1	1	1	423	46.3	8.13	2.11	1	0	3998770	1
FALSE	Master Protein	Q15633	RISC-loading complex subunit TARBP2 OS=Homo sapiens OX=9606 GN=TARBP2 PE=1 SV=3	2	1	1	1	1	366	39	6.54	2.11	1	0	988974	1
FALSE	Master Protein	P55036	26S proteasome non-ATPase regulatory subunit 4 OS=Homo sapiens OX=9606 GN=PSMD4 PE=1 SV=1	2	1	1	1	1	377	40.7	4.79	2.11	1	0	3.2866e+06	1
FALSE	Master Protein	Q969N2	GPI transamidase component PIG-T OS=Homo sapiens OX=9606 GN=PIGT PE=1 SV=1	1	1	1	1	1	578	65.7	8.38	2.11	1	0	3852893	1
FALSE	Master Protein	Q9NXS2	Glutaminyl-peptide cyclotransferase-like protein OS=Homo sapiens OX=9606 GN=QPCTL PE=1 SV=2	2	1	1	1	1	382	42.9	9.82	2.11	1	0	5.67391e+06	1
FALSE	Master Protein	P01106	Myc proto-oncogene protein OS=Homo sapiens OX=9606 GN=MYC PE=1 SV=1	2	1	1	1	1	439	48.8	5.49	2.11	1	0	930829	1
FALSE	Master Protein	Q15370	Elongin-B OS=Homo sapiens OX=9606 GN=ELOB PE=1 SV=1	7	1	1	1	1	118	13.1	4.88	2.11	1	0	287505	1
FALSE	Master Protein	Q9H0U3	Magnesium transporter protein 1 OS=Homo sapiens OX=9606 GN=MAGT1 PE=1 SV=1	3	1	1	1	1	335	38	9.63	2.11	1	0	11108280	1
FALSE	Master Protein	Q7L5N7	Lysophosphatidylcholine acyltransferase 2 OS=Homo sapiens OX=9606 GN=LPCAT2 PE=1 SV=1	2	1	1	1	1	544	60.2	6.55	2.11	1	0	2.97042e+06	1
FALSE	Master Protein	P51911	Calponin-1 OS=Homo sapiens OX=9606 GN=CNN1 PE=1 SV=2	4	1	1	1	1	297	33.2	9.07	2.11	1	0	2.45151e+06	1
FALSE	Master Protein	Q9HDC5	Junctophilin-1 OS=Homo sapiens OX=9606 GN=JPH1 PE=1 SV=2	1	1	1	1	1	661	71.6	9.32	2.11	1	0	1975947	1
FALSE	Master Protein	P25789	Proteasome subunit alpha type-4 OS=Homo sapiens OX=9606 GN=PSMA4 PE=1 SV=1	3	1	1	1	1	261	29.5	7.72	2.1	1	0	4840709	1
FALSE	Master Protein	Q13425	Beta-2-syntrophin OS=Homo sapiens OX=9606 GN=SNTB2 PE=1 SV=1	2	1	1	1	1	540	57.9	8.82	2.1	1	0	2.20844e+06	1
FALSE	Master Protein	Q6IBW4	Condensin-2 complex subunit H2 OS=Homo sapiens OX=9606 GN=NCAPH2 PE=1 SV=1	2	1	1	1	1	605	68.2	4.74	2.1	1	0	1984965	1
FALSE	Master Protein	Q6ZNL6	FYVE, RhoGEF and PH domain-containing protein 5 OS=Homo sapiens OX=9606 GN=FGD5 PE=1 SV=3	1	1	1	1	1	1462	159.8	5.01	2.1	1	0	15128342	1
FALSE	Master Protein	Q9H3P2	Negative elongation factor A OS=Homo sapiens OX=9606 GN=NELFA PE=1 SV=3	3	1	1	1	1	528	57.2	9.03	2.1	1	0		1
FALSE	Master Protein	Q9H4B6	Protein salvador homolog 1 OS=Homo sapiens OX=9606 GN=SAV1 PE=1 SV=2	2	1	1	1	1	383	44.6	9.09	2.1	1	0	1.39969e+06	1
FALSE	Master Protein	O94952	F-box only protein 21 OS=Homo sapiens OX=9606 GN=FBXO21 PE=2 SV=2	1	1	1	1	1	628	72.2	6.09	2.1	1	0	16023769	1
FALSE	Master Protein	Q14145	Kelch-like ECH-associated protein 1 OS=Homo sapiens OX=9606 GN=KEAP1 PE=1 SV=2	2	1	1	1	1	624	69.6	6.44	2.1	1	0	4799498	1
FALSE	Master Protein	Q6R327	Rapamycin-insensitive companion of mTOR OS=Homo sapiens OX=9606 GN=RICTOR PE=1 SV=1	0	1	1	1	1	1708	192.1	7.47	2.09	1	0	4.09644e+06	1
FALSE	Master Protein	P22234	Multifunctional protein ADE2 OS=Homo sapiens OX=9606 GN=PAICS PE=1 SV=3	2	1	1	1	1	425	47	7.23	2.09	1	0	13750962	1
FALSE	Master Protein	O15355	Protein phosphatase 1G OS=Homo sapiens OX=9606 GN=PPM1G PE=1 SV=1	2	1	1	1	1	546	59.2	4.36	2.09	1	0	5.21459e+06	1
FALSE	Master Protein	Q08945	FACT complex subunit SSRP1 OS=Homo sapiens OX=9606 GN=SSRP1 PE=1 SV=1	1	1	1	1	1	709	81	6.87	2.09	1	0	1.28278e+06	1
FALSE	Master Protein	Q9HC56	Protocadherin-9 OS=Homo sapiens OX=9606 GN=PCDH9 PE=1 SV=2	1	1	1	1	1	1237	136	5.47	2.09	1	0	3505837	1
FALSE	Master Protein	Q8TF39	Zinc finger protein 483 OS=Homo sapiens OX=9606 GN=ZNF483 PE=1 SV=3	1	1	1	1	1	744	85	8.57	2.09	1	0	4.19803e+06	1
FALSE	Master Protein	Q8N122	Regulatory-associated protein of mTOR OS=Homo sapiens OX=9606 GN=RPTOR PE=1 SV=1	1	1	1	1	1	1335	148.9	6.89	2.09	1	0	2.18254e+06	1
FALSE	Master Protein	A6NFN3	RNA binding protein fox-1 homolog 3 OS=Homo sapiens OX=9606 GN=RBFOX3 PE=2 SV=4	3	1	1	0	1	312	33.9	7.27	2.08	1	0		1
FALSE	Master Protein	Q8N1G0	Zinc finger protein 687 OS=Homo sapiens OX=9606 GN=ZNF687 PE=1 SV=1	1	1	1	1	1	1237	129.4	8.19	2.08	1	0	11268573	1
FALSE	Master Protein	Q9H221	ATP-binding cassette sub-family G member 8 OS=Homo sapiens OX=9606 GN=ABCG8 PE=1 SV=1	2	1	1	1	1	673	75.6	8.22	2.08	1	0		1
FALSE	Master Protein	Q49A26	Putative oxidoreductase GLYR1 OS=Homo sapiens OX=9606 GN=GLYR1 PE=1 SV=4	1	1	1	1	1	553	60.5	9.17	2.08	1	0	3.56435e+06	1
FALSE	Master Protein	Q99697	Pituitary homeobox 2 OS=Homo sapiens OX=9606 GN=PITX2 PE=1 SV=2	3	1	1	1	1	317	35.3	9.45	2.08	1	0	3.88913e+06	1
FALSE	Master Protein	Q9UKB1	F-box/WD repeat-containing protein 11 OS=Homo sapiens OX=9606 GN=FBXW11 PE=1 SV=1	1	1	1	0	1	542	62.1	7.12	2.08	1	0	2.28885e+06	1
FALSE	Master Protein	Q9BYG5	Partitioning defective 6 homolog beta OS=Homo sapiens OX=9606 GN=PARD6B PE=1 SV=1	2	1	1	0	1	372	41.2	5.58	2.08	1	0	1.64737e+06	1
FALSE	Master Protein	Q5MIZ7	Serine/threonine-protein phosphatase 4 regulatory subunit 3B OS=Homo sapiens OX=9606 GN=PPP4R3B PE=1 SV=2	1	1	1	0	1	849	97.4	4.96	2.08	1	0	1.41852e+06	1
FALSE	Master Protein	Q6ZU15	Septin-14 OS=Homo sapiens OX=9606 GN=SEPTIN14 PE=1 SV=2	2	1	1	0	1	432	50	6.24	2.07	1	0	2.31455e+06	1
FALSE	Master Protein	O75648	Mitochondrial tRNA-specific 2-thiouridylase 1 OS=Homo sapiens OX=9606 GN=TRMU PE=1 SV=2	2	1	1	1	1	421	47.7	8.03	2.07	1	0	3.87852e+06	1
FALSE	Master Protein	Q8TDN6	Ribosome biogenesis protein BRX1 homolog OS=Homo sapiens OX=9606 GN=BRIX1 PE=1 SV=2	2	1	1	1	1	353	41.4	9.92	2.07	1	0		1
FALSE	Master Protein	P52789	Hexokinase-2 OS=Homo sapiens OX=9606 GN=HK2 PE=1 SV=2	1	1	1	1	1	917	102.3	6.05	2.07	1	0	2.30607e+06	1
FALSE	Master Protein	Q6PGP7	Tetratricopeptide repeat protein 37 OS=Homo sapiens OX=9606 GN=TTC37 PE=1 SV=1	1	1	1	1	1	1564	175.4	7.53	2.07	1	0	3.13761e+06	1
FALSE	Master Protein	Q92922	SWI/SNF complex subunit SMARCC1 OS=Homo sapiens OX=9606 GN=SMARCC1 PE=1 SV=3	1	1	1	1	1	1105	122.8	5.76	2.07	1	0	3.41662e+06	1
FALSE	Master Protein	O96017	Serine/threonine-protein kinase Chk2 OS=Homo sapiens OX=9606 GN=CHEK2 PE=1 SV=1	1	1	1	1	1	543	60.9	5.91	2.06	1	0	2.80267e+06	1
FALSE	Master Protein	P06732	Creatine kinase M-type OS=Homo sapiens OX=9606 GN=CKM PE=1 SV=2	2	1	1	1	1	381	43.1	7.25	2.06	1	0	13379115	1
FALSE	Master Protein	P23769	Endothelial transcription factor GATA-2 OS=Homo sapiens OX=9606 GN=GATA2 PE=1 SV=3	2	1	1	1	1	480	50.5	9.31	2.06	1	0	3.39626e+06	1
FALSE	Master Protein	Q9Y5P8	Serine/threonine-protein phosphatase 2A regulatory subunit B'' subunit beta OS=Homo sapiens OX=9606 GN=PPP2R3B PE=1 SV=2	1	1	1	1	1	575	65	5.14	2.05	1	0	2.33729e+06	1
FALSE	Master Protein	O60568	Multifunctional procollagen lysine hydroxylase and glycosyltransferase LH3 OS=Homo sapiens OX=9606 GN=PLOD3 PE=1 SV=1	1	1	1	1	1	738	84.7	6.05	2.05	1	0	1.20472e+06	1
FALSE	Master Protein	Q15070	Mitochondrial inner membrane protein OXA1L OS=Homo sapiens OX=9606 GN=OXA1L PE=1 SV=3	2	1	1	1	1	435	48.5	9.45	2.05	1	0	16661128	1
FALSE	Master Protein	Q9UQ84	Exonuclease 1 OS=Homo sapiens OX=9606 GN=EXO1 PE=1 SV=2	1	1	1	1	1	846	94	8.31	2.05	1	0	2.01633e+06	1
FALSE	Master Protein	Q7Z5K2	Wings apart-like protein homolog OS=Homo sapiens OX=9606 GN=WAPL PE=1 SV=1	1	1	1	1	1	1190	132.9	5.44	2.05	1	0	4.4857e+06	1
FALSE	Master Protein	O60524	Nuclear export mediator factor NEMF OS=Homo sapiens OX=9606 GN=NEMF PE=1 SV=4	1	1	1	1	1	1076	122.9	6.35	2.05	1	0	5.98202e+06	1
FALSE	Master Protein	Q8IXS2	Dynein regulatory complex subunit 2 OS=Homo sapiens OX=9606 GN=CCDC65 PE=1 SV=2	2	1	1	1	1	484	57.3	7.43	2.05	1	0	61613688	1
FALSE	Master Protein	Q9UBB9	Tuftelin-interacting protein 11 OS=Homo sapiens OX=9606 GN=TFIP11 PE=1 SV=1	1	1	1	1	1	837	96.8	5.67	2.05	1	0	5568331	1
FALSE	Master Protein	Q96K58	Zinc finger protein 668 OS=Homo sapiens OX=9606 GN=ZNF668 PE=1 SV=3	1	1	1	1	1	619	67.8	8.9	2.05	1	0	4461219	1
FALSE	Master Protein	P56937	3-keto-steroid reductase/17-beta-hydroxysteroid dehydrogenase 7 OS=Homo sapiens OX=9606 GN=HSD17B7 PE=1 SV=1	3	1	1	1	1	341	38.2	8.1	2.05	1	0	2282701	1
FALSE	Master Protein	Q96AY4	Tetratricopeptide repeat protein 28 OS=Homo sapiens OX=9606 GN=TTC28 PE=1 SV=4	0	1	1	1	1	2481	270.7	6.89	2.04	1	0	2.58176e+06	1
FALSE	Master Protein	Q9BVG9	Phosphatidylserine synthase 2 OS=Homo sapiens OX=9606 GN=PTDSS2 PE=1 SV=1	2	1	1	1	1	487	56.2	6.25	2.04	1	0		1
FALSE	Master Protein	Q9BUL9	Ribonuclease P protein subunit p25 OS=Homo sapiens OX=9606 GN=RPP25 PE=1 SV=1	6	1	1	1	1	199	20.6	9.61	2.04	1	0	5.9484e+06	1
FALSE	Master Protein	P09936	Ubiquitin carboxyl-terminal hydrolase isozyme L1 OS=Homo sapiens OX=9606 GN=UCHL1 PE=1 SV=2	4	1	1	1	1	223	24.8	5.48	2.04	1	0	2938301	1
FALSE	Master Protein	Q9NSQ0	Putative ribosomal RNA-processing protein 7 homolog B OS=Homo sapiens OX=9606 GN=RRP7BP PE=5 SV=1	7	1	1	0	1	103	12.6	9.73	2.04	1	0	919854	1
FALSE	Master Protein	O95445	Apolipoprotein M OS=Homo sapiens OX=9606 GN=APOM PE=1 SV=2	4	1	1	1	1	188	21.2	6.01	2.04	1	0	7.38133e+06	1
FALSE	Master Protein	Q9NTK5	Obg-like ATPase 1 OS=Homo sapiens OX=9606 GN=OLA1 PE=1 SV=2	4	1	1	1	1	396	44.7	7.81	2.04	1	0	1175975	1
FALSE	Master Protein	Q7L8L6	FAST kinase domain-containing protein 5, mitochondrial OS=Homo sapiens OX=9606 GN=FASTKD5 PE=1 SV=1	1	1	1	1	1	764	86.5	8.13	2.04	1	0	7.18164e+06	1
FALSE	Master Protein	P51884	Lumican OS=Homo sapiens OX=9606 GN=LUM PE=1 SV=2	3	1	1	1	1	338	38.4	6.61	2.03	1	0	7.56101e+06	1
FALSE	Master Protein	Q92879	CUGBP Elav-like family member 1 OS=Homo sapiens OX=9606 GN=CELF1 PE=1 SV=2	2	1	1	1	1	486	52	8.46	2.03	1	0	10325673	1
FALSE	Master Protein	Q5EBL2	Zinc finger protein 628 OS=Homo sapiens OX=9606 GN=ZNF628 PE=1 SV=3	1	1	1	1	1	1059	110.8	8.29	2.03	1	0	2.52129e+06	1
FALSE	Master Protein	Q9Y5V3	Melanoma-associated antigen D1 OS=Homo sapiens OX=9606 GN=MAGED1 PE=1 SV=3	1	1	1	0	1	778	86.1	5.83	2.03	1	0	3.21792e+06	1
FALSE	Master Protein	P36542	ATP synthase subunit gamma, mitochondrial OS=Homo sapiens OX=9606 GN=ATP5F1C PE=1 SV=1	2	1	1	1	1	298	33	9.22	2.03	1	0	20882270	1
FALSE	Master Protein	Q96EY4	Translation machinery-associated protein 16 OS=Homo sapiens OX=9606 GN=TMA16 PE=1 SV=2	3	1	1	1	1	203	23.8	9.26	2.03	1	0	22561672	1
FALSE	Master Protein	Q9HCG8	Pre-mRNA-splicing factor CWC22 homolog OS=Homo sapiens OX=9606 GN=CWC22 PE=1 SV=3	1	1	1	1	1	908	105.4	7.03	2.03	1	0	3225266	1
FALSE	Master Protein	Q9ULD4	Bromodomain and PHD finger-containing protein 3 OS=Homo sapiens OX=9606 GN=BRPF3 PE=1 SV=2	1	1	1	1	1	1205	135.7	6.58	2.03	1	0	8969939	1
FALSE	Master Protein	Q49A88	Coiled-coil domain-containing protein 14 OS=Homo sapiens OX=9606 GN=CCDC14 PE=1 SV=3	1	1	1	1	1	953	106.2	8.4	2.02	1	0	1.85364e+06	1
FALSE	Master Protein	Q92759	General transcription factor IIH subunit 4 OS=Homo sapiens OX=9606 GN=GTF2H4 PE=1 SV=1	2	1	1	1	1	462	52.2	9.04	2.02	1	0	4445858	1
FALSE	Master Protein	Q9H3H9	Transcription elongation factor A protein-like 2 OS=Homo sapiens OX=9606 GN=TCEAL2 PE=2 SV=1	4	1	1	0	1	227	25.8	5.94	2.02	1	0	4199731	1
FALSE	Master Protein	Q9NZJ0	Denticleless protein homolog OS=Homo sapiens OX=9606 GN=DTL PE=1 SV=3	1	1	1	1	1	730	79.4	8.87	2.02	1	0	722180	1
FALSE	Master Protein	O00410	Importin-5 OS=Homo sapiens OX=9606 GN=IPO5 PE=1 SV=4	1	1	1	1	1	1097	123.6	4.94	2.02	1	0	22067424	1
FALSE	Master Protein	P13682	Zinc finger protein 35 OS=Homo sapiens OX=9606 GN=ZNF35 PE=1 SV=4	2	1	1	1	1	527	59.1	8.09	2.02	1	0	2.91497e+06	1
FALSE	Master Protein	Q9Y613	FH1/FH2 domain-containing protein 1 OS=Homo sapiens OX=9606 GN=FHOD1 PE=1 SV=3	1	1	1	1	1	1164	126.5	6.39	2.02	1	0	2.15028e+06	1
FALSE	Master Protein	Q86UU1	Pleckstrin homology-like domain family B member 1 OS=Homo sapiens OX=9606 GN=PHLDB1 PE=1 SV=1	1	1	1	1	1	1377	151.1	8.63	2.02	1	0	2.07679e+06	1
FALSE	Master Protein	Q9BWH6	RNA polymerase II-associated protein 1 OS=Homo sapiens OX=9606 GN=RPAP1 PE=1 SV=3	1	1	1	1	1	1393	152.7	6.38	2.02	1	0	3168690	1
FALSE	Master Protein	O43823	A-kinase anchor protein 8 OS=Homo sapiens OX=9606 GN=AKAP8 PE=1 SV=1	1	1	1	1	1	692	76.1	5.15	2.01	1	0	624154	1
FALSE	Master Protein	Q8TEA1	tRNA (cytosine(72)-C(5))-methyltransferase NSUN6 OS=Homo sapiens OX=9606 GN=NSUN6 PE=1 SV=1	2	1	1	1	1	469	51.7	7.96	2.01	1	0	7.2649e+06	1
FALSE	Master Protein	O95819	Mitogen-activated protein kinase kinase kinase kinase 4 OS=Homo sapiens OX=9606 GN=MAP4K4 PE=1 SV=2	1	1	1	0	1	1239	142	7.46	2.01	1	0	4433752	1
FALSE	Master Protein	Q9NQX1	PR domain zinc finger protein 5 OS=Homo sapiens OX=9606 GN=PRDM5 PE=1 SV=2	2	1	1	1	1	630	73	8.81	2.01	1	0	5990588	1
FALSE	Master Protein	Q86TN4	tRNA 2'-phosphotransferase 1 OS=Homo sapiens OX=9606 GN=TRPT1 PE=1 SV=2	6	1	1	1	1	253	27.7	9.98	2	1	0	1.20546e+06	1
FALSE	Master Protein	Q9C0B9	Zinc finger CCHC domain-containing protein 2 OS=Homo sapiens OX=9606 GN=ZCCHC2 PE=1 SV=6	1	1	1	1	1	1178	125.9	7.01	2	1	0	3.08126e+06	1
FALSE	Master Protein	Q14692	Ribosome biogenesis protein BMS1 homolog OS=Homo sapiens OX=9606 GN=BMS1 PE=1 SV=1	1	1	1	1	1	1282	145.7	6.44	2	1	0	9488177	1
FALSE	Master Protein	Q15650	Activating signal cointegrator 1 OS=Homo sapiens OX=9606 GN=TRIP4 PE=1 SV=4	1	1	1	1	1	581	66.1	7.85	2	1	0	6949295	1
FALSE	Master Protein	Q9BQ89	Protein FAM110A OS=Homo sapiens OX=9606 GN=FAM110A PE=1 SV=1	4	1	1	1	1	295	31.3	10.45	2	1	0	1.53353e+06	1
FALSE	Master Protein	Q15545	Transcription initiation factor TFIID subunit 7 OS=Homo sapiens OX=9606 GN=TAF7 PE=1 SV=1	2	1	1	1	1	349	40.2	5.2	2	1	0	4.57669e+06	1
FALSE	Master Protein	O75170	Serine/threonine-protein phosphatase 6 regulatory subunit 2 OS=Homo sapiens OX=9606 GN=PPP6R2 PE=1 SV=2	1	1	1	1	1	966	104.9	4.87	2	1	0		1
FALSE	Master Protein	P14625	Endoplasmin OS=Homo sapiens OX=9606 GN=HSP90B1 PE=1 SV=1	1	1	1	1	1	803	92.4	4.84	2	1	0	5769902	1
FALSE	Master Protein	P20585	DNA mismatch repair protein Msh3 OS=Homo sapiens OX=9606 GN=MSH3 PE=1 SV=4	1	1	1	1	1	1137	127.3	8.02	2	1	0	4.08453e+06	1
FALSE	Master Protein	O75132	Zinc finger BED domain-containing protein 4 OS=Homo sapiens OX=9606 GN=ZBED4 PE=1 SV=2	1	1	1	1	1	1171	130.2	6.83	2	1	0	5.08253e+06	1
FALSE	Master Protein	O14653	Golgi SNAP receptor complex member 2 OS=Homo sapiens OX=9606 GN=GOSR2 PE=1 SV=2	5	1	1	1	1	212	24.8	8.06	2	1	0	1.63154e+06	1
FALSE	Master Protein	Q6NSI4	RPA-related protein RADX OS=Homo sapiens OX=9606 GN=RADX PE=1 SV=2	1	1	1	1	1	855	97.5	8.41	2	1	0	2.64078e+06	1
FALSE	Master Protein	Q5JVF3	PCI domain-containing protein 2 OS=Homo sapiens OX=9606 GN=PCID2 PE=1 SV=2	3	1	1	1	1	399	46	8.53	2	1	0	11172750	1
FALSE	Master Protein	Q96MU7	YTH domain-containing protein 1 OS=Homo sapiens OX=9606 GN=YTHDC1 PE=1 SV=3	1	1	1	1	1	727	84.6	6.23	2	1	0	3.52287e+06	1
FALSE	Master Protein	Q96PV7	Protein FAM193B OS=Homo sapiens OX=9606 GN=FAM193B PE=1 SV=3	1	1	1	1	1	902	96.5	7.9	2	1	0	2.08549e+06	1
FALSE	Master Protein	O95835	Serine/threonine-protein kinase LATS1 OS=Homo sapiens OX=9606 GN=LATS1 PE=1 SV=1	1	1	1	1	1	1130	126.8	8.7	1.99	1	0	1.58834e+06	1
FALSE	Master Protein	Q9NXE8	Pre-mRNA-splicing factor CWC25 homolog OS=Homo sapiens OX=9606 GN=CWC25 PE=1 SV=1	2	1	1	1	1	425	49.6	10.18	1.99	1	0		1
FALSE	Master Protein	Q9UQB8	Brain-specific angiogenesis inhibitor 1-associated protein 2 OS=Homo sapiens OX=9606 GN=BAIAP2 PE=1 SV=1	2	1	1	1	1	552	60.8	8.9	1.99	1	0	1.4422e+06	1
FALSE	Master Protein	Q9Y6C9	Mitochondrial carrier homolog 2 OS=Homo sapiens OX=9606 GN=MTCH2 PE=1 SV=1	2	1	1	1	1	303	33.3	7.97	1.99	1	0	4.64133e+06	1
FALSE	Master Protein	Q14574	Desmocollin-3 OS=Homo sapiens OX=9606 GN=DSC3 PE=1 SV=3	1	1	1	1	1	896	99.9	6.1	1.99	1	0	4320314	1
FALSE	Master Protein	P24468	COUP transcription factor 2 OS=Homo sapiens OX=9606 GN=NR2F2 PE=1 SV=1	2	1	1	0	1	414	45.5	8.28	1.99	1	0	2.65265e+06	1
FALSE	Master Protein	Q9UMR2	ATP-dependent RNA helicase DDX19B OS=Homo sapiens OX=9606 GN=DDX19B PE=1 SV=1	2	1	1	0	1	479	53.9	6.3	1.99	1	0	1.74111e+06	1
FALSE	Master Protein	P50748	Kinetochore-associated protein 1 OS=Homo sapiens OX=9606 GN=KNTC1 PE=1 SV=1	0	1	1	1	1	2209	250.6	5.97	1.99	1	0	3.68702e+06	1
FALSE	Master Protein	Q96BY2	Modulator of apoptosis 1 OS=Homo sapiens OX=9606 GN=MOAP1 PE=1 SV=1	2	1	1	0	1	351	39.5	5.27	1.99	1	0	4233373	1
FALSE	Master Protein	Q08426	Peroxisomal bifunctional enzyme OS=Homo sapiens OX=9606 GN=EHHADH PE=1 SV=3	2	1	1	1	1	723	79.4	9.14	1.98	1	0	3.12309e+06	1
FALSE	Master Protein	P62280	40S ribosomal protein S11 OS=Homo sapiens OX=9606 GN=RPS11 PE=1 SV=3	5	1	1	1	1	158	18.4	10.3	1.98	1	0	7.88118e+06	1
FALSE	Master Protein	Q9BSJ6	Protein PIMREG OS=Homo sapiens OX=9606 GN=PIMREG PE=1 SV=1	4	1	1	1	1	248	27.5	10.21	1.98	1	0	1.56273e+06	1
FALSE	Master Protein	P13861	cAMP-dependent protein kinase type II-alpha regulatory subunit OS=Homo sapiens OX=9606 GN=PRKAR2A PE=1 SV=2	4	1	1	1	1	404	45.5	5.07	1.98	1	0	2202411	1
FALSE	Master Protein	Q01081	Splicing factor U2AF 35 kDa subunit OS=Homo sapiens OX=9606 GN=U2AF1 PE=1 SV=3	3	1	1	1	1	240	27.9	8.81	1.98	1	0	39533584	1
FALSE	Master Protein	Q9BRJ2	39S ribosomal protein L45, mitochondrial OS=Homo sapiens OX=9606 GN=MRPL45 PE=1 SV=2	3	1	1	1	1	306	35.3	9.03	1.98	1	0	11705452	1
FALSE	Master Protein	Q9P0V3	SH3 domain-binding protein 4 OS=Homo sapiens OX=9606 GN=SH3BP4 PE=1 SV=1	1	1	1	1	1	963	107.4	7.71	1.98	1	0	2672339	1
FALSE	Master Protein	Q8NDV7	Trinucleotide repeat-containing gene 6A protein OS=Homo sapiens OX=9606 GN=TNRC6A PE=1 SV=2	0	1	1	1	1	1962	210.2	7.01	1.98	1	0	3.70471e+06	1
FALSE	Master Protein	Q9BPX6	Calcium uptake protein 1, mitochondrial OS=Homo sapiens OX=9606 GN=MICU1 PE=1 SV=1	1	1	1	1	1	476	54.3	8.41	1.97	1	0	3.69786e+06	1
FALSE	Master Protein	Q86VD1	MORC family CW-type zinc finger protein 1 OS=Homo sapiens OX=9606 GN=MORC1 PE=2 SV=2	1	1	1	1	1	984	112.8	7.85	1.97	1	0	1.9609e+06	1
FALSE	Master Protein	Q13685	Angio-associated migratory cell protein OS=Homo sapiens OX=9606 GN=AAMP PE=1 SV=2	3	1	1	1	1	434	46.7	4.42	1.97	1	0	10705020	1
FALSE	Master Protein	Q96EK4	THAP domain-containing protein 11 OS=Homo sapiens OX=9606 GN=THAP11 PE=1 SV=2	3	1	1	1	1	314	34.4	8.98	1.97	1	0	2.48649e+06	1
FALSE	Master Protein	Q9GZR1	Sentrin-specific protease 6 OS=Homo sapiens OX=9606 GN=SENP6 PE=1 SV=2	1	1	1	1	1	1112	126.1	6.73	1.97	1	0	3193051	1
FALSE	Master Protein	Q9H4L5	Oxysterol-binding protein-related protein 3 OS=Homo sapiens OX=9606 GN=OSBPL3 PE=1 SV=1	1	1	1	1	1	887	101.2	6.87	1.97	1	0	2.42922e+06	1
FALSE	Master Protein	Q5THJ4	Vacuolar protein sorting-associated protein 13D OS=Homo sapiens OX=9606 GN=VPS13D PE=1 SV=2	0	1	1	1	1	4388	491.6	6.58	1.97	1	0	10212823	1
FALSE	Master Protein	Q17RM4	Coiled-coil domain-containing protein 142 OS=Homo sapiens OX=9606 GN=CCDC142 PE=2 SV=1	3	1	1	1	1	750	81.6	6.99	1.97	1	0	7572308	1
FALSE	Master Protein	Q13322	Growth factor receptor-bound protein 10 OS=Homo sapiens OX=9606 GN=GRB10 PE=1 SV=2	2	1	1	1	1	594	67.2	7.87	1.97	1	0	2880052	1
FALSE	Master Protein	Q15572	TATA box-binding protein-associated factor RNA polymerase I subunit C OS=Homo sapiens OX=9606 GN=TAF1C PE=1 SV=2	2	1	1	1	1	869	95.2	8.59	1.97	1	0	1.44583e+06	1
FALSE	Master Protein	P61587	Rho-related GTP-binding protein RhoE OS=Homo sapiens OX=9606 GN=RND3 PE=1 SV=1	6	1	1	1	1	244	27.4	8.48	1.97	1	0	3.07769e+06	1
FALSE	Master Protein	O15397	Importin-8 OS=Homo sapiens OX=9606 GN=IPO8 PE=1 SV=2	1	1	1	1	1	1037	119.9	5.16	1.96	1	0	2.99642e+06	1
FALSE	Master Protein	Q96IZ5	RNA-binding protein 41 OS=Homo sapiens OX=9606 GN=RBM41 PE=1 SV=2	2	1	1	1	1	413	47.1	8.7	1.96	1	0	1.96307e+06	1
FALSE	Master Protein	Q8TED0	U3 small nucleolar RNA-associated protein 15 homolog OS=Homo sapiens OX=9606 GN=UTP15 PE=1 SV=3	2	1	1	1	1	518	58.4	9.11	1.96	1	0	4.24131e+06	1
FALSE	Master Protein	P00390	Glutathione reductase, mitochondrial OS=Homo sapiens OX=9606 GN=GSR PE=1 SV=2	2	1	1	1	1	522	56.2	8.5	1.96	1	0	2.33653e+06	1
FALSE	Master Protein	O75818	Ribonuclease P protein subunit p40 OS=Homo sapiens OX=9606 GN=RPP40 PE=1 SV=3	2	1	1	1	1	363	41.8	6.67	1.96	1	0	13572212	1
FALSE	Master Protein	P48637	Glutathione synthetase OS=Homo sapiens OX=9606 GN=GSS PE=1 SV=1	2	1	1	1	1	474	52.4	5.92	1.96	1	0	1.4129e+06	1
FALSE	Master Protein	Q9UNQ0	Broad substrate specificity ATP-binding cassette transporter ABCG2 OS=Homo sapiens OX=9606 GN=ABCG2 PE=1 SV=3	1	1	1	1	1	655	72.3	8.69	1.96	1	0		1
FALSE	Master Protein	P43304	Glycerol-3-phosphate dehydrogenase, mitochondrial OS=Homo sapiens OX=9606 GN=GPD2 PE=1 SV=3	1	1	1	1	1	727	80.8	7.69	1.96	1	0	2.62068e+06	1
FALSE	Master Protein	Q8N766	ER membrane protein complex subunit 1 OS=Homo sapiens OX=9606 GN=EMC1 PE=1 SV=1	1	1	1	1	1	993	111.7	7.66	1.96	1	0	9976793	1
FALSE	Master Protein	P26358	DNA (cytosine-5)-methyltransferase 1 OS=Homo sapiens OX=9606 GN=DNMT1 PE=1 SV=2	0	1	1	1	1	1616	183.1	7.75	1.96	1	0	3.32183e+06	1
FALSE	Master Protein	Q12796	Proline-rich nuclear receptor coactivator 1 OS=Homo sapiens OX=9606 GN=PNRC1 PE=1 SV=1	3	1	1	1	1	327	35.2	10.51	1.95	1	0	1.38163e+06	1
FALSE	Master Protein	Q6PCB5	Lysine-specific demethylase RSBN1L OS=Homo sapiens OX=9606 GN=RSBN1L PE=1 SV=2	1	1	1	1	1	846	94.8	8.78	1.95	1	0	204554608	1
FALSE	Master Protein	P49721	Proteasome subunit beta type-2 OS=Homo sapiens OX=9606 GN=PSMB2 PE=1 SV=1	3	1	1	1	1	201	22.8	7.02	1.95	1	0	4845050	1
FALSE	Master Protein	O95201	Zinc finger protein 205 OS=Homo sapiens OX=9606 GN=ZNF205 PE=1 SV=2	2	1	1	1	1	554	60.6	8.54	1.95	1	0	4.19017e+06	1
FALSE	Master Protein	Q92791	Endoplasmic reticulum protein SC65 OS=Homo sapiens OX=9606 GN=P3H4 PE=1 SV=1	2	1	1	1	1	437	50.3	4.77	1.95	1	0	4088432	1
FALSE	Master Protein	Q13454	Tumor suppressor candidate 3 OS=Homo sapiens OX=9606 GN=TUSC3 PE=1 SV=1	3	1	1	1	1	348	39.7	9.91	1.95	1	0	4497118	1
FALSE	Master Protein	O00487	26S proteasome non-ATPase regulatory subunit 14 OS=Homo sapiens OX=9606 GN=PSMD14 PE=1 SV=1	2	1	1	1	1	310	34.6	6.52	1.95	1	0	3.39479e+06	1
FALSE	Master Protein	Q86WJ1	Chromodomain-helicase-DNA-binding protein 1-like OS=Homo sapiens OX=9606 GN=CHD1L PE=1 SV=3	1	1	1	1	1	897	100.9	6.9	1.95	1	0	2265731	1
FALSE	Master Protein	Q9BW71	HIRA-interacting protein 3 OS=Homo sapiens OX=9606 GN=HIRIP3 PE=1 SV=3	1	1	1	1	1	556	61.9	8.54	1.95	1	0	2.29539e+06	1
FALSE	Master Protein	O43513	Mediator of RNA polymerase II transcription subunit 7 OS=Homo sapiens OX=9606 GN=MED7 PE=1 SV=1	5	1	1	1	1	233	27.2	5.78	1.95	1	0	12665634	1
FALSE	Master Protein	Q9UNF1	Melanoma-associated antigen D2 OS=Homo sapiens OX=9606 GN=MAGED2 PE=1 SV=2	1	1	1	1	1	606	64.9	9.32	1.95	1	0	19415872	1
FALSE	Master Protein	O15264	Mitogen-activated protein kinase 13 OS=Homo sapiens OX=9606 GN=MAPK13 PE=1 SV=1	2	1	1	0	1	365	42.1	8.38	1.95	1	0	3.05763e+06	1
FALSE	Master Protein	Q9Y546	Leucine-rich repeat-containing protein 42 OS=Homo sapiens OX=9606 GN=LRRC42 PE=1 SV=1	2	1	1	1	1	428	48.5	7.46	1.95	1	0	2.85282e+06	1
FALSE	Master Protein	Q70EL1	Inactive ubiquitin carboxyl-terminal hydrolase 54 OS=Homo sapiens OX=9606 GN=USP54 PE=1 SV=4	0	1	1	1	1	1684	187.3	7.28	1.94	1	0	6587904	1
FALSE	Master Protein	Q12882	Dihydropyrimidine dehydrogenase [NADP(+)] OS=Homo sapiens OX=9606 GN=DPYD PE=1 SV=2	1	1	1	1	1	1025	111.3	7.05	1.94	1	0	2503975	1
FALSE	Master Protein	Q8IV50	LysM and putative peptidoglycan-binding domain-containing protein 2 OS=Homo sapiens OX=9606 GN=LYSMD2 PE=1 SV=1	5	1	1	1	1	215	23.4	5.35	1.94	1	0	3.67939e+06	1
FALSE	Master Protein	A6NHR9	Structural maintenance of chromosomes flexible hinge domain-containing protein 1 OS=Homo sapiens OX=9606 GN=SMCHD1 PE=1 SV=2	0	1	1	1	1	2005	226.2	7.3	1.94	1	0	10564095	1
FALSE	Master Protein	Q9Y3R0	Glutamate receptor-interacting protein 1 OS=Homo sapiens OX=9606 GN=GRIP1 PE=1 SV=3	1	1	1	1	1	1128	122.3	6.47	1.94	1	0	4.6151e+06	1
FALSE	Master Protein	P61254	60S ribosomal protein L26 OS=Homo sapiens OX=9606 GN=RPL26 PE=1 SV=1	6	1	1	0	1	145	17.2	10.55	1.94	1	0	4783080	1
FALSE	Master Protein	Q9H992	E3 ubiquitin-protein ligase MARCHF7 OS=Homo sapiens OX=9606 GN=MARCHF7 PE=1 SV=1	1	1	1	1	1	704	78	6.77	1.94	1	0	793792	1
FALSE	Master Protein	Q9HDC9	Adipocyte plasma membrane-associated protein OS=Homo sapiens OX=9606 GN=APMAP PE=1 SV=2	2	1	1	1	1	416	46.5	6.16	1.94	1	0	9671931	1
FALSE	Master Protein	Q8WXA3	RUN and FYVE domain-containing protein 2 OS=Homo sapiens OX=9606 GN=RUFY2 PE=1 SV=3	2	1	1	1	1	606	70	5.83	1.94	1	0	106016144	1
FALSE	Master Protein	Q08AD1	Calmodulin-regulated spectrin-associated protein 2 OS=Homo sapiens OX=9606 GN=CAMSAP2 PE=1 SV=3	1	1	1	1	1	1489	168	6.8	1.93	1	0	3.03129e+06	1
FALSE	Master Protein	Q9Y312	Protein AAR2 homolog OS=Homo sapiens OX=9606 GN=AAR2 PE=1 SV=2	2	1	1	1	1	384	43.4	5.96	1.93	1	0	1.86199e+06	1
FALSE	Master Protein	Q9NX95	Syntabulin OS=Homo sapiens OX=9606 GN=SYBU PE=1 SV=2	2	1	1	1	1	663	72.3	6.25	1.93	1	0	30074674	1
FALSE	Master Protein	Q8TF72	Protein Shroom3 OS=Homo sapiens OX=9606 GN=SHROOM3 PE=1 SV=2	0	1	1	1	1	1996	216.7	7.8	1.93	1	0	6942587	1
FALSE	Master Protein	A0A1B0GUU1	Transmembrane protein C17orf113 OS=Homo sapiens OX=9606 GN=C17orf113 PE=3 SV=1	1	1	1	1	1	675	72.4	6.23	1.93	1	0	3.82545e+06	1
FALSE	Master Protein	Q9NPD3	Exosome complex component RRP41 OS=Homo sapiens OX=9606 GN=EXOSC4 PE=1 SV=3	3	1	1	1	1	245	26.4	6.52	1.93	1	0	3.76061e+06	1
FALSE	Master Protein	Q8IVF5	Rho guanine nucleotide exchange factor TIAM2 OS=Homo sapiens OX=9606 GN=TIAM2 PE=2 SV=4	1	1	1	1	1	1701	190	7.21	1.93	1	0	2.28671e+06	1
FALSE	Master Protein	Q9H0U9	Testis-specific Y-encoded-like protein 1 OS=Homo sapiens OX=9606 GN=TSPYL1 PE=1 SV=3	2	1	1	1	1	437	49.2	5.45	1.93	1	0	6135149	1
FALSE	Master Protein	Q5TBB1	Ribonuclease H2 subunit B OS=Homo sapiens OX=9606 GN=RNASEH2B PE=1 SV=1	4	1	1	1	1	312	35.1	9.13	1.93	1	0	1.7109e+06	1
FALSE	Master Protein	Q6FHJ7	Secreted frizzled-related protein 4 OS=Homo sapiens OX=9606 GN=SFRP4 PE=1 SV=2	4	1	2	1	1	346	39.8	8.82	1.93	1	0	19418962	1
FALSE	Master Protein	Q9UJ70	N-acetyl-D-glucosamine kinase OS=Homo sapiens OX=9606 GN=NAGK PE=1 SV=4	3	1	1	1	1	344	37.4	6.24	1.92	1	0	2.43751e+06	1
FALSE	Master Protein	O14561	Acyl carrier protein, mitochondrial OS=Homo sapiens OX=9606 GN=NDUFAB1 PE=1 SV=3	4	1	1	1	1	156	17.4	4.93	1.92	1	0	7176028	1
FALSE	Master Protein	P01876	Immunoglobulin heavy constant alpha 1 OS=Homo sapiens OX=9606 GN=IGHA1 PE=1 SV=2	3	1	1	1	1	353	37.6	6.51	1.92	1	0		1
FALSE	Master Protein	Q15149	Plectin OS=Homo sapiens OX=9606 GN=PLEC PE=1 SV=3	0	1	1	1	1	4684	531.5	5.96	1.92	1	0	29808966	1
FALSE	Master Protein	Q8NBN7	Retinol dehydrogenase 13 OS=Homo sapiens OX=9606 GN=RDH13 PE=1 SV=2	3	1	1	1	1	331	35.9	8.1	1.92	1	0	6051342	1
FALSE	Master Protein	Q8IVS8	Glycerate kinase OS=Homo sapiens OX=9606 GN=GLYCTK PE=1 SV=1	1	1	1	1	1	523	55.2	6.73	1.92	1	0	5.39444e+06	1
FALSE	Master Protein	Q9HAU5	Regulator of nonsense transcripts 2 OS=Homo sapiens OX=9606 GN=UPF2 PE=1 SV=1	1	1	1	1	1	1272	147.7	5.69	1.92	1	0	3.65331e+06	1
FALSE	Master Protein	A0AVF1	Intraflagellar transport protein 56 OS=Homo sapiens OX=9606 GN=TTC26 PE=2 SV=1	1	1	1	1	1	554	64.1	6.93	1.92	1	0	4.06483e+06	1
FALSE	Master Protein	Q9BZC7	ATP-binding cassette sub-family A member 2 OS=Homo sapiens OX=9606 GN=ABCA2 PE=1 SV=4	0	1	1	1	1	2435	269.7	6.81	1.91	1	0	10920040	1
FALSE	Master Protein	P49720	Proteasome subunit beta type-3 OS=Homo sapiens OX=9606 GN=PSMB3 PE=1 SV=2	3	1	1	1	1	205	22.9	6.55	1.91	1	0	4866642	1
FALSE	Master Protein	Q8N9N2	Activating signal cointegrator 1 complex subunit 1 OS=Homo sapiens OX=9606 GN=ASCC1 PE=1 SV=1	2	1	1	1	1	400	45.5	5.54	1.91	1	0	3.72114e+06	1
FALSE	Master Protein	Q8N7X0	Androglobin OS=Homo sapiens OX=9606 GN=ADGB PE=2 SV=3	1	1	1	1	1	1667	189.6	8.31	1.91	1	0	12568848	1
FALSE	Master Protein	Q9H8E8	Cysteine-rich protein 2-binding protein OS=Homo sapiens OX=9606 GN=KAT14 PE=1 SV=3	2	1	1	1	1	782	88.8	6.57	1.91	1	0	1.46456e+06	1
FALSE	Master Protein	P25786	Proteasome subunit alpha type-1 OS=Homo sapiens OX=9606 GN=PSMA1 PE=1 SV=1	3	1	1	1	1	263	29.5	6.61	1.91	1	0	9546898	1
FALSE	Master Protein	P62244	40S ribosomal protein S15a OS=Homo sapiens OX=9606 GN=RPS15A PE=1 SV=2	5	1	1	1	1	130	14.8	10.13	1.91	1	0	4.26817e+06	1
FALSE	Master Protein	Q16204	Coiled-coil domain-containing protein 6 OS=Homo sapiens OX=9606 GN=CCDC6 PE=1 SV=2	2	1	1	1	1	474	53.3	7.34	1.91	1	0	4.70684e+06	1
FALSE	Master Protein	Q9ULH0	Kinase D-interacting substrate of 220 kDa OS=Homo sapiens OX=9606 GN=KIDINS220 PE=1 SV=3	0	1	1	1	1	1771	196.4	6.62	1.91	1	0	12954216	1
FALSE	Master Protein	Q5VV52	Zinc finger protein 691 OS=Homo sapiens OX=9606 GN=ZNF691 PE=1 SV=2	3	1	1	1	1	315	35.8	7.8	1.91	1	0		1
FALSE	Master Protein	O60271	C-Jun-amino-terminal kinase-interacting protein 4 OS=Homo sapiens OX=9606 GN=SPAG9 PE=1 SV=4	1	1	1	1	1	1321	146.1	5.15	1.91	1	0	2.35786e+06	1
FALSE	Master Protein	Q0P651	Protein ABHD18 OS=Homo sapiens OX=9606 GN=ABHD18 PE=2 SV=1	2	1	1	1	1	414	46.9	9.28	1.91	1	0	980487	1
FALSE	Master Protein	Q6PIJ6	F-box only protein 38 OS=Homo sapiens OX=9606 GN=FBXO38 PE=1 SV=3	1	1	1	1	1	1188	133.9	6.33	1.9	1	0	1.53943e+06	1
FALSE	Master Protein	Q9P2P5	E3 ubiquitin-protein ligase HECW2 OS=Homo sapiens OX=9606 GN=HECW2 PE=1 SV=2	0	1	1	0	1	1572	175.7	5.41	1.9	1	0	2.78333e+06	1
FALSE	Master Protein	Q6PGN9	Proline/serine-rich coiled-coil protein 1 OS=Homo sapiens OX=9606 GN=PSRC1 PE=1 SV=1	3	1	1	1	1	363	38.8	11.21	1.9	1	0	2367968	1
FALSE	Master Protein	Q6PJG6	BRCA1-associated ATM activator 1 OS=Homo sapiens OX=9606 GN=BRAT1 PE=1 SV=2	1	1	1	1	1	821	88.1	5.27	1.9	1	0	2.2661e+06	1
FALSE	Master Protein	P51665	26S proteasome non-ATPase regulatory subunit 7 OS=Homo sapiens OX=9606 GN=PSMD7 PE=1 SV=2	3	1	1	1	1	324	37	6.77	1.9	1	0	2444831	1
FALSE	Master Protein	P67936	Tropomyosin alpha-4 chain OS=Homo sapiens OX=9606 GN=TPM4 PE=1 SV=3	3	1	1	0	1	248	28.5	4.69	1.9	1	0	31403400	1
FALSE	Master Protein	O00267	Transcription elongation factor SPT5 OS=Homo sapiens OX=9606 GN=SUPT5H PE=1 SV=1	1	1	1	1	1	1087	120.9	5.06	1.9	1	0	1.45001e+06	1
