# Supplementary material for: LMO2 promotes the development of AML through interaction with transcription co-regulator LDB1
Source: Cell Death Dis. 2023 Aug 12;14(8):518. doi: 10.1038/s41419-023-06039-w (PMC10423285; doi:10.1038/s41419-023-06039-w)
Supplement: Supplementary file 10 — Supplementary Table 3 [file 41419_2023_6039_MOESM10_ESM.xlsx]

## Sheet: Supplementary Table-SH_LDB1vsSH
gene_id	gene_name	log2FoldChange	pvalue	padj	SH_LDB1_1_fpkm	SH_LDB1_2_fpkm	SH_NC_1_fpkm	SH_NC_2_fpkm
ENSG00000265808	SEC22B	1.84684	0	0	412.235	407.546	112.029	115.882
ENSG00000067225	PKM	1.89893	0	0	309.917	311.22	85.1179	81.4203
ENSG00000265972	TXNIP	1.93396	0	0	709.75	691.114	180.44	186.207
ENSG00000185624	P4HB	1.82655	0	0	349.622	358.587	100.039	99.6272
ENSG00000059804	SLC2A3	2.05232	0	0	259.226	257.191	61.0922	63.4299
ENSG00000026025	VIM	2.6948	0	0	205.839	219.696	32.1192	33.6168
ENSG00000164733	CTSB	2.20304	0	0	138.128	137.966	30.1069	29.8526
ENSG00000130656	HBZ	-4.70999	0	0	58.8624	61.2726	1543.23	1600.18
ENSG00000171345	KRT19	2.21972	0	0	412.98	428.377	91.7923	88.8
ENSG00000161011	SQSTM1	2.04268	0	0	123.758	126.829	30.6308	30.1849
ENSG00000187514	PTMA	-1.98866	0	0	70.7877	70.7627	278.13	283.654
ENSG00000168374	ARF4	3.43282	0	0	402.766	393.44	34.9812	38.8057
ENSG00000144381	HSPD1	-3.08672	0	0	24.864	24.9402	204.642	218.5
ENSG00000055118	KCNH2	-2.14951	0	0	29.3554	29.4169	132.001	128.747
ENSG00000188536	HBA2	-3.21442	0	0	107.702	105.563	1034.96	944.53
ENSG00000131747	TOP2A	-2.1957	0	0	24.804	24.9276	112.194	115.64
ENSG00000112077	RHAG	-3.35988	0	0	24.6561	23.2569	237.327	254.767
ENSG00000204386	NEU1	2.45589	0	0	115.528	118.016	21.2475	21.3196
ENSG00000256269	HMBS	-2.71246	0	0	15.9749	17.2762	111.9	105.95
ENSG00000136997	MYC	-2.53039	0	0	27.2881	28.0996	159.068	160.887
ENSG00000130560	UBAC1	-2.81506	0	0	20.9524	23.0273	158.334	151.012
ENSG00000136929	HEMGN	-6.81293	0	0	1.77292	1.71152	185.693	206.297
ENSG00000123405	NFE2	-2.94011	0	0	20.2496	20.9583	162.908	153.257
ENSG00000105610	KLF1	-3.05398	0	0	28.2447	28.9617	237.665	237.363
ENSG00000147689	FAM83A	-3.55587	0	0	5.13804	4.84379	57.8033	59.6428
ENSG00000158578	ALAS2	-3.34503	0	0	17.5494	15.2056	162.507	170.642
ENSG00000198728	LDB1	-3.69347	0	0	10.2463	9.47483	135.084	120.141
ENSG00000070182	SPTB	-4.78534	0	0	0.691838	0.585117	18.1591	17.1088
ENSG00000136240	KDELR2	2.14806	9.11e-307	6.68e-304	212.062	214.029	46.4001	49.7628
ENSG00000196154	S100A4	2.80259	1.87e-305	1.33e-302	381.75	360.802	53.0528	53.3895
ENSG00000185215	TNFAIP2	3.02544	1.48e-303	1.02e-300	62.6656	64.6545	7.56918	8.07703
ENSG00000143627	PKLR	-5.37225	1.02e-298	6.78e-296	1.33977	1.77317	64.9739	63.5523
ENSG00000125730	C3	7.04335	3.6e-284	2.32e-281	33.9218	32.5832	0.311644	0.187281
ENSG00000104419	NDRG1	2.14304	1.35e-280	8.45e-278	79.0145	76.9254	18.3314	16.9616
ENSG00000135486	HNRNPA1	-1.73586	6.51e-279	3.95e-276	130.877	128.034	443.154	419.215
ENSG00000147454	SLC25A37	-1.84572	3.16e-278	1.87e-275	32.5303	32.358	115.799	117.437
ENSG00000177606	JUN	2.68109	2e-275	1.15e-272	101.384	102.211	16.5134	15.2098
ENSG00000182934	SRPRA	2.03551	4.46e-269	2.5e-266	156.261	153.378	38.1563	37.3641
ENSG00000184371	CSF1	3.25103	1.02e-267	5.53e-265	44.146	46.8146	4.66481	4.89378
ENSG00000116337	AMPD2	2.73088	2.95e-267	1.57e-264	50.1132	51.1609	7.99715	7.24534
ENSG00000150961	SEC24D	4.0266	2.2e-266	1.14e-263	19.3922	18.7069	1.2334	1.10058
ENSG00000161203	AP2M1	-2.29025	2.34e-263	1.18e-260	18.7409	19.0507	92.8866	91.9511
ENSG00000104738	MCM4	-1.98024	5.34e-263	2.64e-260	24.2222	24.3668	94.7964	96.9187
ENSG00000124942	AHNAK	1.92246	5.17e-250	2.5e-247	44.117	41.5738	11.3875	11.2178
ENSG00000106327	TFR2	-2.85803	2e-249	9.42e-247	7.34467	7.78951	56.2189	53.4597
ENSG00000248323	LUCAT1	4.0003	3.01e-247	1.39e-244	10.3412	10.7254	0.694992	0.619156
ENSG00000179950	PUF60	-3.10128	4.64e-247	2.1e-244	4.99431	5.34885	45.5939	43.1201
ENSG00000113916	BCL6	3.48005	4.24e-245	1.84e-242	32.3334	32.2087	2.85141	2.93494
ENSG00000105223	PLD3	1.75832	4.25e-245	1.84e-242	173.333	176.958	52.2821	51.2514
ENSG00000166501	PRKCB	-2.05006	4.31e-244	1.83e-241	12.2346	12.5187	50.1781	52.3301
ENSG00000087086	FTL	1.86262	4.46e-241	1.86e-238	18604	18138.9	4723.13	5380.63
ENSG00000090615	GOLGA3	1.93998	2.49e-234	1.02e-231	56.1158	55.9756	14.8789	14.3286
ENSG00000124207	CSE1L	-3.31419	1.13e-233	4.52e-231	6.76735	5.87826	59.5992	66.313
ENSG00000126561	STAT5A	-2.19863	4.44e-228	1.75e-225	14.807	14.6209	67.9159	67.1756
ENSG00000181019	NQO1	2.69513	1.26e-225	4.88e-223	90.7487	86.4573	13.0084	14.3793
ENSG00000007516	BAIAP3	4.0653	1.64e-224	6.24e-222	24.6074	26.8283	1.53833	1.53366
ENSG00000033100	CHPF2	2.74976	1.77e-224	6.61e-222	57.326	58.5431	8.55277	8.67606
ENSG00000167110	GOLGA2	1.86303	1.95e-224	7.15e-222	95.1638	93.3344	26.4986	25.3089
ENSG00000130821	SLC6A8	1.45065	5.22e-224	1.88e-221	317.15	317.044	116.317	115.705
ENSG00000253729	PRKDC	-1.79905	5.79e-224	2.05e-221	19.66	19.0155	64.8888	69.7165
ENSG00000089472	HEPH	-2.79347	1.8e-223	6.26e-221	4.81753	5.02643	33.4297	34.8069
ENSG00000136732	GYPC	-2.37185	7.12e-223	2.44e-220	16.161	16.071	82.7385	84.1068
ENSG00000120889	TNFRSF10B	2.04485	2.21e-218	7.44e-216	84.9374	86.8047	20.6421	20.9825
ENSG00000130589	HELZ2	2.8215	2.79e-213	9.27e-211	18.2503	17.9211	2.57605	2.54028
ENSG00000130830	MPP1	-1.73877	4.07e-208	1.33e-205	38.4498	38.9589	131.502	126.827
ENSG00000125657	TNFSF9	2.76266	8.15e-208	2.62e-205	132.857	133.007	19.0765	20.1196
ENSG00000173821	RNF213	1.70852	5.07e-204	1.61e-201	25.0434	24.1841	7.52694	7.53598
ENSG00000066926	FECH	-2.63423	2.12e-203	6.62e-201	8.21905	8.52496	52.4141	51.5147
ENSG00000156515	HK1	-1.74631	6.51e-203	2.01e-200	31.6746	31.5949	108.405	103.851
ENSG00000198380	GFPT1	2.021	1.27e-202	3.85e-200	52.8358	50.9703	12.3854	13.2014
ENSG00000135924	DNAJB2	3.46315	5.38e-201	1.61e-198	26.6064	26.172	2.48816	2.29266
ENSG00000093009	CDC45	-2.1607	2.94e-195	8.67e-193	25.8135	25.3109	113.275	115.347
ENSG00000003436	TFPI	-1.94779	2.92e-191	8.5e-189	9.39404	9.34266	35.397	36.8931
ENSG00000004939	SLC4A1	-5.68736	6.69e-191	1.92e-188	0.486685	0.502415	26.5126	24.4282
ENSG00000126088	UROD	-2.03477	6.97e-191	1.97e-188	38.3776	35.7024	155.846	147.75
ENSG00000042062	RIPOR3	-3.78052	7.72e-191	2.16e-188	1.59965	1.59471	21.7808	22.1187
ENSG00000075618	FSCN1	1.39534	2.06e-190	5.69e-188	546.253	571.315	209.887	214.971
ENSG00000156976	EIF4A2	-1.54718	1.76e-189	4.79e-187	47.0802	46.3675	135.146	137.968
ENSG00000143742	SRP9	-2.0727	1.82e-189	4.89e-187	53.4954	51.8599	215.065	228.238
ENSG00000179889	PDXDC1	2.14475	2.14e-189	5.69e-187	33.2981	33.9073	7.65043	7.54507
ENSG00000117318	ID3	3.95943	6.46e-189	1.7e-186	69.4684	73.2951	4.57355	4.60382
ENSG00000170421	KRT8	1.52728	1.82e-188	4.71e-186	133.788	134.585	47.4168	45.6777
ENSG00000163191	S100A11	2.10468	8.1e-188	2.07e-185	523.021	497.012	118.409	118.771
ENSG00000051108	HERPUD1	2.31487	9.66e-187	2.45e-184	52.6461	52.4849	10.2731	10.8657
ENSG00000205542	TMSB4X	1.40068	1.64e-186	4.1e-184	797.331	795.059	306.327	296.742
ENSG00000170515	PA2G4	-2.15614	2e-183	4.95e-181	20.3781	21.0886	88.8896	95.9374
ENSG00000165702	GFI1B	-2.78282	1.77e-182	4.33e-180	4.71402	4.91538	31.7476	34.517
ENSG00000136938	ANP32B	-1.57041	3.2e-182	7.74e-180	148.857	143.034	438.874	428.059
ENSG00000125968	ID1	2.64357	6.31e-181	1.51e-178	184.822	206.569	32.0249	30.5786
ENSG00000076003	MCM6	-1.97882	9.16e-179	2.16e-176	27.1162	25.7575	100.645	107.827
ENSG00000197694	SPTAN1	2.18149	4.07e-176	9.52e-174	17.1036	17.7754	3.81363	3.87593
ENSG00000123989	CHPF	2.14192	5.03e-175	1.16e-172	85.9029	87.4657	19.2164	20.0767
ENSG00000084207	GSTP1	-1.34725	1.71e-174	3.91e-172	284.683	294.469	736.845	736.599
ENSG00000178209	PLEC	1.42178	1.11e-173	2.5e-171	99.9757	100.883	38.8057	36.155
ENSG00000214655	ZSWIM8	2.30052	1.01e-172	2.26e-170	30.1688	30.3387	6.06057	6.22441
ENSG00000049323	LTBP1	-3.46752	1.62e-172	3.58e-170	1.60962	1.55997	17.3352	17.7372
ENSG00000136868	SLC31A1	2.0044	4.75e-172	1.04e-169	65.2296	63.1351	15.8494	16.1495
ENSG00000168754	FAM178B	-7.02666	8.48e-172	1.84e-169	0.299321	0.41013	48.5117	43.5948
ENSG00000132688	NES	3.11899	1.02e-170	2.19e-168	26.5032	26.6226	2.91295	3.20881
ENSG00000228716	DHFR	-2.67215	9.02e-170	1.92e-167	13.2225	13.9099	76.9873	95.958
ENSG00000137331	IER3	3.42715	1.52e-169	3.19e-167	110.243	119.259	9.34209	12.0521
ENSG00000142347	MYO1F	2.99029	2.19e-168	4.56e-166	18.136	18.1818	2.39979	2.16548
ENSG00000092068	SLC7A8	-2.33654	1.21e-167	2.5e-165	7.37631	7.79894	38.5145	38.111
ENSG00000133026	MYH10	-2.06113	4.76e-167	9.73e-165	7.61947	7.83274	31.991	32.4874
ENSG00000123384	LRP1	4.14522	5.21e-167	1.06e-164	5.73584	5.43562	0.36177	0.266835
ENSG00000156711	MAPK13	3.85302	1.8e-165	3.61e-163	15.5068	15.6287	1.12478	1.02703
ENSG00000141526	SLC16A3	4.057	8.31e-165	1.65e-162	13.9546	13.8198	0.996131	0.663419
ENSG00000105220	GPI	1.20462	1.36e-164	2.69e-162	194.668	196.126	85.0021	84.5555
ENSG00000115758	ODC1	-1.72157	2.6e-164	5.07e-162	48.7898	51.9032	167.166	164.846
ENSG00000099875	MKNK2	1.57018	5.01e-162	9.68e-160	152.977	154.237	53.8409	49.5894
ENSG00000174851	YIF1A	1.92288	8.03e-162	1.54e-159	134.816	136.301	35.9295	35.5655
ENSG00000168010	ATG16L2	3.17708	1.02e-161	1.93e-159	15.2693	16.1594	1.73544	1.73917
ENSG00000168906	MAT2A	-1.42933	3.46e-161	6.5e-159	62.8625	62.8466	168.995	169.568
ENSG00000091542	ALKBH5	1.63933	2.53e-160	4.72e-158	151.582	152.29	49.3	48.2337
ENSG00000125505	MBOAT7	1.69258	3.28e-160	6.07e-158	84.3082	82.6961	25.7594	25.91
ENSG00000196547	MAN2A2	-2.5355	4.1e-160	7.51e-158	3.18265	3.37637	18.615	19.4039
ENSG00000144354	CDCA7	-2.60254	4.86e-160	8.83e-158	8.36145	7.50911	47.3119	49.1439
ENSG00000105329	TGFB1	1.45936	6.36e-160	1.15e-157	243.597	245.856	87.0237	90.9954
ENSG00000103257	SLC7A5	-1.94676	1.21e-158	2.16e-156	17.2059	16.7272	66.1833	64.6393
ENSG00000095139	ARCN1	1.6721	1.08e-157	1.91e-155	155.124	145.844	45.6542	48.8175
ENSG00000112118	MCM3	-1.6932	4.74e-155	8.33e-153	36.1679	35.9947	114.989	118.383
ENSG00000069482	GAL	-2.86299	1.38e-154	2.4e-152	15.9884	18.4027	120.975	129.051
ENSG00000184432	COPB2	1.52861	2e-154	3.45e-152	71.6994	69.9986	24.7798	24.3317
ENSG00000089220	PEBP1	-2.28514	2.34e-154	4e-152	23.9851	24.2071	117.583	117.299
ENSG00000106636	YKT6	2.00403	3.49e-154	5.93e-152	101.397	98.7471	26.5215	23.3418
ENSG00000102145	GATA1	-1.85116	1.12e-153	1.89e-151	63.3328	61.0643	226.703	222.152
ENSG00000092621	PHGDH	-1.16514	6.21e-153	1.04e-150	98.9454	98.123	222.07	219.865
ENSG00000161638	ITGA5	1.47648	1.08e-152	1.79e-150	86.0679	83.531	30.4935	30.4559
ENSG00000113615	SEC24A	2.08185	1.8e-152	2.97e-150	40.6523	40.7388	9.08768	10.1516
ENSG00000115091	ACTR3	-1.58765	1.96e-148	3.2e-146	13.2046	13.2953	39.2133	40.4373
ENSG00000136842	TMOD1	-4.1273	1.27e-147	2.06e-145	1.51498	1.39018	25.0478	25.7678
ENSG00000118513	MYB	-2.94164	3.02e-147	4.87e-145	3.40892	3.06793	24.4793	25.3199
ENSG00000122218	COPA	1.3954	7.07e-147	1.13e-144	109.244	106.879	40.0948	42.0763
ENSG00000129691	ASH2L	-2.1017	3.08e-145	4.88e-143	9.88538	9.32597	40.4226	42.0641
ENSG00000167106	FAM102A	2.7	4.93e-145	7.76e-143	24.4042	23.8238	3.67728	3.74633
ENSG00000101444	AHCY	-1.89631	1.07e-144	1.67e-142	19.7318	19.8057	72.5855	74.6036
ENSG00000178773	CPNE7	-3.3313	1.39e-144	2.16e-142	3.87037	3.68595	39.7366	36.331
ENSG00000143067	ZNF697	1.74448	4.93e-144	7.59e-142	73.883	70.6885	21.4399	21.7117
ENSG00000139567	ACVRL1	5.35926	2.74e-143	4.19e-141	18.0069	19.3147	0.551736	0.349824
ENSG00000096063	SRPK1	-1.82975	2.78e-141	4.22e-139	13.8135	13.885	47.694	50.7779
ENSG00000197712	FAM114A1	4.2783	4.88e-141	7.35e-139	19.4902	18.1803	0.862662	1.08588
ENSG00000198938	MT-CO3	-1.39269	7.98e-141	1.19e-138	1972.59	1789.74	4775.28	5103.98
ENSG00000065154	OAT	-1.75797	3.82e-140	5.68e-138	38.4121	41.5091	129.918	140.368
ENSG00000130066	SAT1	1.99612	6.03e-140	8.9e-138	96.5245	96.4054	24.0697	24.2961
ENSG00000122565	CBX3	-1.98375	1.63e-139	2.39e-137	14.1888	13.7841	54.0585	56.605
ENSG00000024422	EHD2	1.89567	3e-138	4.36e-136	68.0815	70.3658	18.5557	18.6513
ENSG00000255717	SNHG1	-1.80595	3.38e-138	4.89e-136	24.1959	22.9615	82.3433	82.5804
ENSG00000136295	TTYH3	3.08304	6.44e-138	9.24e-136	18.5246	19.3764	2.25844	2.21282
ENSG00000116675	DNAJC6	-3.14089	8.08e-138	1.15e-135	2.04647	1.76764	16.6438	17.0359
ENSG00000177380	PPFIA3	2.36454	2.49e-137	3.53e-135	30.3621	31.1943	6.38923	5.55026
ENSG00000197157	SND1	1.3665	1.81e-136	2.55e-134	157.378	150.292	61.4808	57.828
ENSG00000127526	SLC35E1	1.89936	1.88e-136	2.62e-134	38.4464	41.1347	10.678	10.6526
ENSG00000120254	MTHFD1L	-2.40084	7.24e-136	1.01e-133	6.53884	6.18619	33.0448	34.1829
ENSG00000164111	ANXA5	2.32678	1.55e-134	2.15e-132	56.5747	57.0256	11.5279	11.1083
ENSG00000169710	FASN	-1.15874	3.61e-134	4.96e-132	64.3104	65.4729	144.086	145.668
ENSG00000169679	BUB1	-1.80608	3.74e-134	5.09e-132	18.5327	17.5845	60.2681	66.0695
ENSG00000182827	ACBD3	1.67365	8.61e-134	1.17e-131	97.2196	95.1592	29.9474	30.3619
ENSG00000163714	U2SURP	-1.87508	3.53e-133	4.75e-131	7.65199	7.62633	26.7898	29.2644
ENSG00000159131	GART	-1.80305	1.17e-132	1.56e-130	12.7557	12.5762	42.3178	46.0975
ENSG00000163554	SPTA1	-2.05507	2.14e-132	2.85e-130	5.361	5.08763	21.4379	21.9956
ENSG00000101361	NOP56	-1.54943	3.27e-132	4.32e-130	25.6931	25.8569	75.0738	75.8143
ENSG00000102316	MAGED2	2.32153	1e-131	1.32e-129	59.3177	62.7376	11.8124	12.6167
ENSG00000134107	BHLHE40	1.27008	2.3e-131	3e-129	213.8	210.179	87.1436	88.6663
ENSG00000122133	PAEP	6.7584	6.8e-131	8.82e-129	77.1416	76.8135	0.849993	0.559659
ENSG00000162298	SYVN1	1.84138	9.64e-131	1.24e-128	52.0144	52.7276	14.0657	15.1763
ENSG00000029534	ANK1	-1.56895	7.56e-130	9.68e-128	14.4698	13.7658	42.9019	40.8744
ENSG00000070814	TCOF1	-1.99338	1.13e-129	1.44e-127	6.2641	6.06042	25.8598	23.2087
ENSG00000075340	ADD2	-1.83411	6.79e-129	8.59e-127	6.53084	6.06479	22.6981	22.2223
ENSG00000090013	BLVRB	-1.67881	2.4e-128	3.02e-126	95.677	96.1371	325.144	288.873
ENSG00000121691	CAT	-2.21883	4.02e-127	5.02e-125	11.4924	10.6586	50.52	52.644
ENSG00000134802	SLC43A3	-2.64986	4.55e-127	5.66e-125	4.85023	5.72061	34.1327	32.142
ENSG00000170180	GYPA	-4.43567	7.83e-127	9.67e-125	0.9466	1.03309	18.8873	23.9383
ENSG00000164402	2022-09-08	-1.78779	8.99e-127	1.1e-124	10.0292	10.2589	35.2447	34.7986
ENSG00000108861	DUSP3	2.10723	4.05e-126	4.94e-124	39.8888	38.8979	8.86477	9.43036
ENSG00000140575	IQGAP1	1.73289	6.41e-126	7.78e-124	27.0935	25.8389	8.05176	7.87172
ENSG00000109919	MTCH2	-3.26162	9.09e-126	1.1e-123	3.61965	3.58151	33.1049	35.9776
ENSG00000167815	PRDX2	-1.6936	1.09e-125	1.3e-123	50.0114	53.6463	171.153	164.038
ENSG00000138674	SEC31A	1.41756	1.59e-125	1.9e-123	57.5168	55.9697	20.9338	21.556
ENSG00000132780	NASP	-1.68301	1.65e-125	1.96e-123	12.8232	12.7494	42.3349	39.7693
ENSG00000143119	CD53	1.84985	2.18e-125	2.57e-123	123.326	130.577	34.343	36.1118
ENSG00000120805	ARL1	2.01562	5.21e-125	6.12e-123	52.6016	48.3407	12.9819	11.9716
ENSG00000249859	PVT1	-2.98248	5.9e-125	6.89e-123	2.81804	2.44232	21.3631	20.2461
ENSG00000120742	SERP1	1.31659	7.82e-125	9.08e-123	110.824	112.981	44.397	45.4636
ENSG00000101294	HM13	1.78431	1.33e-124	1.54e-122	26.232	27.5908	8.00097	7.61904
ENSG00000074855	ANO8	2.26087	2.55e-124	2.93e-122	33.8099	34.7756	7.40938	6.89152
ENSG00000111057	KRT18	1.35156	2.96e-124	3.38e-122	199.006	204.073	77.0799	80.8981
ENSG00000158856	DMTN	-2.51222	1.77e-123	2.02e-121	5.69333	6.61903	36.1124	34.0652
ENSG00000108561	C1QBP	-1.77761	2.85e-123	3.22e-121	35.0446	35.435	117.396	124.269
ENSG00000132383	RPA1	-2.10867	8.84e-123	9.94e-121	8.08061	7.73742	33.6314	34.6098
ENSG00000143369	ECM1	1.82887	1.17e-122	1.31e-120	72.523	74.3084	20.8005	20.5252
ENSG00000100714	MTHFD1	-2.2007	1.92e-122	2.14e-120	3.95392	3.89037	18.228	17.8335
ENSG00000245532	NEAT1	1.16231	4.18e-122	4.62e-120	170.819	166.992	78.5195	72.4049
ENSG00000117475	BLZF1	2.40039	1.69e-121	1.86e-119	38.2674	37.5588	7.03681	7.33151
ENSG00000132341	RAN	-1.25342	2.44e-121	2.67e-119	65.729	65.0597	158.424	153.375
ENSG00000119403	PHF19	-1.39416	1.21e-119	1.32e-117	27.7647	28.9554	74.1846	74.8822
ENSG00000130227	XPO7	-2.02328	1.66e-119	1.8e-117	8.49215	7.83401	31.8408	34.5587
ENSG00000172889	EGFL7	-1.92499	9.29e-118	1e-115	35.0349	39.0102	149.827	131.215
ENSG00000113569	NUP155	-2.03074	6.31e-117	6.77e-115	5.00934	4.86723	19.998	20.3664
ENSG00000131504	DIAPH1	-1.38813	6.99e-117	7.46e-115	30.7813	28.6123	77.3374	78.147
ENSG00000142168	SOD1	-1.90926	1e-116	1.07e-114	42.5081	36.9223	154.165	144.289
ENSG00000197465	GYPE	-3.74021	7.32e-116	7.74e-114	3.17693	2.77011	38.2978	41.2827
ENSG00000119899	SLC17A5	2.90612	9.58e-116	1.01e-113	27.9527	28.9176	3.85787	3.72552
ENSG00000023330	ALAS1	1.86811	3.21e-115	3.36e-113	92.8876	91.8598	24.2451	26.3921
ENSG00000150991	UBC	1.16089	6.35e-115	6.62e-113	251.223	245.732	109.29	112.991
ENSG00000138095	LRPPRC	-1.39357	7.12e-115	7.39e-113	21.7118	21.9996	55.4251	59.4258
ENSG00000148248	SURF4	1.44469	1.05e-114	1.09e-112	121.719	127.571	45.7272	45.8508
ENSG00000044574	HSPA5	1.11982	2.94e-114	3.02e-112	401.991	413.669	182.695	192.66
ENSG00000115414	FN1	3.36364	3.63e-114	3.71e-112	5.19093	4.8091	0.471087	0.501296
ENSG00000167772	ANGPTL4	4.36008	3.18e-113	3.24e-111	27.2856	29.3956	1.44403	1.31143
ENSG00000167670	CHAF1A	-2.16121	7.21e-113	7.3e-111	9.01632	8.39345	39.8595	38.0309
ENSG00000071626	DAZAP1	-1.63471	2.22e-112	2.24e-110	12.8009	13.4817	42.6537	38.9361
ENSG00000048740	CELF2	-2.26832	6.32e-112	6.33e-110	2.83715	2.73907	13.1098	13.7625
ENSG00000072274	TFRC	-1.12791	5.47e-111	5.46e-109	60.2014	59.5763	128.392	133.389
ENSG00000136813	ECPAS	-1.76368	7.59e-111	7.53e-109	8.04503	8.10345	27.0977	27.738
ENSG00000114353	GNAI2	2.03531	2.04e-109	2.02e-107	22.7069	22.936	5.39591	5.74407
ENSG00000189056	RELN	-3.81526	3.79e-109	3.73e-107	0.375235	0.433888	5.69456	5.6805
ENSG00000163683	SMIM14	4.2061	4.57e-109	4.48e-107	11.8965	10.9145	0.763122	0.46412
ENSG00000151135	TMEM263	1.87046	6.99e-109	6.82e-107	43.5665	42.2746	11.5087	11.9752
ENSG00000124762	CDKN1A	3.10247	1.09e-108	1.06e-106	30.7175	30.985	3.22142	3.97979
ENSG00000125734	GPR108	2.241	1.31e-108	1.27e-106	43.5736	44.4487	9.2509	9.37084
ENSG00000112977	DAP	1.72923	1.44e-108	1.38e-106	79.577	81.7582	23.2028	25.4825
ENSG00000162367	TAL1	-2.26424	2.44e-107	2.33e-105	5.71611	6.92173	30.1709	30.4916
ENSG00000068078	FGFR3	-1.5453	4.03e-107	3.84e-105	21.0375	21.2929	62.3553	61.1819
ENSG00000148400	NOTCH1	2.35043	5.54e-107	5.26e-105	14.3878	14.9598	2.63209	3.13019
ENSG00000196230	TUBB	-1.03041	6.78e-107	6.4e-105	258.403	254.314	513.047	534.279
ENSG00000094975	SUCO	1.97959	7.44e-107	7e-105	23.1199	22.1183	5.68315	5.78988
ENSG00000101199	ARFGAP1	1.65287	1.37e-106	1.28e-104	56.6787	55.7537	19.0906	16.6428
ENSG00000169967	MAP3K2	2.02518	5.57e-106	5.19e-104	15.7074	15.4478	3.63529	4.02464
ENSG00000101220	C20orf27	-2.54892	9.16e-106	8.51e-104	7.85709	8.6474	49.5124	47.0051
ENSG00000146278	PNRC1	2.37967	1.53e-105	1.41e-103	43.9341	47.9749	8.44717	9.22442
ENSG00000109805	NCAPG	-2.14788	7.73e-105	7.12e-103	7.35665	7.57428	31.5188	34.657
ENSG00000187699	C2orf88	-3.39717	7.82e-105	7.16e-103	1.16571	1.28934	13.3337	12.5063
ENSG00000166340	TPP1	1.6335	8.18e-105	7.46e-103	38.9441	39.6885	12.8518	12.4868
ENSG00000172216	CEBPB	2.02956	2.17e-104	1.97e-102	83.5103	82.6086	19.9347	20.7666
ENSG00000187601	MAGEH1	3.49327	6.82e-104	6.17e-102	50.634	50.085	4.22671	4.73107
ENSG00000122566	HNRNPA2B1	-1.07113	7e-104	6.3e-102	52.6105	52.3874	111.826	108.776
ENSG00000096060	FKBP5	-1.58102	8.71e-104	7.81e-102	9.64332	8.9915	27.6354	28.1316
ENSG00000198336	MYL4	-1.8634	2.12e-103	1.9e-101	32.1243	31.67	117.885	114.236
ENSG00000100749	VRK1	-2.52099	2.52e-103	2.24e-101	7.02877	6.88807	39.6349	40.2572
ENSG00000111674	ENO2	1.80732	3e-103	2.66e-101	55.3314	52.8572	16.1956	14.6997
ENSG00000131778	CHD1L	-2.30471	3.09e-103	2.73e-101	7.5803	8.37832	39.793	39.008
ENSG00000142002	DPP9	1.63914	6.43e-103	5.65e-101	30.7063	31.1777	9.65817	10.2158
ENSG00000135069	PSAT1	-2.11967	2.07e-102	1.81e-100	17.4586	15.7364	70.8321	73.5146
ENSG00000126562	WNK4	-2.79933	2.79e-102	2.43e-100	2.68607	3.33746	21.4441	20.4275
ENSG00000163040	CCDC74A	2.19753	2.98e-102	2.59e-100	43.897	44.287	9.67986	9.5426
ENSG00000170348	TMED10	-2.38784	3.09e-102	2.67e-100	4.53009	4.50411	23.6171	23.6674
ENSG00000002834	LASP1	1.13663	3.43e-102	2.95e-100	108.994	106.903	49.8137	48.374
ENSG00000198756	COLGALT2	-2.64447	3.82e-102	3.28e-100	2.06299	2.09961	12.7531	13.274
ENSG00000164244	PRRC1	1.57735	5.58e-102	4.76e-100	31.7871	30.929	10.2127	10.8107
ENSG00000281398	SNHG4	-2.72215	1.55e-101	1.32e-99	3.58945	3.1646	22.2067	22.3966
ENSG00000114480	GBE1	1.79793	3.32e-101	2.81e-99	40.5212	41.0759	11.269	12.209
ENSG00000104881	PPP1R13L	2.45611	1.67e-100	1.41e-98	23.022	23.8107	4.01566	4.52799
ENSG00000108679	LGALS3BP	3.36088	2.91e-100	2.45e-98	20.0801	21.7954	2.08625	1.98668
ENSG00000138834	MAPK8IP3	1.50988	5.63e-100	4.71e-98	34.7134	33.5864	12.5211	11.4525
ENSG00000198832	SELENOM	5.18825	6.85e-100	5.71e-98	18.9387	19.5337	0.523518	0.531942
ENSG00000196510	ANAPC7	-2.22053	6.9e-100	5.73e-98	4.747	4.9161	21.8219	23.2134
ENSG00000111726	CMAS	-1.69334	8.9e-100	7.36e-98	34.147	33.1417	108.799	108.842
ENSG00000265843	LINC01029	-1.75419	1.02e-99	8.39e-98	30.6423	28.9406	99.6561	101.394
ENSG00000106034	CPED1	-1.94387	2.54e-99	2.08e-97	7.69584	7.55647	27.2281	31.4725
ENSG00000112697	TMEM30A	1.4903	2.69e-99	2.2e-97	65.7922	64.9646	22.3633	24.1968
ENSG00000044090	CUL7	1.96831	4.13e-99	3.36e-97	30.144	30.3309	8.07018	7.37401
ENSG00000128595	CALU	1.34517	8.39e-99	6.8e-97	117.901	111.432	43.5571	46.7375
ENSG00000154305	MIA3	1.50644	8.96e-99	7.24e-97	27.5726	27.6407	9.64798	9.78743
ENSG00000143321	HDGF	-1.23449	1.02e-98	8.2e-97	73.6175	72.5103	177.694	166.117
ENSG00000249992	TMEM158	1.91567	5.77e-98	4.63e-96	144.08	151.821	35.4475	43.0511
ENSG00000148396	SEC16A	1.34523	9.7e-98	7.75e-96	38.7707	40.3412	15.4749	15.663
ENSG00000173898	SPTBN2	-3.03708	1.66e-97	1.32e-95	1.05518	0.973278	8.47896	8.17935
ENSG00000073111	MCM2	-1.89835	4.16e-97	3.3e-95	10.3138	11.8234	40.6669	41.8188
ENSG00000159593	NAE1	-1.99388	1.58e-96	1.25e-94	7.87678	8.22995	31.5653	32.5808
ENSG00000278535	DHRS11	-2.73664	2.76e-96	2.17e-94	2.52549	2.80706	18.5768	16.9344
ENSG00000163072	NOSTRIN	-2.45051	4.58e-96	3.59e-94	3.78215	3.60154	20.1115	20.2609
ENSG00000107175	CREB3	2.18852	8.34e-96	6.51e-94	68.2884	71.7475	15.9113	14.7882
ENSG00000135624	CCT7	-1.18981	1.29e-95	1e-93	72.2032	71.3871	167.504	160.041
ENSG00000154518	ATP5MC3	-1.25715	2.94e-95	2.28e-93	47.7981	46.4071	117.938	107.219
ENSG00000257093	KIAA1147	3.57952	6.25e-95	4.83e-93	9.0198	9.30751	0.680445	0.857329
ENSG00000198910	L1CAM	5.27413	6.73e-95	5.18e-93	8.22501	8.25405	0.271998	0.149242
ENSG00000134910	STT3A	1.23079	1.22e-94	9.34e-93	66.3854	64.755	27.5329	28.3521
ENSG00000128283	CDC42EP1	-2.55522	1.25e-94	9.57e-93	6.45278	7.60269	40.6359	41.9048
ENSG00000159461	AMFR	-2.14049	1.55e-94	1.18e-92	6.09214	5.30256	25.1879	25.085
ENSG00000120885	CLU	5.06962	3.5e-94	2.65e-92	8.5003	8.92014	0.224164	0.297241
ENSG00000161179	YDJC	-1.20464	5.68e-94	4.3e-92	118.999	120.192	277.265	273.993
ENSG00000151239	TWF1	2.19586	9.58e-94	7.22e-92	33.0024	32.1022	6.80494	7.41586
ENSG00000197043	ANXA6	3.09337	2.26e-93	1.7e-91	13.698	13.5657	1.57134	1.62439
ENSG00000184584	TMEM173	1.76162	3.14e-93	2.35e-91	50.323	48.3207	14.7504	14.3374
ENSG00000166226	CCT2	-1.21471	3.64e-93	2.71e-91	45.6071	45.8266	106.16	106.048
ENSG00000160991	ORAI2	2.25861	3.8e-93	2.82e-91	14.0204	14.3566	3.30038	2.62013
ENSG00000250361	GYPB	-4.54105	4.58e-93	3.39e-91	1.73381	1.30621	30.5671	40.4264
ENSG00000116984	MTR	-1.88419	4.78e-93	3.53e-91	3.82494	4.00333	14.2452	14.6487
ENSG00000179051	RCC2	-1.27661	1.02e-92	7.49e-91	39.4987	39.2421	94.9383	95.8341
ENSG00000132182	NUP210	-1.32689	1.14e-92	8.35e-91	19.0639	18.125	46.3572	46.9512
ENSG00000152804	HHEX	-1.88788	1.14e-92	8.35e-91	17.3533	18.2164	67.2764	64.3207
ENSG00000140450	ARRDC4	2.22661	1.24e-92	9.06e-91	36.2364	34.569	6.88966	8.26001
ENSG00000113369	ARRDC3	1.827	1.99e-92	1.45e-90	65.9089	64.3591	16.3942	20.3546
ENSG00000134109	EDEM1	1.88228	6.13e-92	4.43e-90	23.4966	23.7631	6.30015	6.52231
ENSG00000111142	METAP2	-1.67643	6.23e-92	4.49e-90	16.678	17.7026	52.4379	57.4537
ENSG00000131669	NINJ1	2.63518	1.97e-91	1.42e-89	34.768	33.7423	5.69405	5.32662
ENSG00000164045	CDC25A	-2.65659	2.14e-91	1.53e-89	4.01763	3.6599	25.7414	22.6809
ENSG00000133816	MICAL2	-2.19302	2.68e-91	1.91e-89	1.29527	1.37797	5.97103	6.25022
ENSG00000163682	RPL9	-1.05274	3.08e-91	2.19e-89	93.365	90.7215	186.774	195.145
ENSG00000189007	ADAT2	-3.6085	3.4e-91	2.41e-89	0.791634	0.64475	8.73305	8.81792
ENSG00000213626	LBH	-2.22851	3.46e-91	2.44e-89	5.64773	5.67022	27.72	25.3086
ENSG00000100934	SEC23A	2.06651	4.01e-91	2.82e-89	16.1538	15.8476	3.60612	4.04067
ENSG00000004897	CDC27	-1.91652	7.43e-91	5.21e-89	5.96367	5.82037	21.9957	22.498
ENSG00000151779	NBAS	-1.77917	8.3e-91	5.8e-89	5.8525	6.36644	20.7524	21.1742
ENSG00000128708	HAT1	-1.83548	9.35e-91	6.52e-89	7.50111	7.88371	26.274	28.6328
ENSG00000123908	AGO2	-1.46528	9.86e-91	6.85e-89	6.04738	6.16917	16.7785	16.9519
ENSG00000109606	DHX15	-1.56398	1.24e-90	8.55e-89	10.2933	9.89441	29.1786	30.5245
ENSG00000127528	KLF2	5.90064	1.47e-90	1.02e-88	29.9096	31.4388	0.398081	0.638468
ENSG00000150753	CCT5	-1.09517	5.31e-90	3.65e-88	50.6052	50.6602	106.995	109.354
ENSG00000162783	IER5	1.36984	5.58e-90	3.82e-88	77.8279	80.8255	31.1776	30.198
ENSG00000157600	TMEM164	-1.53146	1.18e-89	8.04e-88	12.3924	12.348	35.9897	35.5284
ENSG00000112033	PPARD	2.11828	2e-89	1.36e-87	29.115	29.5664	7.09867	6.4054
ENSG00000119535	CSF3R	3.04339	2.99e-89	2.03e-87	9.46368	8.49118	1.09968	1.07804
ENSG00000106628	POLD2	-1.64413	1.23e-88	8.33e-87	20.3891	19.674	65.2563	59.9572
ENSG00000204592	HLA-E	1.99085	1.26e-88	8.49e-87	49.9758	48.0269	12.8574	11.7845
ENSG00000095261	PSMD5	-1.65259	4.44e-88	2.99e-86	15.2945	14.9113	45.9973	48.9923
ENSG00000034510	TMSB10	1.44014	4.99e-88	3.35e-86	1056.19	1019.68	411.008	353.689
ENSG00000069011	PITX1	-1.79505	5.07e-88	3.39e-86	17.2621	18.804	58.9608	66.1896
ENSG00000146530	VWDE	-2.13255	6.1e-88	4.06e-86	4.08242	4.06643	17.6306	18.1047
ENSG00000092199	HNRNPC	-1.06903	8.31e-88	5.52e-86	45.6537	44.1604	93.8035	94.6436
ENSG00000105438	KDELR1	1.31267	3.13e-87	2.07e-85	149.541	151.962	59.8454	61.5459
ENSG00000168758	SEMA4C	-1.60197	4.16e-87	2.75e-85	12.3983	11.807	37.8174	35.6627
ENSG00000198034	RPS4X	-1.01144	4.67e-87	3.07e-85	189.701	187.047	369.213	390.34
ENSG00000176208	ATAD5	-2.27747	7.35e-87	4.82e-85	3.29069	3.41877	15.4508	17.08
ENSG00000128245	YWHAH	-1.67278	1.64e-86	1.07e-84	24.8092	27.076	83.2324	82.1318
ENSG00000168701	TMEM208	2.11768	4.28e-86	2.79e-84	70.9399	74.7037	17.7395	15.7861
ENSG00000140263	SORD	-2.45384	5.46e-86	3.55e-84	2.70587	2.78984	15.1401	14.9629
ENSG00000160211	G6PD	1.09511	6.42e-86	4.16e-84	148.645	150.652	68.9252	71.1899
ENSG00000170581	STAT2	1.68762	7.15e-86	4.62e-84	31.7451	31.1016	9.40725	10.1124
ENSG00000110324	IL10RA	2.49423	7.56e-86	4.87e-84	11.1245	11.7377	1.97541	2.08408
ENSG00000115216	NRBP1	1.56043	1.26e-85	8.09e-84	43.4192	43.1816	15.237	14.1121
ENSG00000174371	EXO1	-2.09894	1.35e-85	8.66e-84	7.05587	7.02373	29.0762	31.2525
ENSG00000109066	TMEM104	2.25608	2.71e-85	1.73e-83	22.8601	21.22	4.57599	4.65416
ENSG00000105726	ATP13A1	1.28451	4.46e-85	2.83e-83	40.8216	41.8961	16.843	17.1149
ENSG00000149577	SIDT2	1.755	6.42e-85	4.06e-83	18.2685	18.0078	5.36721	5.38095
ENSG00000125844	RRBP1	1.59013	6.9e-85	4.35e-83	28.8479	28.6976	9.53476	9.57917
ENSG00000140740	UQCRC2	-1.61856	1.11e-84	6.95e-83	13.9862	14.0357	41.1016	44.961
ENSG00000115486	GGCX	2.00765	4.8e-84	2.98e-82	17.3298	16.1985	4.4692	3.86092
ENSG00000112759	SLC29A1	-1.5872	9.12e-84	5.65e-82	20.2771	19.6702	63.4767	56.5356
ENSG00000204054	LINC00963	2.20723	1.05e-83	6.47e-82	9.65334	9.00661	2.16757	1.86894
ENSG00000182944	EWSR1	-1.2905	1.11e-83	6.84e-82	14.7611	13.9073	35.4214	34.7137
ENSG00000100196	KDELR3	2.68616	1.83e-83	1.12e-81	40.5438	40.9746	6.43893	6.22225
ENSG00000153107	ANAPC1	-1.81867	2.1e-83	1.28e-81	3.55217	3.28379	11.637	12.489
ENSG00000082516	GEMIN5	-2.25962	2.43e-83	1.48e-81	3.93084	3.90402	18.0988	19.4281
ENSG00000110047	EHD1	1.37664	2.52e-83	1.53e-81	40.6535	42.9411	16.0904	16.1007
ENSG00000092201	SUPT16H	-1.49226	3.63e-83	2.2e-81	11.5216	11.3949	31.6966	32.7823
ENSG00000090339	ICAM1	1.94852	5.15e-83	3.12e-81	35.6887	35.2547	9.07075	9.31363
ENSG00000084090	STARD7	-1.54157	8.54e-83	5.16e-81	16.2336	16.5292	47.1508	48.2242
ENSG00000205639	MFSD2B	-3.41605	9.36e-83	5.63e-81	1.35017	1.14662	13.4227	13.2629
ENSG00000100351	GRAP2	-2.40735	1.18e-82	7.11e-81	2.83348	3.41645	16.4719	16.6517
ENSG00000137692	DCUN1D5	-2.28616	1.48e-82	8.86e-81	12.0796	13.3729	60.1951	63.9028
ENSG00000179456	ZBTB18	3.08416	2.93e-82	1.75e-80	21.4769	19.8464	2.00919	2.88192
ENSG00000184445	KNTC1	-1.48424	3.52e-82	2.09e-80	7.96407	7.9421	21.4494	23.0591
ENSG00000170312	CDK1	-1.40065	5.12e-82	3.04e-80	27.8981	27.857	71.1006	76.1268
ENSG00000144485	HES6	-2.13989	6.44e-82	3.81e-80	13.1147	14.7617	64.009	58.7571
ENSG00000186635	ARAP1	1.38958	7.21e-82	4.26e-80	38.7903	39.2026	15.7284	14.0252
ENSG00000137054	POLR1E	-2.31814	7.54e-82	4.44e-80	8.34882	7.70839	38.7938	41.3297
ENSG00000124571	XPO5	-1.35169	1.13e-81	6.61e-80	13.5059	13.5012	33.6817	35.2508
ENSG00000100258	LMF2	1.56193	1.19e-81	6.94e-80	74.6596	79.287	27.1337	24.9799
ENSG00000104903	LYL1	-1.39159	1.38e-81	8.01e-80	38.0428	40.6607	99.7746	106.708
ENSG00000112308	C6orf62	1.0934	1.39e-81	8.09e-80	123.43	122.934	57.4297	58.0355
ENSG00000067167	TRAM1	1.48665	1.4e-81	8.1e-80	57.6853	56.9697	20.2848	20.6339
ENSG00000142864	SERBP1	-1.01076	1.58e-81	9.15e-80	43.4303	43.5815	87.6281	87.698
ENSG00000234741	GAS5	-1.17248	2.74e-81	1.58e-79	53.3581	54.0744	118.586	123.578
ENSG00000187134	AKR1C1	1.594	2.82e-81	1.62e-79	21.7909	22.7402	7.3392	7.41174
ENSG00000173757	STAT5B	-1.55965	3.12e-81	1.78e-79	15.6358	13.6336	42.1548	44.1667
ENSG00000283633	AP000547.3	-1.73529	3.27e-81	1.87e-79	15.5891	15.8385	51.5323	53.1058
ENSG00000004478	FKBP4	-1.34382	4.55e-81	2.58e-79	27.7504	28.0933	74.1653	67.5502
ENSG00000101057	MYBL2	-1.4631	5.09e-81	2.89e-79	36.6143	33.4837	98.3327	94.9661
ENSG00000064601	CTSA	1.87567	6.95e-81	3.93e-79	25.2505	24.6246	6.47913	7.12165
ENSG00000196411	EPHB4	-1.67396	1.04e-80	5.85e-79	8.24471	8.19539	26.2831	26.1764
ENSG00000151503	NCAPD3	-1.5373	5.93e-80	3.32e-78	7.69088	7.53394	22.2796	21.912
ENSG00000175567	UCP2	-1.52447	6.35e-80	3.55e-78	22.9461	24.2339	66.3952	69.3203
ENSG00000092820	EZR	1.05297	7.04e-80	3.93e-78	211.083	209.394	104.378	98.2482
ENSG00000114942	EEF1B2	-1.19948	1.09e-79	6.08e-78	92.2082	96.939	213.683	220.681
ENSG00000172932	ANKRD13D	1.82526	1.15e-79	6.38e-78	22.5033	23.1697	6.14875	6.74751
ENSG00000124357	NAGK	2.26215	1.42e-79	7.84e-78	11.2497	11.3167	2.47345	2.22634
ENSG00000067182	TNFRSF1A	1.97304	1.58e-79	8.71e-78	32.2139	30.5105	8.08497	7.89023
ENSG00000100097	LGALS1	1.26473	1.65e-79	9.06e-78	295.048	292.069	123.87	120.445
ENSG00000147224	PRPS1	-1.6473	6.31e-79	3.47e-77	22.0352	21.0632	66.2471	68.7944
ENSG00000241878	PISD	-2.05094	6.51e-79	3.57e-77	6.16437	5.60193	25.1279	23.6434
ENSG00000198888	MT-ND1	-1.1234	6.9e-79	3.77e-77	1059.14	1016.47	2115.69	2406.55
ENSG00000130826	DKC1	-1.3368	7.34e-79	4e-77	29.033	27.4694	72.6449	70.0869
ENSG00000100883	SRP54	1.58142	8.46e-79	4.59e-77	52.7261	52.304	16.7508	18.3647
ENSG00000054965	FAM168A	2.32613	8.72e-79	4.71e-77	11.4911	11.9571	2.29565	2.38163
ENSG00000229988	HBBP1	-3.92295	1.18e-78	6.33e-77	2.40397	2.27259	32.9372	38.0568
ENSG00000142552	RCN3	3.2862	1.24e-78	6.66e-77	30.6271	31.1016	2.62767	3.72593
ENSG00000101160	CTSZ	-2.25641	1.24e-78	6.66e-77	10.6887	11.5117	56.0941	49.9107
ENSG00000266094	RASSF5	1.60893	3.1e-78	1.66e-76	26.6902	25.5689	8.64556	8.48622
ENSG00000112159	MDN1	-1.34704	3.46e-78	1.84e-76	5.79815	5.59902	14.3939	14.6035
ENSG00000143476	DTL	-1.86574	5.01e-78	2.66e-76	8.17672	9.39682	31.1486	32.8714
ENSG00000131368	MRPS25	-1.78	5.45e-78	2.89e-76	7.78043	7.93092	27.3673	26.5806
ENSG00000163755	HPS3	2.38701	6.64e-78	3.51e-76	15.1753	13.9442	2.84476	2.72072
ENSG00000128050	PAICS	-1.18039	9.06e-78	4.78e-76	28.9377	28.5553	62.6001	67.7218
ENSG00000107862	GBF1	1.35121	1.53e-77	8.07e-76	38.6478	38.9695	15.2881	15.1329
ENSG00000198363	ASPH	1.46478	6.54e-77	3.42e-75	11.2337	10.7304	3.97332	3.98476
ENSG00000137834	SMAD6	2.75395	9.43e-77	4.91e-75	8.14202	8.54353	1.30618	1.16412
ENSG00000104131	EIF3J	-1.72169	1.18e-76	6.15e-75	15.1404	14.4171	47.8303	49.6863
ENSG00000148180	GSN	2.39573	2.57e-76	1.33e-74	8.92243	9.36301	1.92932	1.53866
ENSG00000072182	ASIC4	-3.04385	3.42e-76	1.77e-74	1.47424	1.72455	14.2657	12.077
ENSG00000173267	SNCG	1.94097	6.04e-76	3.12e-74	130.09	127.828	37.0172	30.0722
ENSG00000162039	MEIOB	-2.19854	8.4e-76	4.31e-74	8.86256	9.41229	42.0728	41.7825
ENSG00000128951	DUT	-1.90403	8.51e-76	4.36e-74	10.4652	9.40758	38.3146	36.0839
ENSG00000111906	HDDC2	-1.65524	9.33e-76	4.76e-74	8.90465	8.82206	28.5464	27.2837
ENSG00000185133	INPP5J	5.23133	1.18e-75	6.03e-74	9.75999	9.82669	0.346008	0.168756
ENSG00000077312	SNRPA	-1.78329	1.54e-75	7.82e-74	17.4747	17.0746	60.6167	58.3051
ENSG00000080819	CPOX	-1.29454	1.62e-75	8.21e-74	37.7555	38.7279	96.2862	91.2902
ENSG00000065150	IPO5	-1.42892	1.64e-75	8.29e-74	13.2115	13.0383	32.9771	37.717
ENSG00000146701	MDH2	-1.0324	2.13e-75	1.08e-73	84.926	83.0942	167.97	175.741
ENSG00000065328	MCM10	-2.03736	2.78e-75	1.4e-73	4.79517	5.29519	20.5755	20.826
ENSG00000171793	CTPS1	-1.92823	2.83e-75	1.42e-73	2.69895	2.93796	10.7578	10.6867
ENSG00000042493	CAPG	1.91602	2.99e-75	1.5e-73	63.9496	63.4505	18.6308	15.0867
ENSG00000204389	HSPA1A	1.30873	3.51e-75	1.76e-73	130.993	130.604	55.2243	50.3333
ENSG00000144118	RALB	1.5935	7.04e-75	3.51e-73	60.4902	60.5324	19.4605	20.6576
ENSG00000155962	CLIC2	-1.77435	8.28e-75	4.12e-73	14.5933	15.079	49.2615	52.2439
ENSG00000188690	UROS	-2.10776	1.15e-74	5.7e-73	2.40973	2.593	10.7486	10.8064
ENSG00000179010	MRFAP1	-1.33209	1.44e-74	7.14e-73	46.431	43.0374	115.07	110.21
ENSG00000106366	SERPINE1	5.1756	2.8e-74	1.38e-72	14.1271	15.0819	0.542397	0.255092
ENSG00000138074	SLC5A6	-1.96082	3.16e-74	1.56e-72	5.91217	5.35203	21.3404	22.5354
ENSG00000261236	BOP1	-1.18795	5.37e-74	2.63e-72	44.747	45.9905	106.211	100.477
ENSG00000097021	ACOT7	-2.6083	6.15e-74	3.01e-72	2.8	2.98064	17.2018	18.0383
ENSG00000180817	PPA1	-1.23821	7.33e-74	3.58e-72	29.3075	28.3978	65.8815	70.2774
ENSG00000130733	YIPF2	1.82831	7.49e-74	3.65e-72	50.5684	51.7042	14.2338	14.5696
ENSG00000168411	RFWD3	-1.61717	1.17e-73	5.67e-72	8.21611	8.78092	26.0942	26.0339
ENSG00000117632	STMN1	-1.26313	1.2e-73	5.79e-72	23.3479	23.1267	53.5138	58.0534
ENSG00000141385	AFG3L2	-1.7425	1.9e-73	9.17e-72	7.3216	6.55482	23.0423	23.4127
ENSG00000204388	HSPA1B	1.52169	2.35e-73	1.13e-71	78.6344	82.2351	29.0466	26.9526
ENSG00000240583	AQP1	-3.80588	2.79e-73	1.34e-71	0.999404	0.961964	14.2478	13.1873
ENSG00000197879	MYO1C	1.68113	3.19e-73	1.53e-71	21.8145	23.3742	7.46321	6.61723
ENSG00000128340	RAC2	1.23001	4.19e-73	2e-71	160.826	166.418	66.3583	73.1952
ENSG00000196305	IARS	-1.26508	5.38e-73	2.56e-71	28.1093	27.8778	62.9885	71.5961
ENSG00000073605	GSDMB	1.83903	8.86e-73	4.21e-71	22.2187	21.4209	6.27886	5.91417
ENSG00000075399	VPS9D1	2.58235	9.22e-73	4.37e-71	22.5234	23.0186	3.42502	4.19374
ENSG00000276900	AC023157.3	2.75074	9.83e-73	4.66e-71	30.9994	31.5242	4.67602	4.61173
ENSG00000062822	POLD1	-1.4886	1.12e-72	5.27e-71	15.0348	16.6959	44.5041	44.5068
ENSG00000113810	SMC4	-1.41967	1.23e-72	5.79e-71	10.1187	9.54146	26.0199	26.5892
ENSG00000134758	RNF138	-2.53981	1.73e-72	8.12e-71	3.43748	3.46543	19.1001	21.0494
ENSG00000068323	TFE3	1.83478	2.3e-72	1.08e-70	31.1139	31.1996	9.19054	8.26473
ENSG00000110492	MDK	-1.83668	2.46e-72	1.15e-70	18.9014	18.1167	69.9268	62.2845
ENSG00000128918	ALDH1A2	-2.00377	2.51e-72	1.17e-70	3.17806	3.05064	12.7287	12.2537
ENSG00000138668	HNRNPD	-1.53524	2.95e-72	1.38e-70	17.8999	17.0684	55.2264	46.1114
ENSG00000133103	COG6	2.30775	3.45e-72	1.6e-70	10.2879	10.6629	2.14143	2.08886
ENSG00000123416	TUBA1B	-1.16215	4.13e-72	1.92e-70	72.2323	81.2865	173.557	169.928
ENSG00000082212	ME2	-3.18259	4.67e-72	2.16e-70	0.342002	0.459756	3.55329	3.71144
ENSG00000140525	FANCI	-1.72219	7.81e-72	3.61e-70	5.72253	6.1781	19.0094	20.2493
ENSG00000061987	MON2	1.54387	8.45e-72	3.9e-70	11.8155	11.4745	3.84262	4.14908
ENSG00000185551	NR2F2	-1.93001	1.16e-71	5.34e-70	4.73517	4.93171	17.7184	19.1184
ENSG00000182378	PLCXD1	1.10393	1.54e-71	7.08e-70	70.3317	69.5028	33.3576	31.6879
ENSG00000136261	BZW2	-2.16639	1.96e-71	8.97e-70	5.79516	6.08173	25.4636	27.8507
ENSG00000158109	TPRG1L	2.0985	3.5e-71	1.6e-69	41.0858	40.2161	9.16422	9.8319
ENSG00000040531	CTNS	2.34412	3.96e-71	1.8e-69	24.1918	23.8831	4.54639	4.92924
ENSG00000131446	MGAT1	1.33813	4.04e-71	1.84e-69	24.1883	24.7312	10.1372	9.20289
ENSG00000018699	TTC27	-2.83773	4.06e-71	1.84e-69	2.97312	2.38013	18.7914	19.538
ENSG00000138821	SLC39A8	-2.6378	6.1e-71	2.76e-69	1.66639	1.68277	10.2133	10.6322
ENSG00000111716	LDHB	-2.35069	2.44e-70	1.1e-68	5.56588	5.13985	28.0489	26.5747
ENSG00000159259	CHAF1B	-2.94829	4.23e-70	1.9e-68	1.683	1.36874	11.9532	11.6332
ENSG00000029993	HMGB3	-2.67934	6.8e-70	3.05e-68	2.80068	2.49888	17.5554	16.4103
ENSG00000197993	KEL	-1.8557	8.08e-70	3.62e-68	10.497	9.07075	34.206	36.6676
ENSG00000204351	SKIV2L	1.25913	1.63e-69	7.29e-68	48.3636	48.5469	20.6426	19.8379
ENSG00000121060	TRIM25	1.29902	1.86e-69	8.28e-68	26.2585	25.7155	10.6926	10.4277
ENSG00000129993	CBFA2T3	-1.57835	2.12e-69	9.41e-68	9.07204	9.11849	26.5307	27.797
ENSG00000108773	KAT2A	-1.67451	4.14e-69	1.84e-67	11.9734	11.5902	37.0373	38.1971
ENSG00000076928	ARHGEF1	1.13959	4.18e-69	1.85e-67	40.5901	40.9944	18.8689	18.1544
ENSG00000130822	PNCK	2.01869	4.56e-69	2.02e-67	19.8617	21.7174	5.18292	5.07491
ENSG00000197903	HIST1H2BK	-1.14663	6.94e-69	3.06e-67	865.651	883.587	1812.64	2060.52
ENSG00000013375	PGM3	1.62781	1.05e-68	4.63e-67	23.0183	22.4975	7.78434	6.93374
ENSG00000117984	CTSD	1.71928	1.14e-68	5.03e-67	42.4502	44.9036	13.1457	13.3845
ENSG00000135363	LMO2	-2.42264	2.7e-68	1.18e-66	4.33649	4.50641	24.209	23.1856
ENSG00000091140	DLD	-1.64057	3.02e-68	1.32e-66	10.8485	10.9251	31.766	36.1391
ENSG00000100906	NFKBIA	2.42443	3.69e-68	1.61e-66	36.1931	36.0373	5.91123	7.57277
ENSG00000164010	ERMAP	-2.67611	4.4e-68	1.91e-66	1.90852	1.7911	11.0685	12.594
ENSG00000101966	XIAP	1.60486	4.53e-68	1.96e-66	18.0301	18.8192	5.77205	6.34916
ENSG00000225778	PROSER2-AS1	-2.18206	6.88e-68	2.98e-66	8.14056	6.68136	35.6347	31.6691
ENSG00000132300	PTCD3	-1.63148	7.48e-68	3.23e-66	5.80326	5.24066	16.4092	17.827
ENSG00000136068	FLNB	1.26723	9.13e-68	3.94e-66	20.7402	20.6711	8.96445	8.23348
ENSG00000069399	BCL3	3.10698	9.42e-68	4.05e-66	16.4996	16.0223	1.77264	2.008
ENSG00000171346	KRT15	3.13021	1.16e-67	4.96e-66	7.16091	8.06804	0.847937	0.892137
ENSG00000178538	CA8	-1.61599	1.34e-67	5.72e-66	8.3108	8.42228	25.1324	26.1609
ENSG00000112473	SLC39A7	1.34533	1.51e-67	6.45e-66	172.246	166.367	72.5678	60.6375
ENSG00000114391	RPL24	-1.02147	1.67e-67	7.12e-66	98.5831	99.5	206.765	195.294
ENSG00000148773	MKI67	-1.28192	2.12e-67	9e-66	9.93258	9.14391	22.5909	23.8112
ENSG00000213390	ARHGAP19	-2.1882	2.48e-67	1.05e-65	3.11732	3.01126	13.5573	14.3827
ENSG00000167553	TUBA1C	-1.14613	2.48e-67	1.05e-65	47.5374	52.6298	107.99	113.674
ENSG00000138430	OLA1	-1.40142	2.74e-67	1.16e-65	17.6099	16.3592	42.4558	47.3128
ENSG00000175449	RFESD	-3.13947	5.05e-67	2.13e-65	1.35636	1.30555	10.413	13.0614
ENSG00000113368	LMNB1	-1.38235	5.08e-67	2.13e-65	25.6507	23.7389	62.5769	66.2254
ENSG00000101596	SMCHD1	-1.34512	6.88e-67	2.89e-65	7.66978	7.5786	18.6352	20.1118
ENSG00000065000	AP3D1	1.03312	6.99e-67	2.93e-65	56.7068	58.1224	27.3279	28.7923
ENSG00000132842	AP3B1	1.19741	9.07e-67	3.79e-65	46.4586	45.185	19.2062	20.7703
ENSG00000064607	SUGP2	-1.23252	9.31e-67	3.88e-65	17.4766	16.7012	38.4501	41.882
ENSG00000249069	LINC01033	-3.37483	1.01e-66	4.22e-65	4.45485	3.24932	38.6644	41.4616
ENSG00000182179	UBA7	3.10957	1.1e-66	4.56e-65	12.1401	12.2577	1.21006	1.62629
ENSG00000133119	RFC3	-2.60332	1.55e-66	6.42e-65	3.67033	3.70216	21.8237	22.9815
ENSG00000187010	RHD	-3.56118	1.6e-66	6.62e-65	1.14925	1.19687	14.6979	12.977
ENSG00000035928	RFC1	-1.55619	1.63e-66	6.74e-65	7.82191	7.81948	22.7073	23.2937
ENSG00000108175	ZMIZ1	1.57508	1.78e-66	7.34e-65	15.0168	14.0871	4.79344	4.97787
ENSG00000155561	NUP205	-1.17933	2.07e-66	8.49e-65	16.8107	16.9923	37.9007	38.6543
ENSG00000173473	SMARCC1	-1.16966	2.13e-66	8.74e-65	17.0392	17.3149	38.6933	38.585
ENSG00000144655	CSRNP1	1.98113	2.66e-66	1.09e-64	30.8008	33.537	8.19056	8.10199
ENSG00000091483	FH	-1.30025	2.77e-66	1.13e-64	43.2434	44.9218	107.664	109.443
ENSG00000109685	NSD2	-1.12375	2.85e-66	1.16e-64	7.57176	7.68274	16.5485	16.6924
ENSG00000173120	KDM2A	1.25766	4.99e-66	2.03e-64	25.0571	24.2573	10.4955	10.1261
ENSG00000165704	HPRT1	-1.50194	5.4e-66	2.2e-64	37.3966	35.5258	103.27	103.305
ENSG00000165813	CCDC186	2.2732	7.74e-66	3.14e-64	8.76325	8.48567	1.80517	1.76252
ENSG00000100297	MCM5	-1.17101	9.13e-66	3.69e-64	17.8457	17.5709	39.5458	40.2085
ENSG00000179832	MROH1	1.464	1.28e-65	5.16e-64	15.6458	15.7171	5.696	5.67225
ENSG00000249307	LINC01088	2.73811	1.5e-65	6.06e-64	15.952	16.4432	2.13458	2.73285
ENSG00000124092	CTCFL	-1.49623	1.74e-65	7e-64	6.53676	6.66199	18.3072	18.9278
ENSG00000102401	ARMCX3	1.89524	1.78e-65	7.13e-64	24.7814	24.5546	6.76401	6.49485
ENSG00000112715	VEGFA	1.04164	2.07e-65	8.3e-64	41.4011	41.8109	21.1406	19.2708
ENSG00000214176	PLEKHM1P1	1.70759	3.4e-65	1.36e-63	14.7697	14.8967	4.47279	4.61208
ENSG00000152990	ADGRA3	-3.20862	3.51e-65	1.4e-63	0.546573	0.592996	5.09053	5.43962
ENSG00000183283	DAZAP2	1.2855	5.2e-65	2.07e-63	61.1213	61.7511	23.4411	26.9899
ENSG00000129083	COPB1	1.2262	5.79e-65	2.3e-63	51.7488	54.0184	22.2441	22.9696
ENSG00000186174	BCL9L	1.74758	6.91e-65	2.74e-63	11.3329	11.5321	3.35827	3.45213
ENSG00000237550	RPL9P9	-1.22081	6.96e-65	2.75e-63	161.31	154.664	368.181	368.379
ENSG00000117448	AKR1A1	1.40536	7.17e-65	2.83e-63	60.5574	63.6942	23.2051	23.7049
ENSG00000171843	MLLT3	-3.94387	9.21e-65	3.62e-63	0.291777	0.37397	4.8195	5.40561
ENSG00000127463	EMC1	-1.48169	1.11e-64	4.36e-63	6.376	6.33193	17.2868	18.2091
ENSG00000142945	KIF2C	-1.30451	1.32e-64	5.17e-63	24.943	26.5906	63.3029	63.962
ENSG00000008283	CYB561	1.6802	1.6e-64	6.25e-63	24.9435	24.2484	7.87531	7.46952
ENSG00000111581	NUP107	-1.55641	1.79e-64	6.99e-63	8.31981	7.15677	22.5193	23.0251
ENSG00000071054	MAP4K4	-1.53247	1.81e-64	7.04e-63	5.45323	4.83455	15.003	14.7689
ENSG00000187017	ESPN	-4.9688	1.97e-64	7.69e-63	0.188545	0.161605	5.27991	5.70627
ENSG00000143537	ADAM15	-1.71874	1.98e-64	7.71e-63	5.65017	5.81171	19.2404	18.4773
ENSG00000221869	CEBPD	2.3963	2e-64	7.74e-63	33.3867	32.6793	5.9014	6.66289
ENSG00000166197	NOLC1	-1.09944	9.25e-64	3.58e-62	41.774	40.368	86.6835	89.3513
ENSG00000131473	ACLY	-1.00542	1.26e-63	4.86e-62	47.474	45.7554	95.4456	91.7158
ENSG00000116678	LEPR	-1.77588	3.47e-63	1.33e-61	3.43652	3.88849	11.8208	13.2582
ENSG00000067082	KLF6	1.87012	3.9e-63	1.5e-61	18.3724	17.0411	4.71084	4.98179
ENSG00000128607	KLHDC10	1.40239	4.98e-63	1.91e-61	35.4314	34.0315	12.3272	13.9679
ENSG00000188610	FAM72B	-1.19298	5.86e-63	2.24e-61	38.5246	37.9134	88.6067	86.1456
ENSG00000152700	SAR1B	1.4961	8.45e-63	3.23e-61	14.9225	15.3658	5.1688	5.57316
ENSG00000047410	TPR	-1.05806	9.53e-63	3.64e-61	16.3447	15.5398	32.5985	33.8017
ENSG00000182158	CREB3L2	1.41441	9.72e-63	3.7e-61	20.3559	20.1765	7.4325	7.77816
ENSG00000108883	EFTUD2	-1.12003	1.5e-62	5.7e-61	13.4641	13.332	28.9764	29.2686
ENSG00000204619	PPP1R11	1.71554	1.57e-62	5.95e-61	54.4738	49.7084	15.3878	16.3518
ENSG00000171208	NETO2	-2.30473	1.57e-62	5.95e-61	1.96905	2.2615	9.98657	10.9047
ENSG00000075239	ACAT1	-1.86221	2.99e-62	1.13e-60	5.5107	4.97072	19.1669	18.9568
ENSG00000171067	C11orf24	1.63259	3.29e-62	1.24e-60	38.2641	37.8942	12.065	12.5032
ENSG00000131153	GINS2	-1.91726	3.9e-62	1.47e-60	7.87866	8.4026	31.6735	29.7924
ENSG00000203668	CHML	-1.45858	3.9e-62	1.47e-60	8.56293	8.51427	22.4883	24.4569
ENSG00000143569	UBAP2L	-1.09357	4.37e-62	1.64e-60	20.1735	20.8663	43.9883	43.5812
ENSG00000070526	ST6GALNAC1	-2.21001	4.47e-62	1.68e-60	4.90577	4.79168	23.1729	21.6928
ENSG00000065882	TBC1D1	-1.67423	5.57e-62	2.08e-60	4.61634	4.25848	14.0324	14.3027
ENSG00000135926	TMBIM1	-1.51641	1.83e-61	6.82e-60	10.1009	10.7855	29.9397	29.7958
ENSG00000144554	FANCD2	-1.58866	2.35e-61	8.75e-60	5.65466	5.37183	16.2341	16.9409
ENSG00000144674	GOLGA4	1.2018	2.83e-61	1.05e-59	22.9625	22.6753	9.96815	9.87148
ENSG00000157796	WDR19	2.42768	3.6e-61	1.34e-59	7.23853	7.44064	1.31626	1.41386
ENSG00000196182	STK40	1.11743	4e-61	1.48e-59	62.9868	65.1293	30.6319	28.3985
ENSG00000104388	RAB2A	1.42765	7.87e-61	2.91e-59	32.8977	31.3603	11.4977	12.4014
ENSG00000189403	HMGB1	-1.05485	8.46e-61	3.12e-59	23.7369	22.8733	49.2964	47.5378
ENSG00000175216	CKAP5	-1.12172	9.37e-61	3.45e-59	15.7323	15.411	33.8285	33.9457
ENSG00000183955	KMT5A	-1.30934	9.89e-61	3.64e-59	18.0341	19.2964	45.9376	46.5606
ENSG00000226950	DANCR	-1.82315	1.04e-60	3.8e-59	14.1497	12.6968	47.0017	48.0471
ENSG00000102096	PIM2	-1.17369	1.06e-60	3.89e-59	42.2295	41.05	93.5758	94.3129
ENSG00000184792	OSBP2	-2.0326	2.06e-60	7.51e-59	3.05565	3.47203	13.1705	13.5219
ENSG00000138035	PNPT1	-1.81537	2.08e-60	7.59e-59	6.07882	6.41046	20.8951	23.0619
ENSG00000256235	SMIM3	2.499	2.67e-60	9.7e-59	25.5633	24.4217	4.46616	4.37497
ENSG00000160949	TONSL	-1.1228	3.27e-60	1.19e-58	21.1276	22.788	47.0736	48.5488
ENSG00000131584	ACAP3	1.27282	4.35e-60	1.58e-58	27.7969	28.3658	12.1849	11.0467
ENSG00000169871	TRIM56	1.30461	6.47e-60	2.34e-58	20.6084	19.3062	8.29605	7.85971
ENSG00000100401	RANGAP1	-1.27074	9.08e-60	3.28e-58	16.6781	17.4609	41.9666	40.3854
ENSG00000102054	RBBP7	-1.21083	1.02e-59	3.69e-58	15.2328	15.8959	37.1837	34.8509
ENSG00000127585	FBXL16	3.26972	1.43e-59	5.16e-58	11.2974	12.8728	1.0534	1.46198
ENSG00000175130	MARCKSL1	-1.60444	1.52e-59	5.45e-58	25.2755	28.1618	80.962	81.4622
ENSG00000114054	PCCB	-1.59451	1.8e-59	6.44e-58	5.82573	5.61546	17.5735	16.98
ENSG00000164815	ORC5	-2.68677	3.06e-59	1.09e-57	2.27947	2.25377	14.1543	15.041
ENSG00000176986	SEC24C	1.22255	3.07e-59	1.09e-57	43.2165	41.9709	18.1993	18.3083
ENSG00000146085	MUT	1.48178	6.15e-59	2.19e-57	40.0576	39.839	13.9116	14.7056
ENSG00000198198	SZT2	1.44007	6.39e-59	2.27e-57	6.50605	6.11368	2.37058	2.27978
ENSG00000184840	TMED9	1.21363	8.28e-59	2.93e-57	185.129	185.287	86.3856	73.2592
ENSG00000115107	STEAP3	-2.1434	8.38e-59	2.96e-57	4.70661	3.82441	19.0856	18.6401
ENSG00000125827	TMX4	-2.31972	8.73e-59	3.08e-57	2.06824	1.99898	9.88111	10.431
ENSG00000198176	TFDP1	-1.2909	8.89e-59	3.13e-57	21.59	21.6933	52.1314	53.7819
ENSG00000124795	DEK	-1.08366	8.96e-59	3.15e-57	45.2279	43.3103	89.964	97.7295
ENSG00000100304	TTLL12	-1.06086	9.75e-59	3.42e-57	36.3809	35.9603	77.3701	73.5339
ENSG00000136878	USP20	-1.15106	1.05e-58	3.68e-57	23.4136	22.6474	52.4822	49.8058
ENSG00000177084	POLE	-1.11828	1.08e-58	3.78e-57	8.34285	8.76968	18.9599	18.1809
ENSG00000176155	CCDC57	1.32892	1.18e-58	4.13e-57	16.8114	15.7741	6.62956	6.33977
ENSG00000185507	IRF7	2.86734	1.36e-58	4.73e-57	21.6133	19.2125	3.08032	2.50295
ENSG00000100412	ACO2	-1.71536	1.5e-58	5.21e-57	8.35629	9.27277	29.2992	28.5612
ENSG00000181789	COPG1	1.01665	1.81e-58	6.27e-57	81.5445	82.3211	41.0008	39.9823
ENSG00000133706	LARS	-1.04246	1.85e-58	6.4e-57	20.9288	20.5311	42.0032	43.4037
ENSG00000009954	BAZ1B	-1.15864	2.07e-58	7.14e-57	18.257	17.8312	38.9709	41.6121
ENSG00000090686	USP48	-1.23259	3.58e-58	1.24e-56	9.55615	9.54736	22.3571	22.535
ENSG00000143621	ILF2	-1.04738	4.51e-58	1.55e-56	71.2833	71.8815	150.572	145.286
ENSG00000099889	ARVCF	-1.60206	4.69e-58	1.61e-56	7.70639	8.71205	25.373	24.4418
ENSG00000162521	RBBP4	-1.33121	1.18e-57	4.04e-56	7.63245	7.89972	19.1452	19.9354
ENSG00000151327	FAM177A1	1.88349	1.21e-57	4.15e-56	11.7019	11.7514	3.39004	2.95995
ENSG00000128590	DNAJB9	2.12504	1.4e-57	4.8e-56	27.4135	27.8837	5.90282	6.78837
ENSG00000119888	EPCAM	-2.04543	1.45e-57	4.94e-56	8.2265	8.76262	32.8475	37.2845
ENSG00000130513	GDF15	1.15114	1.7e-57	5.8e-56	150.286	164.98	69.7594	72.1985
ENSG00000156709	AIFM1	-1.51108	1.72e-57	5.84e-56	16.7088	15.3523	47.0094	44.3875
ENSG00000130304	SLC27A1	2.76743	2.22e-57	7.53e-56	5.97009	6.45727	0.943885	0.879608
ENSG00000126261	UBA2	-1.11799	2.94e-57	9.97e-56	33.8207	34.3268	70.4444	77.4873
ENSG00000057757	PITHD1	-1.92621	3.01e-57	1.02e-55	10.2792	10.8835	40.8477	39.5518
ENSG00000101935	AMMECR1	-1.76305	4.31e-57	1.45e-55	5.37387	4.81757	16.672	17.9417
ENSG00000166582	CENPV	-2.34536	4.46e-57	1.5e-55	4.24785	4.86473	22.3361	23.9461
ENSG00000148341	SH3GLB2	-1.32677	5.88e-57	1.98e-55	10.3418	10.3097	26.1543	25.6459
ENSG00000242802	AP5Z1	1.27428	6.14e-57	2.06e-55	26.1757	27.3211	10.5837	11.5416
ENSG00000164611	PTTG1	-1.43851	8.34e-57	2.79e-55	28.2785	27.3146	74.0429	76.6717
ENSG00000072571	HMMR	-1.41636	8.4e-57	2.8e-55	16.0166	16.5049	41.6045	45.208
ENSG00000124783	SSR1	1.06788	1.17e-56	3.89e-55	34.3958	32.7436	15.4146	16.6229
ENSG00000091651	ORC6	-1.98328	1.62e-56	5.38e-55	4.79465	4.78513	18.557	19.3254
ENSG00000010404	IDS	2.20501	1.82e-56	6.03e-55	7.30844	7.41095	1.62932	1.56175
ENSG00000115073	ACTR1B	1.30766	1.89e-56	6.24e-55	66.9713	71.2285	28.6323	27.1764
ENSG00000100243	CYB5R3	1.22011	2.67e-56	8.84e-55	35.582	36.0253	15.6426	15.0883
ENSG00000132646	PCNA	-1.1124	3.04e-56	1e-54	110.408	117.887	236.676	256.911
ENSG00000119285	HEATR1	-1.52009	3.78e-56	1.25e-54	6.08378	5.96674	16.2664	18.3075
ENSG00000152492	CCDC50	-1.49776	4.66e-56	1.53e-54	5.48746	5.17808	14.8745	15.2544
ENSG00000136986	DERL1	1.26946	5.5e-56	1.81e-54	28.1103	27.7937	11.2838	11.9133
ENSG00000134057	CCNB1	-1.15252	6.31e-56	2.07e-54	41.7254	42.8351	93.4889	94.4808
ENSG00000005249	PRKAR2B	-1.14954	7.43e-56	2.43e-54	26.3517	25.5899	56.6712	58.5777
ENSG00000079134	THOC1	-1.68523	7.93e-56	2.59e-54	4.95363	4.33945	14.6135	15.2916
ENSG00000100473	COCH	-2.76057	1.02e-55	3.33e-54	1.74973	2.44281	14.64	13.7104
ENSG00000196139	AKR1C3	1.69969	1.04e-55	3.38e-54	26.3883	24.9649	7.45843	8.36428
ENSG00000167468	GPX4	1.01058	1.27e-55	4.13e-54	212.293	210.11	109.143	100.458
ENSG00000197457	STMN3	-2.46111	1.37e-55	4.44e-54	3.52024	4.64265	23.336	21.5379
ENSG00000117724	CENPF	-1.1082	1.42e-55	4.59e-54	10.3531	10.3172	22.0959	22.4667
ENSG00000070444	MNT	1.63827	1.53e-55	4.95e-54	13.3946	14.4622	4.61618	4.3276
ENSG00000197530	MIB2	1.33734	2.05e-55	6.63e-54	19.3724	20.1947	7.95074	7.70397
ENSG00000140678	ITGAX	6.58843	2.21e-55	7.11e-54	6.22056	6.10982	0.0436772	0.0862748
ENSG00000266412	NCOA4	-1.02164	2.24e-55	7.21e-54	40.8107	41.201	81.5948	84.9188
ENSG00000100600	LGMN	4.40072	2.64e-55	8.46e-54	8.02028	8.77995	0.427918	0.365235
ENSG00000152518	ZFP36L2	-1.37408	5.2e-55	1.66e-53	23.2714	23.7813	56.5613	65.4268
ENSG00000076944	STXBP2	1.24154	6.34e-55	2.03e-53	41.0945	43.4448	18.8373	16.8968
ENSG00000129562	DAD1	1.31434	8.32e-55	2.65e-53	219.388	215.519	89.4032	85.4364
ENSG00000139211	AMIGO2	2.24519	1.01e-54	3.22e-53	16.2197	16.0874	3.4365	3.37689
ENSG00000126602	TRAP1	-1.14087	1.06e-54	3.37e-53	20.7899	21.0259	46.7921	45.4069
ENSG00000134243	SORT1	1.0246	1.07e-54	3.41e-53	40.544	39.2409	19.0038	20.2251
ENSG00000144566	RAB5A	1.54031	1.13e-54	3.6e-53	39.2974	36.2998	12.3752	13.6341
ENSG00000106462	EZH2	-1.29479	1.17e-54	3.69e-53	17.3504	18.2243	42.1574	45.123
ENSG00000168495	POLR3D	1.33839	1.2e-54	3.78e-53	29.5567	29.3628	11.8391	11.4571
ENSG00000105289	TJP3	3.12758	1.55e-54	4.9e-53	9.42847	10.5313	1.17229	1.10956
ENSG00000091536	MYO15A	1.32716	1.7e-54	5.34e-53	8.3194	8.28977	3.28096	3.33941
ENSG00000113328	CCNG1	-1.18527	1.88e-54	5.92e-53	38.1641	38.6788	83.1112	91.6645
ENSG00000169429	CXCL8	5.15796	1.98e-54	6.22e-53	14.0535	14.3857	0.380441	0.417488
ENSG00000138385	SSB	-1.03766	2.22e-54	6.94e-53	35.3776	33.9676	68.8888	73.5017
ENSG00000166508	MCM7	-1.01523	2.84e-54	8.9e-53	85.372	84.9366	183.58	160.609
ENSG00000172071	EIF2AK3	2.16233	3.32e-54	1.04e-52	14.0135	15.2752	2.93393	3.61897
ENSG00000073150	PANX2	2.36754	4.06e-54	1.27e-52	20.8661	19.4511	3.60567	4.21912
ENSG00000163131	CTSS	3.2328	4.19e-54	1.3e-52	9.43346	9.44099	0.906163	1.10668
ENSG00000162408	NOL9	-1.45393	5.34e-54	1.66e-52	6.76124	7.02281	19.0645	18.6894
ENSG00000131467	PSME3	-1.14882	6.09e-54	1.89e-52	19.8931	20.5367	44.7026	44.936
ENSG00000163702	IL17RC	2.16961	6.66e-54	2.06e-52	15.0132	16.1869	3.26667	3.67439
ENSG00000125629	INSIG2	1.68017	9.6e-54	2.96e-52	26.1047	25.6819	8.0411	8.12027
ENSG00000047597	XK	-1.78128	1.16e-53	3.58e-52	5.1645	5.23976	17.4742	18.2906
ENSG00000123485	HJURP	-1.52003	1.72e-53	5.28e-52	12.1372	11.4152	34.5279	33.0275
ENSG00000198830	HMGN2	-1.00079	2.46e-53	7.53e-52	67.0196	66.6664	131.273	136.273
ENSG00000121152	NCAPH	-1.63794	4.59e-53	1.4e-51	10.6822	10.4231	32.1037	33.5957
ENSG00000166881	NEMP1	-1.42795	7.2e-53	2.2e-51	11.0225	10.1191	27.2597	29.6529
ENSG00000100055	CYTH4	3.98297	7.44e-53	2.27e-51	5.14657	5.29897	0.351048	0.308186
ENSG00000160209	PDXK	1.01168	7.48e-53	2.28e-51	26.3932	26.7577	12.9638	13.4007
ENSG00000031698	SARS	-1.11202	9.66e-53	2.93e-51	30.509	30.3386	67.3199	64.188
ENSG00000155307	SAMSN1	-1.681	9.92e-53	3.01e-51	6.56074	6.58957	20.0221	22.155
ENSG00000146729	NIPSNAP2	-2.23569	1.03e-52	3.12e-51	2.3858	2.47928	10.8914	12.024
ENSG00000140284	SLC27A2	-2.67544	1.31e-52	3.97e-51	2.71767	2.99537	16.9814	19.5062
ENSG00000104490	NCALD	-1.92613	1.99e-52	5.99e-51	2.60784	2.75294	9.78938	10.5824
ENSG00000167460	TPM4	1.27188	2.01e-52	6.06e-51	20.6009	20.5871	8.32565	8.73574
ENSG00000169718	DUS1L	-1.24083	2.69e-52	8.11e-51	14.2855	15.6211	36.0528	34.6012
ENSG00000144747	TMF1	1.67335	2.86e-52	8.58e-51	13.6969	13.9174	4.06183	4.60309
ENSG00000182095	TNRC18	1.21339	3.25e-52	9.73e-51	15.5894	15.7175	6.90101	6.59673
ENSG00000135372	NAT10	-1.42962	4.26e-52	1.28e-50	9.52573	9.51843	25.3921	25.9114
ENSG00000166130	IKBIP	1.88668	4.97e-52	1.49e-50	24.5591	23.7487	5.81875	7.26499
ENSG00000091127	PUS7	-2.08459	5.3e-52	1.58e-50	3.82608	3.85669	15.4311	17.1639
ENSG00000148834	GSTO1	-1.19826	5.72e-52	1.71e-50	88.4399	82.5403	209.283	183.024
ENSG00000013275	PSMC4	1.00516	6.1e-52	1.82e-50	132.575	135.967	68.0852	65.6813
ENSG00000064393	HIPK2	1.10722	7.47e-52	2.22e-50	18.1108	17.1332	7.96002	8.40495
ENSG00000110048	OSBP	1.06719	7.59e-52	2.25e-50	49.3588	50.576	24.3825	23.2996
ENSG00000198270	TMEM116	-2.19104	8.99e-52	2.66e-50	1.67196	1.85298	8.19131	7.894
ENSG00000087470	DNM1L	-1.68637	9.61e-52	2.84e-50	4.81716	4.2745	14.3327	14.9462
ENSG00000143183	TMCO1	1.12238	9.89e-52	2.92e-50	41.1458	40.5587	18.6136	18.9203
ENSG00000184178	SCFD2	1.63978	1.02e-51	3.01e-50	32.5315	32.5143	10.7098	10.1558
ENSG00000138442	WDR12	-2.01417	1.27e-51	3.72e-50	2.18852	2.67311	9.24404	10.3827
ENSG00000095002	MSH2	-1.22586	1.28e-51	3.75e-50	6.43791	6.06328	14.2903	14.9583
ENSG00000239306	RBM14	-1.41476	1.43e-51	4.19e-50	13.2698	12.791	34.5465	34.9481
ENSG00000120129	DUSP1	1.92834	1.46e-51	4.28e-50	46.9908	47.724	11.0183	13.905
ENSG00000071994	PDCD2	-1.20523	1.47e-51	4.31e-50	13.3393	13.4909	30.1625	31.707
ENSG00000164109	MAD2L1	-1.67956	1.8e-51	5.24e-50	5.73353	5.2543	17.4805	17.7316
ENSG00000100994	PYGB	1.38857	2.24e-51	6.51e-50	38.0726	38.6713	15.6489	13.6412
ENSG00000170275	CRTAP	1.16082	2.39e-51	6.95e-50	31.7914	32.6338	14.1126	14.7069
ENSG00000046604	DSG2	-1.48583	2.67e-51	7.75e-50	8.2282	7.75107	21.3635	23.411
ENSG00000103995	CEP152	-1.9394	2.85e-51	8.26e-50	2.59817	2.35447	9.54002	9.46445
ENSG00000131844	MCCC2	-1.53442	4.03e-51	1.17e-49	7.59269	7.28336	20.4309	22.6789
ENSG00000116199	FAM20B	-1.17446	4.07e-51	1.18e-49	15.1935	15.3535	33.7163	35.2366
ENSG00000267519	AC020916.1	2.28623	4.21e-51	1.21e-49	3.09646	3.31666	0.700699	0.612298
ENSG00000231216	GS1-600G8.3	2.77571	5.6e-51	1.62e-49	20.9538	19.0121	2.9125	2.92475
ENSG00000170542	SERPINB9	1.21881	5.81e-51	1.67e-49	44.7895	44.197	19.1626	19.069
ENSG00000213699	SLC35F6	1.70217	8.75e-51	2.52e-49	24.4902	25.1848	7.33235	7.9421
ENSG00000145386	CCNA2	-1.3057	9.92e-51	2.84e-49	34.1533	35.3345	79.3743	92.4356
ENSG00000012048	BRCA1	-1.48325	1.07e-50	3.06e-49	5.48963	5.42392	14.401	16.1208
ENSG00000170113	NIPA1	1.40097	1.12e-50	3.2e-49	17.2903	17.1598	6.18655	6.86694
ENSG00000075426	FOSL2	2.60413	1.13e-50	3.21e-49	8.1194	7.68259	1.51097	1.08014
ENSG00000136731	UGGT1	-1.04147	1.14e-50	3.26e-49	12.9081	12.1587	25.5367	26.0696
ENSG00000065135	GNAI3	1.03613	1.27e-50	3.6e-49	10.3707	10.6497	5.01878	5.23301
ENSG00000113384	GOLPH3	1.17136	1.59e-50	4.53e-49	76.8282	79.2568	33.5044	35.8174
ENSG00000170271	FAXDC2	-1.73826	2.51e-50	7.13e-49	3.65585	3.95314	12.5523	12.8262
ENSG00000131408	NR1H2	1.53593	2.63e-50	7.46e-49	32.3313	31.9077	11.641	10.4979
ENSG00000064666	CNN2	-1.21469	3.67e-50	1.04e-48	23.3059	23.6064	56.3355	52.5194
ENSG00000134690	CDCA8	-1.49535	4.89e-50	1.38e-48	17.3424	16.5953	47.8538	47.8447
ENSG00000119878	CRIPT	1.99551	6.2e-50	1.74e-48	27.2238	27.276	6.70787	6.9639
ENSG00000123505	AMD1	-1.53793	6.39e-50	1.8e-48	5.97792	5.45473	16.6116	16.5984
ENSG00000141076	UTP4	-1.36453	6.54e-50	1.84e-48	10.0641	9.53904	25.3117	25.1743
ENSG00000128578	STRIP2	-1.67638	8.74e-50	2.45e-48	6.35221	5.37603	18.5404	18.9726
ENSG00000173457	PPP1R14B	-1.09601	9.31e-50	2.61e-48	75.9191	76.1896	169.141	155.947
ENSG00000138363	ATIC	-1.36186	9.34e-50	2.61e-48	15.4454	14.6879	37.4574	40.0174
ENSG00000102100	SLC35A2	1.55332	1.1e-49	3.06e-48	28.717	28.7641	9.71881	9.8685
ENSG00000136861	CDK5RAP2	-1.33679	1.17e-49	3.25e-48	6.61946	6.15631	15.6264	16.657
ENSG00000175455	CCDC14	-1.6427	1.5e-49	4.16e-48	2.90694	2.87536	8.63922	9.42113
ENSG00000099624	ATP5F1D	-1.21513	1.79e-49	4.96e-48	41.029	44.7335	95.6579	103.436
ENSG00000087269	NOP14	-1.31329	1.94e-49	5.36e-48	17.9419	19.7065	47.1231	46.4027
ENSG00000173230	GOLGB1	1.35574	2.1e-49	5.81e-48	12.11	11.7859	4.72378	4.61224
ENSG00000153395	LPCAT1	1.92605	2.31e-49	6.35e-48	14.4942	14.2676	3.32095	4.26044
ENSG00000142186	SCYL1	1.05956	2.51e-49	6.88e-48	61.9363	63.386	30.9694	29.1392
ENSG00000242125	SNHG3	-1.46136	2.78e-49	7.62e-48	11.5277	11.3648	30.2775	32.778
ENSG00000167123	CERCAM	2.41072	2.98e-49	8.17e-48	8.62243	8.35494	1.56042	1.63402
ENSG00000173638	SLC19A1	-1.6423	3.03e-49	8.29e-48	3.13398	3.25213	9.66659	10.2688
ENSG00000173269	MMRN2	3.42006	3.09e-49	8.43e-48	6.93916	6.0462	0.579251	0.635658
ENSG00000111885	MAN1A1	-1.09671	3.23e-49	8.8e-48	20.9261	20.6934	44.3431	44.6715
ENSG00000120158	RCL1	-2.08648	3.46e-49	9.42e-48	3.67248	3.66888	14.9538	16.233
ENSG00000225190	PLEKHM1	1.68705	4.12e-49	1.12e-47	10.7555	11.6885	3.68103	3.283
ENSG00000143653	SCCPDH	-1.47182	4.27e-49	1.16e-47	17.1317	18.3501	48.4135	49.9853
ENSG00000088325	TPX2	-1.07159	4.52e-49	1.23e-47	33.4162	32.796	67.9311	71.2543
ENSG00000171777	RASGRP4	2.64385	6.11e-49	1.66e-47	10.4899	11.7228	1.81705	1.73461
ENSG00000127483	HP1BP3	-1.01195	1.03e-48	2.79e-47	23.2073	22.8223	44.4319	48.4124
ENSG00000185787	MORF4L1	1.05032	1.12e-48	3.01e-47	44.6041	42.0371	21.4272	20.4033
ENSG00000090863	GLG1	1.01863	1.26e-48	3.39e-47	19.3387	18.8458	9.48091	9.36614
ENSG00000165795	NDRG2	1.33148	1.59e-48	4.27e-47	18.7913	19.0208	7.60359	7.4189
ENSG00000135241	PNPLA8	1.66725	1.68e-48	4.5e-47	16.9038	16.7316	5.06959	5.52737
ENSG00000106638	TBL2	1.1307	1.93e-48	5.16e-47	31.5658	31.3877	14.2492	14.5042
ENSG00000172081	MOB3A	1.54794	1.98e-48	5.3e-47	25.6349	27.3491	8.9363	9.18543
ENSG00000149554	CHEK1	-1.34341	2.32e-48	6.21e-47	8.50886	8.26338	21.1918	21.3735
ENSG00000126787	DLGAP5	-1.46692	2.88e-48	7.7e-47	11.8809	11.5521	33.0795	31.6961
ENSG00000079785	DDX1	-1.05252	3.03e-48	8.07e-47	32.7801	31.8969	65.567	68.6081
ENSG00000112343	TRIM38	1.55478	3.45e-48	9.18e-47	11.0605	11.3597	3.72881	3.90461
ENSG00000149328	GLB1L2	-2.15424	4.22e-48	1.12e-46	1.81765	1.83373	8.25907	7.99213
ENSG00000136478	TEX2	-2.05592	7.22e-48	1.92e-46	1.71589	1.66416	6.86303	7.1958
ENSG00000173145	NOC3L	-2.58668	7.25e-48	1.92e-46	1.99948	1.79133	10.3406	12.4565
ENSG00000177191	B3GNT8	4.1702	1.28e-47	3.38e-46	14.755	16.222	1.02221	0.687528
ENSG00000104081	BMF	2.60356	1.37e-47	3.6e-46	8.54844	8.06826	1.29329	1.44413
ENSG00000128016	ZFP36	2.00269	1.97e-47	5.19e-46	33.5687	32.9119	7.93183	8.67049
ENSG00000149925	ALDOA	1.68661	3.42e-47	9e-46	23.6695	26.8162	7.93734	7.74054
ENSG00000138615	CILP	5.39656	3.66e-47	9.6e-46	4.94297	5.09432	0.130208	0.107166
ENSG00000134265	NAPG	1.15893	5.76e-47	1.51e-45	34.3597	33.1736	14.9895	15.2595
ENSG00000145220	LYAR	-1.62695	6.63e-47	1.73e-45	13.6731	14.933	46.0461	42.2546
ENSG00000072958	AP1M1	1.3136	8.31e-47	2.17e-45	13.5597	14.3753	5.17283	6.07293
ENSG00000149177	PTPRJ	1.58709	8.7e-47	2.27e-45	11.6659	10.497	3.72565	3.65141
ENSG00000122966	CIT	-1.35689	8.91e-47	2.32e-45	3.92054	3.81636	9.9768	9.8412
ENSG00000223768	LINC00205	2.19034	1.06e-46	2.76e-45	8.20871	7.97137	1.95465	1.58427
ENSG00000185803	SLC52A2	1.18275	1.52e-46	3.93e-45	58.6646	62.5216	26.6899	26.6884
ENSG00000110195	FOLR1	2.9884	1.82e-46	4.7e-45	23.861	21.2938	2.81225	2.88036
ENSG00000168924	LETM1	-1.19576	1.89e-46	4.88e-45	8.98431	9.26218	21.0588	20.7314
ENSG00000172795	DCP2	-1.20133	2.42e-46	6.22e-45	7.5646	7.72375	17.1268	18.0314
ENSG00000124098	FAM210B	-1.44678	2.95e-46	7.56e-45	12.0577	12.4894	32.3397	34.579
ENSG00000111247	RAD51AP1	-1.51362	3.05e-46	7.82e-45	14.8113	15.062	41.1158	44.1918
ENSG00000179532	DNHD1	1.50984	3.13e-46	8.01e-45	5.74281	6.12421	2.18794	1.97608
ENSG00000135776	ABCB10	-3.45304	3.2e-46	8.17e-45	4.45838	6.27329	56.7998	60.6739
ENSG00000198554	WDHD1	-1.54062	4.7e-46	1.2e-44	5.33749	5.42358	15.7753	15.5272
ENSG00000119669	IRF2BPL	1.52902	4.85e-46	1.24e-44	24.5495	24.6415	8.33936	8.71099
ENSG00000089685	BIRC5	-1.22151	5.72e-46	1.45e-44	19.895	18.4316	44.6572	44.7399
ENSG00000129128	SPCS3	-1.30518	7.16e-46	1.82e-44	10.9466	11.058	25.275	29.1162
ENSG00000111276	CDKN1B	1.48498	7.55e-46	1.91e-44	40.679	38.2274	14.245	13.9436
ENSG00000106785	TRIM14	-1.83751	7.74e-46	1.96e-44	3.64073	3.91519	13.6266	13.3665
ENSG00000157637	SLC38A10	1.02035	8.1e-46	2.05e-44	32.6567	34.0284	16.698	16.1708
ENSG00000130713	EXOSC2	-1.83184	8.45e-46	2.13e-44	4.84323	4.81624	17.4161	16.969
ENSG00000105355	PLIN3	1.11917	9.44e-46	2.38e-44	71.4482	75.1789	34.3132	33.1707
ENSG00000105514	RAB3D	3.56355	1.09e-45	2.76e-44	6.65578	7.04708	0.517635	0.644805
ENSG00000173575	CHD2	1.1116	1.6e-45	4.01e-44	11.9277	11.5029	5.4143	5.42976
ENSG00000132676	DAP3	-1.00895	1.82e-45	4.56e-44	26.828	27.3826	55.2083	53.8742
ENSG00000110092	CCND1	-1.60136	1.99e-45	4.98e-44	6.84911	6.43082	20.8668	19.431
ENSG00000085788	DDHD2	-1.60699	2.22e-45	5.53e-44	2.80954	2.77681	8.4139	8.605
ENSG00000167549	CORO6	2.46632	3.04e-45	7.56e-44	10.4294	10.7978	2.01644	1.82046
ENSG00000149218	ENDOD1	-2.31586	3.14e-45	7.8e-44	2.17069	2.93281	12.3536	13.0213
ENSG00000163565	IFI16	4.14109	3.96e-45	9.83e-44	5.04621	5.26798	0.350177	0.230566
ENSG00000068654	POLR1A	-1.15078	4.2e-45	1.04e-43	5.89592	5.85147	13.0272	13.0568
ENSG00000116874	WARS2	-1.3858	4.36e-45	1.08e-43	14.4564	13.3651	34.664	38.0748
ENSG00000157916	RER1	1.00177	4.8e-45	1.19e-43	43.5419	42.9896	21.5754	21.6388
ENSG00000167657	DAPK3	1.35808	4.96e-45	1.23e-43	40.5563	39.6075	16.5586	14.6936
ENSG00000161010	MRNIP	1.37031	5.41e-45	1.33e-43	14.708	14.2504	5.62231	5.57916
ENSG00000162063	CCNF	-1.46593	6.14e-45	1.51e-43	6.55931	7.46869	18.9918	19.7449
ENSG00000076382	SPAG5	-1.10105	6.93e-45	1.71e-43	21.0567	20.4348	42.3595	46.6703
ENSG00000135677	GNS	1.2405	7.32e-45	1.8e-43	30.9901	34.6841	13.2557	14.5466
ENSG00000136982	DSCC1	-1.89628	7.37e-45	1.81e-43	6.78606	7.28657	25.8763	26.4943
ENSG00000115350	POLE4	-2.20735	7.87e-45	1.93e-43	5.57142	5.43811	26.6886	24.1488
ENSG00000215861	AC245297.1	-1.3253	8.56e-45	2.1e-43	66.3644	67.2911	177.237	157.574
ENSG00000138069	RAB1A	1.01931	9.88e-45	2.42e-43	73.4987	77.2211	36.8491	37.5095
ENSG00000158615	PPP1R15B	1.01617	1.01e-44	2.47e-43	53.9868	53.1275	25.3467	27.6334
ENSG00000105443	CYTH2	1.2766	1.1e-44	2.67e-43	16.0687	16.5478	7.0444	6.41108
ENSG00000147684	NDUFB9	-1.00745	1.31e-44	3.19e-43	32.5008	33.0113	68.0101	63.6666
ENSG00000116062	MSH6	-1.04913	1.67e-44	4.07e-43	9.40831	9.54662	19.5564	19.6657
ENSG00000169180	XPO6	-1.21347	1.68e-44	4.09e-43	10.5575	9.95279	23.1697	24.4085
ENSG00000138768	USO1	1.17298	2.09e-44	5.06e-43	47.0035	43.5154	19.1929	20.9732
ENSG00000094804	CDC6	-1.35696	2.22e-44	5.38e-43	8.87344	8.91941	22.1402	23.4419
ENSG00000135956	TMEM127	1.46303	2.23e-44	5.41e-43	16.7636	16.5139	5.94943	6.12406
ENSG00000132313	MRPL35	-1.50216	2.31e-44	5.6e-43	9.56881	9.11306	26.4188	26.512
ENSG00000261221	ZNF865	1.36914	2.59e-44	6.25e-43	33.8503	35.7909	14.2413	12.6989
ENSG00000125304	TM9SF2	1.12585	3.13e-44	7.55e-43	40.2368	39.8866	17.3503	19.3836
ENSG00000134900	TPP2	-1.53363	3.45e-44	8.32e-43	5.91633	5.45178	15.5767	17.3547
ENSG00000011422	PLAUR	2.08522	3.8e-44	9.15e-43	13.3321	13.3894	3.38296	2.90601
ENSG00000091592	NLRP1	1.01272	4.21e-44	1.01e-42	18.4114	18.2141	9.18136	8.96889
ENSG00000107738	VSIR	2.95062	4.26e-44	1.02e-42	6.92579	6.74014	0.831478	0.938894
ENSG00000110719	TCIRG1	1.03554	4.31e-44	1.04e-42	53.5901	57.1477	26.9787	27.0382
ENSG00000010310	GIPR	1.70167	4.81e-44	1.15e-42	19.3341	19.3684	6.47172	5.41236
ENSG00000186834	HEXIM1	1.0826	5.6e-44	1.34e-42	66.1277	65.8483	32.7339	29.5547
ENSG00000185862	EVI2B	4.77965	7.03e-44	1.68e-42	11.9593	12.9814	0.32806	0.5891
ENSG00000188130	MAPK12	-1.63582	8.09e-44	1.93e-42	3.0798	2.96634	9.75047	9.03776
ENSG00000068971	PPP2R5B	1.83202	9.1e-44	2.17e-42	24.146	22.3748	7.04706	6.00586
ENSG00000156304	SCAF4	-1.399	1.07e-43	2.55e-42	8.51482	7.61551	20.9437	21.6157
ENSG00000166592	RRAD	4.46846	1.12e-43	2.67e-42	15.4856	14.5786	0.83164	0.515831
ENSG00000165915	SLC39A13	2.39146	1.21e-43	2.88e-42	10.2395	10.0053	2.04903	1.80477
ENSG00000166851	PLK1	-1.31299	1.76e-43	4.19e-42	12.4572	14.0226	31.7151	34.0627
ENSG00000243927	MRPS6	1.38883	1.89e-43	4.5e-42	26.4246	27.4863	10.1625	10.4265
ENSG00000155096	AZIN1	-1.39633	1.95e-43	4.62e-42	7.88716	7.77493	19.3769	21.8653
ENSG00000187678	SPRY4	1.81439	2.09e-43	4.95e-42	11.3426	11.043	2.99324	3.37769
ENSG00000198836	OPA1	-1.1239	2.27e-43	5.36e-42	10.8741	10.63	22.3367	24.5418
ENSG00000078596	ITM2A	-1.11309	2.3e-43	5.41e-42	43.5491	43.8539	91.6824	97.4033
ENSG00000105404	RABAC1	3.39463	2.32e-43	5.45e-42	14.8628	15.0092	1.57655	1.25515
ENSG00000160219	GAB3	-1.79811	3.25e-43	7.61e-42	3.83597	4.01135	13.2685	14.0203
ENSG00000134684	YARS	-1.04672	3.44e-43	8.06e-42	12.9669	13.8258	27.3079	28.0348
ENSG00000117906	RCN2	-2.82616	3.48e-43	8.14e-42	0.57938	0.554077	3.57112	4.47387
ENSG00000178921	PFAS	-1.34362	3.83e-43	8.95e-42	7.59117	7.37363	19.3567	18.6218
ENSG00000184922	FMNL1	1.53155	3.91e-43	9.13e-42	13.7176	15.5622	4.89397	5.23627
ENSG00000232884	AF127936.2	-2.89253	4.11e-43	9.58e-42	2.68029	2.37672	18.4422	19.1461
ENSG00000108578	BLMH	-1.17726	5.58e-43	1.3e-41	14.0491	13.5345	31.2649	31.1218
ENSG00000172725	CORO1B	1.0741	5.77e-43	1.34e-41	38.7369	39.2775	19.1056	17.9364
ENSG00000100867	DHRS2	2.19284	6.99e-43	1.62e-41	7.69065	6.7084	1.56204	1.5885
ENSG00000095380	NANS	1.12167	7.56e-43	1.75e-41	40.5928	39.3004	19.0958	17.6074
ENSG00000035141	FAM136A	-1.45423	1.07e-42	2.49e-41	12.0142	11.9924	33.0598	32.7194
ENSG00000129566	TEP1	1.97655	1.12e-42	2.59e-41	5.40531	5.82811	1.33648	1.5205
ENSG00000231925	TAPBP	1.19821	1.12e-42	2.6e-41	36.6035	39.1868	15.5953	17.4492
ENSG00000143224	PPOX	-1.59004	1.21e-42	2.8e-41	6.32709	6.46955	19.8649	18.6494
ENSG00000198771	RCSD1	1.09855	1.66e-42	3.83e-41	37.8456	36.7997	18.253	16.5913
ENSG00000088305	DNMT3B	-1.36391	1.76e-42	4.04e-41	10.313	11.6901	28.615	27.9889
ENSG00000163029	SMC6	-1.33365	1.81e-42	4.17e-41	4.85412	4.86368	12.0834	12.411
ENSG00000125753	VASP	1.03681	1.89e-42	4.34e-41	70.3213	73.4095	36.6545	33.3693
ENSG00000099957	P2RX6	2.42336	1.93e-42	4.42e-41	9.14486	9.59867	1.85514	1.63437
ENSG00000008517	IL32	4.68238	2.08e-42	4.77e-41	7.52743	8.05235	0.211823	0.401504
ENSG00000139514	SLC7A1	-1.50343	2.09e-42	4.79e-41	5.33128	4.61371	13.9222	14.2906
ENSG00000102178	UBL4A	-1.17491	2.31e-42	5.28e-41	27.9098	28.4701	65.7418	61.5207
ENSG00000128335	APOL2	1.61908	2.46e-42	5.63e-41	26.0669	25.5319	8.93927	7.84392
ENSG00000163346	PBXIP1	1.5107	3.01e-42	6.88e-41	28.1859	29.1737	10.8473	9.2623
ENSG00000187741	FANCA	-1.29959	4.54e-42	1.04e-40	5.23777	5.62716	13.3858	13.3521
ENSG00000099308	MAST3	1.53216	4.74e-42	1.08e-40	13.9545	14.9798	5.20125	4.79651
ENSG00000158555	GDPD5	1.51672	5.07e-42	1.15e-40	9.881	10.1873	3.68876	3.31947
ENSG00000152078	TMEM56	-1.67127	5.43e-42	1.23e-40	4.28371	3.99986	12.0717	14.3283
ENSG00000175792	RUVBL1	-1.43294	6.11e-42	1.39e-40	6.4965	7.16744	19.5112	17.3583
ENSG00000006530	AGK	-1.91892	6.15e-42	1.39e-40	1.51038	1.58692	5.62601	6.08585
ENSG00000117682	DHDDS	1.98106	6.16e-42	1.39e-40	11.7562	10.4161	2.78274	2.8356
ENSG00000108433	GOSR2	1.15274	6.64e-42	1.5e-40	11.87	11.68	5.46713	5.12154
ENSG00000071539	TRIP13	-1.62828	8.18e-42	1.84e-40	7.46904	8.18661	23.4159	24.9723
ENSG00000160214	RRP1	-1.59754	1.05e-41	2.35e-40	8.83915	8.33277	28.3316	23.6249
ENSG00000198805	PNP	-1.56937	1.06e-41	2.38e-40	6.99726	7.63217	21.3198	22.0852
ENSG00000005194	CIAPIN1	-1.53484	1.08e-41	2.41e-40	9.23186	8.71993	26.3802	25.6445
ENSG00000189171	S100A13	2.2057	1.18e-41	2.64e-40	21.6602	24.2458	4.99152	4.95737
ENSG00000154845	PPP4R1	-1.10366	1.25e-41	2.79e-40	9.9487	10.0297	21.3252	21.6088
ENSG00000137575	SDCBP	1.06621	1.3e-41	2.9e-40	53.7171	54.0673	24.0944	27.4058
ENSG00000173786	CNP	-1.65198	1.54e-41	3.44e-40	3.28645	3.52416	10.7845	10.611
ENSG00000007047	MARK4	1.61437	1.79e-41	4e-40	14.0598	13.6277	4.87461	4.15943
ENSG00000172057	ORMDL3	1.22709	1.85e-41	4.12e-40	46.447	48.1209	21.6083	18.7604
ENSG00000165392	WRN	-1.64894	2.27e-41	5.06e-40	5.98249	5.34889	16.3535	19.2098
ENSG00000114354	TFG	1.14025	2.31e-41	5.13e-40	45.3694	45.3636	19.0556	22.1333
ENSG00000115827	DCAF17	-1.9807	2.44e-41	5.42e-40	2.2091	2.04553	7.77172	9.03333
ENSG00000154930	ACSS1	-1.99813	2.65e-41	5.88e-40	1.62309	1.61206	6.3636	6.56195
ENSG00000165271	NOL6	1.02522	3.41e-41	7.53e-40	35.6897	37.3068	17.7034	18.1643
ENSG00000136270	TBRG4	-1.14058	3.91e-41	8.62e-40	13.6494	13.4953	28.8687	30.9904
ENSG00000124006	OBSL1	1.15107	4.73e-41	1.04e-39	19.8598	20.7248	9.67006	8.5938
ENSG00000102287	GABRE	1.01031	4.85e-41	1.07e-39	22.124	21.9671	11.0641	10.8223
ENSG00000137364	TPMT	1.12782	5.14e-41	1.13e-39	55.6085	53.2684	24.3215	25.5174
ENSG00000135218	CD36	-3.01097	5.5e-41	1.21e-39	0.436003	0.328005	2.91933	3.25348
ENSG00000101407	TTI1	-1.89174	5.58e-41	1.22e-39	3.67899	4.23464	14.1966	15.1551
ENSG00000169499	PLEKHA2	1.57206	5.99e-41	1.31e-39	14.2894	14.3772	5.11942	4.51365
ENSG00000198898	CAPZA2	-1.20978	6.23e-41	1.36e-39	7.23819	7.53038	16.789	17.3695
ENSG00000181649	PHLDA2	1.99244	7.09e-41	1.55e-39	70.1296	73.2838	15.6589	20.4501
ENSG00000223756	TSSC2	-1.29512	7.35e-41	1.6e-39	13.4846	14.1872	33.4931	34.4054
ENSG00000154252	GAL3ST2	2.12034	7.86e-41	1.71e-39	38.0882	38.1085	9.33683	8.16714
ENSG00000121104	FAM117A	-1.18904	7.88e-41	1.71e-39	18.5657	19.7089	41.8192	45.4496
ENSG00000064012	CASP8	1.67579	7.97e-41	1.73e-39	11.1512	11.9801	3.36999	3.87604
ENSG00000137106	GRHPR	-1.17307	8.24e-41	1.78e-39	10.4	10.2889	24.3638	22.2787
ENSG00000066336	SPI1	1.71091	8.39e-41	1.82e-39	34.331	35.2634	10.543	10.7175
ENSG00000197930	ERO1A	1.1094	9.19e-41	1.99e-39	22.3604	22.3354	10.2254	10.4934
ENSG00000086200	IPO11	-1.6509	1.01e-40	2.18e-39	3.56789	3.40952	10.392	11.5298
ENSG00000037474	NSUN2	-1.02429	1.01e-40	2.19e-39	17.9566	17.872	36.4078	36.4677
ENSG00000203875	SNHG5	-1.04177	1.02e-40	2.19e-39	55.9665	50.7075	115.485	104.135
ENSG00000163507	CIP2A	-1.95102	1.16e-40	2.49e-39	3.51685	3.34837	12.564	13.9948
ENSG00000165806	CASP7	2.66578	1.25e-40	2.68e-39	10.0844	10.9396	1.75154	1.55691
ENSG00000006744	ELAC2	-1.3108	1.69e-40	3.63e-39	7.8698	7.40548	19.0496	18.8527
ENSG00000102226	USP11	1.22803	2e-40	4.3e-39	25.5758	26.8411	11.3292	11.0425
ENSG00000100983	GSS	-1.6521	2.82e-40	6.04e-39	4.4786	3.99262	13.7922	12.8397
ENSG00000215252	GOLGA8B	-1.22666	2.93e-40	6.27e-39	8.44709	7.75466	19.3037	18.6196
ENSG00000131242	RAB11FIP4	2.11005	3.08e-40	6.59e-39	3.43675	3.45836	0.731106	0.868424
ENSG00000163950	SLBP	-1.00837	3.33e-40	7.12e-39	54.2224	56.9209	109.04	114.537
ENSG00000166734	CASC4	1.38684	3.51e-40	7.5e-39	15.3162	15.4995	5.6351	6.15517
ENSG00000177888	ZBTB41	1.76132	3.78e-40	8.06e-39	9.08339	8.39015	2.39614	2.76412
ENSG00000164362	TERT	-4.28842	3.8e-40	8.09e-39	0.298388	0.229768	4.76685	5.58469
ENSG00000122034	GTF3A	-1.34522	4.43e-40	9.43e-39	20.7156	18.9166	46.7011	54.0507
ENSG00000180357	ZNF609	-1.28493	4.58e-40	9.74e-39	4.24636	4.08133	10.3161	9.97696
ENSG00000097046	CDC7	-2.04619	5.34e-40	1.13e-38	3.5271	4.34758	15.9828	16.5097
ENSG00000161547	SRSF2	-1.35357	6.3e-40	1.33e-38	26.0262	25.0372	58.1487	72.3972
ENSG00000087152	ATXN7L3	1.13322	6.7e-40	1.42e-38	33.9698	31.7033	15.3524	14.5832
ENSG00000071794	HLTF	-1.03332	7.32e-40	1.55e-38	18.5884	18.1234	35.9852	39.1743
ENSG00000109171	SLAIN2	1.14702	8.78e-40	1.85e-38	24.2149	23.8355	10.5517	11.153
ENSG00000125652	ALKBH7	1.39758	1.12e-39	2.35e-38	79.877	75.9886	31.3007	27.8239
ENSG00000138398	PPIG	-1.06845	1.23e-39	2.59e-38	12.6139	11.9025	25.2361	26.1934
ENSG00000169567	HINT1	-1.04337	1.25e-39	2.62e-38	55.8725	53.4225	117.014	108.233
ENSG00000173545	ZNF622	1.47703	1.51e-39	3.17e-38	56.9067	55.1178	21.0225	19.1981
ENSG00000086506	HBQ1	-2.19881	2.69e-39	5.64e-38	19.6801	18.9877	93.4987	84.0059
ENSG00000156206	CFAP161	-3.08974	3.19e-39	6.67e-38	1.64007	1.87007	14.2699	15.5909
ENSG00000113583	C5orf15	1.26908	3.63e-39	7.58e-38	56.155	56.2366	21.9419	24.7225
ENSG00000123374	CDK2	-1.31327	4e-39	8.35e-38	11.6371	12.5249	29.6436	30.3883
ENSG00000131914	LIN28A	-1.10609	4.16e-39	8.67e-38	22.9549	24.3704	53.546	48.2873
ENSG00000171163	ZNF692	-1.2579	4.18e-39	8.71e-38	14.0753	13.3553	33.6889	31.9125
ENSG00000130414	NDUFA10	-1.16871	4.52e-39	9.39e-38	6.66345	6.59689	14.7717	15.0416
ENSG00000107438	PDLIM1	-1.18703	4.92e-39	1.02e-37	28.7136	28.9555	68.0043	63.269
ENSG00000186815	TPCN1	1.10319	5.07e-39	1.05e-37	19.6592	19.134	9.289	8.76397
ENSG00000148218	ALAD	1.36902	5.08e-39	1.05e-37	20.8058	20.5038	8.09789	7.89303
ENSG00000101773	RBBP8	-1.90451	5.72e-39	1.19e-37	3.16316	2.93373	11.1427	11.6949
ENSG00000068912	ERLEC1	1.35867	6.01e-39	1.24e-37	40.9855	41.3808	15.544	16.5867
ENSG00000131389	SLC6A6	1.04968	6.43e-39	1.33e-37	23.5634	23.9399	11.0428	11.9127
ENSG00000112339	HBS1L	-1.33215	8.79e-39	1.81e-37	3.91409	3.88817	9.6152	10.0322
ENSG00000136937	NCBP1	-1.15585	9.14e-39	1.88e-37	12.2517	12.567	26.765	28.5402
ENSG00000185104	FAF1	-1.24223	9.19e-39	1.89e-37	7.25514	7.82182	17.3549	18.3079
ENSG00000213722	DDAH2	1.69691	9.24e-39	1.9e-37	29.856	30.2833	10.0313	8.49654
ENSG00000141504	SAT2	3.16007	9.48e-39	1.95e-37	17.8172	18.6234	2.40709	1.65093
ENSG00000157514	TSC22D3	3.24517	9.84e-39	2.02e-37	6.05053	5.68519	0.544559	0.697186
ENSG00000222009	BTBD19	3.16986	1.13e-38	2.32e-37	8.03268	8.12944	1.00065	0.789856
ENSG00000155850	SLC26A2	2.96508	1.24e-38	2.52e-37	3.46682	3.56313	0.481086	0.41762
ENSG00000011028	MRC2	-1.70002	1.31e-38	2.67e-37	3.20276	3.59336	11.5662	10.498
ENSG00000104946	TBC1D17	1.5554	1.32e-38	2.69e-37	16.9954	16.6575	5.67806	5.77367
ENSG00000164896	FASTK	1.10018	1.52e-38	3.1e-37	43.5035	46.1479	21.2586	20.5485
ENSG00000197471	SPN	-1.09168	1.53e-38	3.12e-37	11.7276	11.1279	25.138	23.5716
ENSG00000140939	NOL3	1.76899	1.66e-38	3.37e-37	21.1743	22.8389	6.29924	6.61801
ENSG00000186283	TOR3A	-1.5249	1.84e-38	3.75e-37	7.40977	7.59232	22.2283	20.9305
ENSG00000103091	WDR59	-1.50868	2.11e-38	4.28e-37	3.71642	3.22649	9.94929	9.81698
ENSG00000084112	SSH1	1.58401	2.19e-38	4.44e-37	5.83083	5.33714	1.89162	1.83326
ENSG00000138757	G3BP2	-1.14019	2.25e-38	4.57e-37	9.94089	10.0377	21.2147	22.8274
ENSG00000137210	TMEM14B	-1.17501	2.89e-38	5.84e-37	13.2353	13.5605	31.2502	29.2373
ENSG00000176142	TMEM39A	1.78511	2.93e-38	5.92e-37	14.3959	12.9373	4.29885	3.62393
ENSG00000043514	TRIT1	-1.60209	2.97e-38	6e-37	3.72612	4.05646	11.6722	11.9473
ENSG00000131507	NDFIP1	1.07318	3.05e-38	6.15e-37	29.3851	29.7084	13.5509	14.544
ENSG00000101940	WDR13	1.24965	3.26e-38	6.56e-37	15.4143	16.3457	6.75632	6.59713
ENSG00000145604	SKP2	-1.78943	3.26e-38	6.57e-37	4.66869	5.4771	17.2	17.8499
ENSG00000135127	BICDL1	2.98481	3.65e-38	7.33e-37	5.1673	5.74826	0.709893	0.667733
ENSG00000139496	NUP58	-1.12833	3.73e-38	7.49e-37	6.68971	6.73425	14.325	15.0238
ENSG00000185043	CIB1	1.27505	3.75e-38	7.53e-37	82.3468	90.0165	36.1867	35.0116
ENSG00000092853	CLSPN	-1.40587	3.82e-38	7.67e-37	6.75967	6.52198	17.5414	17.6579
ENSG00000276180	HIST1H4I	-1.04711	3.96e-38	7.93e-37	109.544	93.9211	208.401	212.188
ENSG00000026652	AGPAT4	-1.23555	4.25e-38	8.52e-37	6.22821	6.01407	14.0798	14.7548
ENSG00000274211	SOCS7	1.38313	4.38e-38	8.75e-37	12.2793	12.0353	4.89568	4.42064
ENSG00000173207	CKS1B	-1.45824	4.53e-38	9.06e-37	20.0227	19.4473	59.5743	48.8432
ENSG00000162402	USP24	-1.20424	4.64e-38	9.26e-37	6.28309	5.56338	13.1914	14.1189
ENSG00000120685	PROSER1	-1.41123	4.87e-38	9.71e-37	5.29886	4.98701	13.2037	14.165
ENSG00000001497	LAS1L	-1.0372	5.51e-38	1.1e-36	17.4107	18.3752	38.001	35.4166
ENSG00000136875	PRPF4	-1.5423	6.02e-38	1.2e-36	7.82592	8.23114	22.3883	24.3808
ENSG00000136213	CHST12	1.38498	6.59e-38	1.31e-36	6.52283	6.95953	2.71784	2.44061
ENSG00000087589	CASS4	-2.83576	6.78e-38	1.34e-36	0.825007	0.886548	6.20505	6.00662
ENSG00000139343	SNRPF	-1.37319	7.14e-38	1.42e-36	13.8249	13.2912	36.6746	33.5606
ENSG00000172752	COL6A5	-2.42249	7.62e-38	1.51e-36	0.768334	0.965175	5.04747	4.23029
ENSG00000141744	PNMT	-2.344	8.38e-38	1.66e-36	6.72582	5.71513	34.5659	28.6235
ENSG00000156531	PHF6	-1.24449	8.52e-38	1.68e-36	7.39726	7.16436	16.3351	18.1796
ENSG00000175220	ARHGAP1	1.50992	8.8e-38	1.74e-36	13.6875	13.4909	4.63106	4.91631
ENSG00000118960	HS1BP3	1.80753	9.31e-38	1.83e-36	7.35862	7.76206	2.367	1.94625
ENSG00000105135	ILVBL	1.51329	1e-37	1.97e-36	14.9735	15.0652	5.48061	5.03608
ENSG00000155090	KLF10	1.22584	1.06e-37	2.07e-36	33.5086	34.5871	13.8316	15.2971
ENSG00000175556	LONRF3	-2.80758	1.08e-37	2.11e-36	1.1739	1.09572	8.44112	7.45076
ENSG00000111300	NAA25	-1.22872	1.51e-37	2.95e-36	5.44796	5.25276	12.1966	12.8888
ENSG00000138182	KIF20B	-1.66531	1.51e-37	2.95e-36	3.35273	3.47267	10.2104	11.4422
ENSG00000120832	MTERF2	-2.10879	1.52e-37	2.98e-36	2.92635	3.11662	13.4462	12.6049
ENSG00000125885	MCM8	-1.46917	1.53e-37	2.99e-36	5.61602	4.61431	13.9642	14.3806
ENSG00000138640	FAM13A	1.77827	1.55e-37	3.03e-36	5.05857	5.05591	1.35139	1.60101
ENSG00000136643	RPS6KC1	1.24117	1.63e-37	3.18e-36	19.6327	19.7407	8.56537	8.08485
ENSG00000171307	ZDHHC16	1.67809	1.83e-37	3.56e-36	22.9959	23.1669	7.64902	6.76357
ENSG00000155368	DBI	1.42945	2e-37	3.89e-36	41.7691	39.4046	16.0089	14.1084
ENSG00000160973	FOXH1	-1.9306	2.09e-37	4.05e-36	5.95994	5.41263	21.38	21.9989
ENSG00000110931	CAMKK2	-1.76332	2.52e-37	4.89e-36	2.67464	2.58398	9.06723	8.78591
ENSG00000074201	CLNS1A	-1.07408	2.64e-37	5.11e-36	19.9676	18.1048	40.4517	39.7244
ENSG00000183688	RFLNB	-3.16047	2.8e-37	5.41e-36	0.775692	0.8943	7.62832	7.28497
ENSG00000181523	SGSH	2.06428	2.83e-37	5.47e-36	7.12225	7.01921	1.68455	1.69707
ENSG00000213160	KLHL23	-1.74397	2.92e-37	5.63e-36	4.13547	3.7668	12.2602	14.2296
ENSG00000198055	GRK6	-1.13551	3.08e-37	5.95e-36	14.92	15.1901	33.6429	32.4968
ENSG00000112200	ZNF451	-1.32995	3.29e-37	6.35e-36	2.58171	2.68518	6.38423	6.85721
ENSG00000116649	SRM	-1.11575	3.41e-37	6.56e-36	47.1912	47.2845	95.7521	109.042
ENSG00000063601	MTMR1	-1.80131	3.51e-37	6.76e-36	2.84298	2.64431	9.34296	9.79161
ENSG00000144130	NT5DC4	-1.85581	3.56e-37	6.84e-36	3.72288	3.95739	14.4943	13.2895
ENSG00000096746	HNRNPH3	-1.12656	3.62e-37	6.96e-36	12.9644	12.8656	29.0513	27.3368
ENSG00000179119	SPTY2D1	1.64769	3.72e-37	7.15e-36	13.4293	13.1734	3.84865	4.65255
ENSG00000166747	AP1G1	1.05569	3.86e-37	7.4e-36	17.7702	17.1778	8.01978	8.80074
ENSG00000132600	PRMT7	-1.55443	3.96e-37	7.6e-36	2.84435	3.11638	9.10126	8.39584
ENSG00000132603	NIP7	-1.8578	4e-37	7.67e-36	3.39096	3.45116	13.0381	11.7518
ENSG00000162433	AK4	1.13498	4.16e-37	7.95e-36	22.4366	22.7005	9.63857	10.9262
ENSG00000135476	ESPL1	-1.06426	4.65e-37	8.89e-36	8.69911	8.92805	18.594	18.2612
ENSG00000132510	KDM6B	1.23771	5.46e-37	1.04e-35	16.3654	16.153	6.79416	6.99796
ENSG00000063322	MED29	1.36788	5.91e-37	1.13e-35	25.3413	25.487	9.60352	10.0966
ENSG00000167994	RAB3IL1	-1.90124	6.02e-37	1.15e-35	5.87628	5.29839	22.6128	19.1299
ENSG00000053900	ANAPC4	-1.86164	6.36e-37	1.21e-35	2.13222	2.01947	7.75111	7.33861
ENSG00000204516	MICB	1.27862	6.41e-37	1.22e-35	39.5295	40.082	16.7848	16.0199
ENSG00000153044	CENPH	-1.37507	6.86e-37	1.3e-35	16.7169	18.3771	44.5284	46.4772
ENSG00000162645	GBP2	3.9957	7.23e-37	1.37e-35	3.62013	3.64342	0.167385	0.291734
ENSG00000138678	GPAT3	1.67081	8.22e-37	1.56e-35	20.4098	19.9137	5.96919	6.70689
ENSG00000167325	RRM1	-1.17905	8.39e-37	1.59e-35	18.0662	19.3498	39.4999	45.2296
ENSG00000076248	UNG	-1.58465	8.89e-37	1.68e-35	11.0148	9.75728	32.2333	30.0888
ENSG00000184752	NDUFA12	-1.88146	8.9e-37	1.68e-35	9.56034	8.41106	34.9999	31.2346
ENSG00000167716	WDR81	1.22822	9.85e-37	1.86e-35	16.0046	15.2669	6.84089	6.5044
ENSG00000183527	PSMG1	-1.30921	1.05e-36	1.99e-35	18.2661	17.2903	42.605	45.5405
ENSG00000131508	UBE2D2	-1.19721	1.1e-36	2.06e-35	19.0271	19.4209	46.9367	41.1906
ENSG00000085415	SEH1L	-1.00808	1.13e-36	2.12e-35	9.40935	8.97259	18.1003	18.8794
ENSG00000012171	SEMA3B	4.19504	1.34e-36	2.52e-35	3.50611	4.11325	0.171413	0.246888
ENSG00000151725	CENPU	-1.27985	1.5e-36	2.82e-35	16.0852	15.4195	37.1855	39.3369
ENSG00000135596	MICAL1	1.70661	1.6e-36	3e-35	8.88138	9.39416	2.81123	2.78706
ENSG00000130193	THEM6	1.60884	1.8e-36	3.38e-35	26.581	26.6511	7.92911	9.54473
ENSG00000051341	POLQ	-2.04988	1.88e-36	3.52e-35	1.36787	1.1741	5.4103	5.12197
ENSG00000180353	HCLS1	3.84583	1.89e-36	3.53e-35	4.55905	4.19126	0.327597	0.27961
ENSG00000156970	BUB1B	-1.49499	1.93e-36	3.61e-35	6.51226	7.48572	19.618	19.8164
ENSG00000198876	DCAF12	-1.36479	1.94e-36	3.62e-35	8.50241	9.00227	23.099	21.9655
ENSG00000127564	PKMYT1	-1.12995	1.96e-36	3.65e-35	12.9199	13.9289	29.4978	29.2451
ENSG00000106070	GRB10	-1.40156	2.18e-36	4.06e-35	4.37782	3.77832	11.0467	10.5093
ENSG00000110046	ATG2A	1.03292	2.31e-36	4.3e-35	21.7866	21.3628	10.5844	10.5035
ENSG00000130779	CLIP1	1.26815	2.8e-36	5.21e-35	5.94275	5.89687	2.41398	2.50289
ENSG00000102908	NFAT5	1.17311	3.09e-36	5.74e-35	8.65036	8.05083	3.66223	3.74597
ENSG00000148154	UGCG	-1.64752	3.15e-36	5.84e-35	4.67961	4.62537	14.287	14.8701
ENSG00000168487	BMP1	1.15734	3.25e-36	6.01e-35	17.4361	17.6031	7.85768	7.85134
ENSG00000198018	ENTPD7	2.18854	3.74e-36	6.92e-35	12.5278	11.909	2.92328	2.42914
ENSG00000155304	HSPA13	1.5061	3.75e-36	6.92e-35	19.3175	18.4835	6.60084	6.71006
ENSG00000087266	SH3BP2	1.59022	3.8e-36	7.01e-35	5.14335	5.09562	1.659	1.74288
ENSG00000160185	UBASH3A	-3.19941	4.25e-36	7.82e-35	0.813099	0.708978	7.71839	6.27023
ENSG00000204580	DDR1	1.17383	5.81e-36	1.07e-34	17.5716	17.2788	8.2781	7.15884
ENSG00000100979	PLTP	1.52007	6.24e-36	1.14e-34	33.0633	31.4179	10.6517	11.8491
ENSG00000128059	PPAT	-1.43063	6.72e-36	1.23e-34	7.20685	6.63421	17.4851	19.8486
ENSG00000240065	PSMB9	3.03982	6.84e-36	1.25e-34	8.65553	8.82019	1.08623	1.03749
ENSG00000163781	TOPBP1	-1.25956	6.98e-36	1.28e-34	7.39198	7.25653	16.4977	18.587
ENSG00000095319	NUP188	-1.05968	7.34e-36	1.34e-34	10.0678	10.0597	20.2728	21.6904
ENSG00000105520	PLPPR2	1.60306	9e-36	1.64e-34	21.7212	21.4232	6.83459	7.37582
ENSG00000197905	TEAD4	-2.32884	1.05e-35	1.91e-34	3.40658	3.25781	17.1893	16.2964
ENSG00000104331	IMPAD1	1.11887	1.1e-35	1.99e-34	23.4003	21.9042	9.85424	11.0192
ENSG00000167699	GLOD4	-1.42402	1.14e-35	2.07e-34	5.91533	5.87387	16.3668	15.2616
ENSG00000213551	DNAJC9	-1.555	1.39e-35	2.52e-34	7.46483	8.95641	25.6084	22.5983
ENSG00000053372	MRTO4	-1.1983	1.73e-35	3.14e-34	19.8178	21.5684	49.0283	45.8968
ENSG00000151465	CDC123	-1.15869	2.19e-35	3.97e-34	23.4714	24.4115	53.5432	53.3413
ENSG00000119048	UBE2B	1.15086	2.27e-35	4.11e-34	40.265	42.6523	18.3074	19.0393
ENSG00000017483	SLC38A5	-1.07981	2.3e-35	4.16e-34	19.1264	21.321	42.6434	42.826
ENSG00000099800	TIMM13	-1.57257	2.32e-35	4.2e-34	15.8495	17.6857	54.7788	44.8872
ENSG00000100889	PCK2	-1.58595	2.33e-35	4.2e-34	5.45351	5.60059	16.6841	16.4957
ENSG00000274523	RCC1L	-1.17461	2.38e-35	4.3e-34	13.6854	14.8522	32.959	31.4333
ENSG00000138777	PPA2	-1.90246	2.53e-35	4.55e-34	2.97736	3.08141	10.8213	11.8314
ENSG00000196565	HBG2	-2.63282	3.3e-35	5.94e-34	9.48111	8.36543	43.8037	67.0316
ENSG00000105321	CCDC9	1.24906	3.7e-35	6.63e-34	35.2102	36.0943	16.2	13.774
ENSG00000083720	OXCT1	-2.08835	4e-35	7.17e-34	2.70862	2.37938	11.1389	10.5097
ENSG00000121039	RDH10	-2.29345	4.07e-35	7.28e-34	1.41938	1.56492	7.5835	7.03481
ENSG00000186111	PIP5K1C	1.15033	4.23e-35	7.58e-34	19.0309	20.5484	8.93682	8.89162
ENSG00000155980	KIF5A	-1.60757	4.31e-35	7.71e-34	3.87803	3.50437	11.4785	11.0258
ENSG00000183134	PTGDR2	2.48114	4.82e-35	8.6e-34	11.8798	11.7792	2.24125	1.99103
ENSG00000162607	USP1	-1.47354	4.93e-35	8.79e-34	7.39403	7.11562	19.0761	21.236
ENSG00000231274	SBK3	3.35383	4.95e-35	8.82e-34	15.2348	16.0435	1.62617	1.42762
ENSG00000169689	CENPX	-1.55346	5.46e-35	9.73e-34	20.7106	20.6333	66.5976	54.7014
ENSG00000185238	PRMT3	-2.0979	6.2e-35	1.1e-33	1.76965	2.00666	8.10438	8.05011
ENSG00000235592	AC004674.1	2.11221	6.46e-35	1.15e-33	59.2078	67.0706	13.5463	15.6913
ENSG00000157800	SLC37A3	1.38813	7.51e-35	1.33e-33	8.7837	9.81192	3.45508	3.65063
ENSG00000103642	LACTB	1.88999	9.18e-35	1.63e-33	14.7243	13.2107	4.01384	3.51694
ENSG00000141384	TAF4B	-2.50837	9.39e-35	1.66e-33	1.06439	1.12697	5.95609	6.51096
ENSG00000125772	GPCPD1	-1.26884	1.05e-34	1.86e-33	5.67204	5.69821	13.5706	13.8291
ENSG00000101639	CEP192	-1.01294	1.08e-34	1.9e-33	9.17883	8.76398	17.6377	18.5813
ENSG00000173542	MOB1B	-1.34769	1.16e-34	2.05e-33	4.61694	4.90339	11.3956	12.8366
ENSG00000198157	HMGN5	-1.89158	1.27e-34	2.24e-33	5.89038	5.49813	20.6919	21.5842
ENSG00000115145	STAM2	1.81282	1.55e-34	2.73e-33	7.58275	8.21723	2.23184	2.26524
ENSG00000136450	SRSF1	-1.44978	1.71e-34	3.01e-33	10.4652	10.8628	26.8269	31.4493
ENSG00000147400	CETN2	1.69113	1.9e-34	3.34e-33	32.2446	32.1865	9.48712	10.4813
ENSG00000197747	S100A10	2.1845	1.99e-34	3.49e-33	35.5977	30.6236	6.16743	8.43804
ENSG00000080986	NDC80	-1.15744	2.1e-34	3.68e-33	17.1301	18.5961	38.2096	41.4783
ENSG00000275793	RIMBP3	3.6414	2.18e-34	3.82e-33	3.36369	3.89702	0.31378	0.266583
ENSG00000121064	SCPEP1	1.69362	2.35e-34	4.11e-33	16.2159	15.454	4.77933	5.01594
ENSG00000139613	SMARCC2	-1.00855	2.55e-34	4.47e-33	10.0247	9.60983	19.8566	19.65
ENSG00000048162	NOP16	-1.87903	3.25e-34	5.67e-33	5.21235	4.84914	19.4538	17.5572
ENSG00000196660	SLC30A10	-4.86903	3.64e-34	6.35e-33	0.183899	0.0572677	3.29856	3.83132
ENSG00000213199	ASIC3	1.94526	4e-34	6.96e-33	19.7155	21.5961	4.6998	6.04583
ENSG00000123191	ATP7B	-1.52957	4.38e-34	7.6e-33	2.52354	2.5489	7.31617	7.32742
ENSG00000160712	IL6R	4.15318	4.76e-34	8.25e-33	3.04687	3.17479	0.210674	0.136612
ENSG00000048140	TSPAN17	-1.15329	4.92e-34	8.54e-33	10.6762	10.4548	23.6987	23.3018
ENSG00000103966	EHD4	1.71963	4.98e-34	8.62e-33	7.70809	7.3812	2.38425	2.1947
ENSG00000136908	DPM2	-1.42048	5.4e-34	9.35e-33	9.96127	10.336	28.1852	26.1248
ENSG00000225630	MTND2P28	-1.07457	5.45e-34	9.43e-33	115.209	97.168	216.458	231.041
ENSG00000115977	AAK1	1.67946	6.26e-34	1.08e-32	2.74966	2.73776	0.921368	0.789914
ENSG00000196584	XRCC2	-1.54588	6.68e-34	1.15e-32	6.14784	5.14751	16.1967	16.8098
ENSG00000101162	TUBB1	-4.10483	7.54e-34	1.3e-32	0.285663	0.378072	5.97441	5.41177
ENSG00000039123	MTREX	-1.011	7.93e-34	1.36e-32	15.239	14.5978	28.5957	31.5556
ENSG00000179403	VWA1	2.20115	9.51e-34	1.64e-32	7.4679	7.85475	1.67144	1.66016
ENSG00000184916	JAG2	-1.34835	9.97e-34	1.71e-32	5.46408	5.88863	14.7217	14.173
ENSG00000127415	IDUA	2.06323	1.02e-33	1.76e-32	10.9542	11.5322	2.47178	2.91592
ENSG00000119326	CTNNAL1	-1.19039	1.04e-33	1.78e-32	15.709	15.8727	35.8609	36.2126
ENSG00000196937	FAM3C	1.42982	1.06e-33	1.82e-32	24.8976	23.2328	9.06512	8.79852
ENSG00000106537	TSPAN13	1.13266	1.11e-33	1.89e-32	57.6462	57.202	25.5625	26.8321
ENSG00000104953	TLE6	3.22065	1.3e-33	2.21e-32	6.4605	6.40602	0.71067	0.668464
ENSG00000175662	TOM1L2	1.86597	1.41e-33	2.41e-32	6.45368	6.22795	1.72896	1.75071
ENSG00000282024	AL009031.1	-2.40813	1.46e-33	2.48e-32	4.75525	3.56798	21.7597	22.4955
ENSG00000088256	GNA11	1.45535	1.53e-33	2.61e-32	16.7293	17.9563	7.04865	5.58401
ENSG00000133641	C12orf29	-2.18176	1.9e-33	3.23e-32	1.28626	1.36188	6.032	5.97847
ENSG00000167703	SLC43A2	1.66203	1.99e-33	3.39e-32	5.67912	5.71391	1.75374	1.84779
ENSG00000068796	KIF2A	-1.16327	2.07e-33	3.51e-32	12.9306	11.6005	27.2082	27.7555
ENSG00000144224	UBXN4	-1.07498	2.29e-33	3.89e-32	21.111	18.0601	39.782	42.7804
ENSG00000168071	CCDC88B	1.78731	2.49e-33	4.21e-32	6.34587	7.06006	1.90628	1.97795
ENSG00000197299	BLM	-1.7853	2.49e-33	4.22e-32	2.35678	2.55475	8.02754	8.9007
ENSG00000214114	MYCBP	-2.44592	2.52e-33	4.27e-32	2.15657	1.87018	11.2243	10.733
ENSG00000070950	RAD18	-1.58966	2.77e-33	4.69e-32	3.08377	3.05686	9.13245	9.3517
ENSG00000177951	BET1L	1.21568	2.93e-33	4.95e-32	27.4972	27.5077	11.918	11.7637
ENSG00000136231	IGF2BP3	-1.61114	3.49e-33	5.87e-32	2.61081	2.36829	7.61631	7.60106
ENSG00000167355	OR51B5	-2.87085	3.57e-33	6.01e-32	0.928782	0.883381	6.60804	6.65293
ENSG00000183696	UPP1	5.81434	3.65e-33	6.13e-32	4.18661	5.32796	0.12151	0.0444474
ENSG00000271605	MILR1	3.80201	3.65e-33	6.13e-32	12.3391	10.5535	0.714584	0.933535
ENSG00000187840	EIF4EBP1	-1.30735	3.65e-33	6.13e-32	53.2263	48.6567	137.411	114.705
ENSG00000136830	FAM129B	1.16398	3.72e-33	6.23e-32	28.8962	29.6956	13.8834	12.2469
ENSG00000165424	ZCCHC24	1.89459	4.52e-33	7.56e-32	11.0722	9.73444	2.96065	2.63139
ENSG00000108405	P2RX1	2.21043	4.66e-33	7.78e-32	9.21324	10.0878	2.08576	2.08389
ENSG00000113360	DROSHA	-1.34773	4.75e-33	7.93e-32	4.66124	4.33218	11.374	11.5228
ENSG00000135966	TGFBRAP1	-1.38834	5.18e-33	8.64e-32	5.18672	5.1725	13.5114	13.6076
ENSG00000197780	TAF13	1.58088	6.19e-33	1.03e-31	46.1888	50.7925	16.3755	16.0327
ENSG00000156787	TBC1D31	-1.66971	6.25e-33	1.04e-31	2.24705	2.11822	6.76718	7.12691
ENSG00000116906	GNPAT	-1.43441	6.7e-33	1.11e-31	10.7187	9.11963	26.9273	26.7214
ENSG00000131899	LLGL1	1.07973	7.08e-33	1.18e-31	21.1004	20.2701	9.86775	9.70494
ENSG00000164548	TRA2A	-1.74005	7.23e-33	1.2e-31	4.65112	5.43206	16.345	17.3194
ENSG00000104812	GYS1	1.28727	8.39e-33	1.39e-31	22.7119	24.4674	9.41616	9.91786
ENSG00000079616	KIF22	-1.10945	8.89e-33	1.47e-31	13.6357	14.1155	30.4243	29.4397
ENSG00000145740	SLC30A5	1.03072	8.96e-33	1.48e-31	26.6115	27.2163	12.7777	13.5765
ENSG00000197976	AKAP17A	1.03886	9.43e-33	1.56e-31	35.7042	35.7923	17.1963	17.6062
ENSG00000169896	ITGAM	6.94692	9.83e-33	1.62e-31	4.89419	4.93793	0.021728	0.0596097
ENSG00000112511	PHF1	1.11118	1.08e-32	1.78e-31	40.2519	41.7362	20.0712	17.8582
ENSG00000145391	SETD7	1.88804	1.25e-32	2.05e-31	3.4761	3.34804	0.936953	0.906369
ENSG00000198826	ARHGAP11A	-1.23716	1.62e-32	2.66e-31	6.52527	6.71356	15.6024	15.6027
ENSG00000117650	NEK2	-1.2598	1.67e-32	2.74e-31	14.1573	14.2637	32.4047	35.6698
ENSG00000123737	EXOSC9	-1.69699	1.67e-32	2.75e-31	3.64355	3.94193	11.9365	12.6527
ENSG00000050748	MAPK9	-1.61732	1.96e-32	3.21e-31	2.26529	2.4206	7.50781	6.86071
ENSG00000080608	PUM3	-1.80266	2.06e-32	3.37e-31	5.53386	5.39535	18.3763	19.7649
ENSG00000225783	MIAT	3.52017	2.1e-32	3.44e-31	1.77295	1.73751	0.156719	0.14905
ENSG00000170266	GLB1	-1.31184	2.16e-32	3.54e-31	8.96784	8.82875	21.0277	23.1686
ENSG00000130725	UBE2M	1.0617	2.18e-32	3.56e-31	95.8248	100.881	50.2861	43.8871
ENSG00000120253	NUP43	-1.12475	2.46e-32	4.02e-31	12.8581	12.4062	27.2861	27.8164
ENSG00000136802	LRRC8A	1.37916	2.47e-32	4.02e-31	16.0041	15.454	6.19126	5.89951
ENSG00000179604	CDC42EP4	1.23237	2.6e-32	4.24e-31	22.3017	20.8807	9.50305	8.87095
ENSG00000079393	DUSP13	1.87037	2.62e-32	4.27e-31	20.2571	21.1388	5.38829	5.94184
ENSG00000178685	PARP10	2.42886	2.78e-32	4.53e-31	5.17299	5.98101	0.993546	1.07906
ENSG00000169174	PCSK9	-2.15001	2.9e-32	4.72e-31	1.70423	1.87076	8.31205	7.54223
ENSG00000161509	GRIN2C	3.46565	2.99e-32	4.85e-31	2.45331	2.90585	0.187387	0.300543
ENSG00000120686	UFM1	1.27518	3.38e-32	5.49e-31	22.7762	22.1094	8.88419	9.67195
ENSG00000047188	YTHDC2	-1.63975	3.4e-32	5.52e-31	1.9794	1.8147	5.59898	6.23198
ENSG00000140961	OSGIN1	1.44775	3.48e-32	5.65e-31	25.3818	23.627	8.32261	9.66223
ENSG00000187997	C17orf99	-5.53953	3.73e-32	6.04e-31	0.158133	0.143511	6.68713	7.36286
ENSG00000148572	NRBF2	1.55972	3.73e-32	6.04e-31	33.7533	35.0076	11.3122	12.0214
ENSG00000138778	CENPE	-1.41949	4.39e-32	7.11e-31	3.29799	3.23297	8.26413	9.21249
ENSG00000239672	NME1	-1.4436	4.41e-32	7.13e-31	8.76893	9.22679	26.0802	22.8407
ENSG00000130177	CDC16	-1.4057	4.6e-32	7.43e-31	7.97756	7.82894	19.901	21.9931
ENSG00000151092	NGLY1	-1.12794	4.85e-32	7.81e-31	6.5521	6.53249	14.4875	14.1065
ENSG00000198736	MSRB1	1.41771	4.98e-32	8.02e-31	34.985	37.3481	13.522	13.5498
ENSG00000104112	SCG3	-1.7807	5.56e-32	8.95e-31	4.48124	5.44245	16.6836	17.3877
ENSG00000179151	EDC3	1.17472	7.09e-32	1.14e-30	23.5334	21.77	10.0508	10.0196
ENSG00000271736	AL138900.3	-3.31457	7.41e-32	1.19e-30	2.87775	5.0432	42.3425	36.1161
ENSG00000120949	TNFRSF8	-3.04807	7.66e-32	1.23e-30	0.851601	0.68951	6.38113	6.38572
ENSG00000169554	ZEB2	-1.08174	8.55e-32	1.37e-30	2.60301	2.45274	5.26997	5.43405
ENSG00000004142	POLDIP2	-1.08626	8.92e-32	1.43e-30	41.6116	35.4271	82.7423	80.8884
ENSG00000026950	BTN3A1	1.64708	9.07e-32	1.45e-30	10.386	10.8894	3.27521	3.5208
ENSG00000169692	AGPAT2	1.55383	9.89e-32	1.58e-30	38.1864	39.5492	14.2285	12.2197
ENSG00000136542	GALNT5	-1.03055	1.01e-31	1.62e-30	10.4273	11.05	21.571	22.299
ENSG00000180198	RCC1	-1.35257	1.11e-31	1.77e-30	9.31123	8.51583	23.5544	21.9761
ENSG00000142731	PLK4	-1.96765	1.15e-31	1.82e-30	2.36746	2.56562	9.49942	9.78901
ENSG00000160223	ICOSLG	5.51573	1.31e-31	2.09e-30	1.97121	2.13663	0.0595386	0.0290384
ENSG00000152749	GPR180	1.41888	1.37e-31	2.17e-30	8.68833	8.36761	3.15207	3.22841
ENSG00000112029	FBXO5	-1.59471	1.43e-31	2.27e-30	6.70909	5.68972	17.6694	19.8146
ENSG00000143486	EIF2D	-1.41091	1.45e-31	2.29e-30	3.93204	3.54037	10.1458	9.72947
ENSG00000134013	LOXL2	3.18601	1.48e-31	2.33e-30	4.17793	3.77507	0.40063	0.47529
ENSG00000188483	IER5L	4.508	1.67e-31	2.64e-30	6.65386	7.55697	0.159558	0.475259
ENSG00000128805	ARHGAP22	-2.50592	1.69e-31	2.68e-30	0.800576	0.867129	5.17459	4.28886
ENSG00000102471	NDFIP2	1.27657	1.91e-31	3.01e-30	21.0599	22.9994	8.48839	9.70876
ENSG00000155189	AGPAT5	-1.29274	2.59e-31	4.08e-30	8.75495	9.04392	20.4091	23.2072
ENSG00000126903	SLC10A3	1.12021	2.76e-31	4.35e-30	52.1394	51.9696	24.2558	23.6301
ENSG00000197217	ENTPD4	1.05745	2.83e-31	4.46e-30	20.4553	19.2722	9.36015	9.73405
ENSG00000155366	RHOC	1.13132	2.97e-31	4.67e-30	44.1477	45.2174	22.4289	18.3335
ENSG00000186866	POFUT2	1.38913	3.31e-31	5.19e-30	13.6079	14.0246	5.54485	4.9974
ENSG00000146833	TRIM4	1.29142	4.04e-31	6.31e-30	18.9383	20.2544	7.63113	8.38811
ENSG00000107731	UNC5B	3.32954	4.39e-31	6.86e-30	3.20253	2.96575	0.325187	0.287465
ENSG00000089682	RBM41	-1.34839	4.4e-31	6.88e-30	5.25857	5.11277	13.0861	13.3268
ENSG00000204710	SPDYC	1.02283	4.64e-31	7.24e-30	144.36	150.313	73.9538	71.0281
ENSG00000167088	SNRPD1	-1.04012	4.85e-31	7.56e-30	14.406	15.5625	29.9468	31.6751
ENSG00000020922	MRE11	-1.39274	5.01e-31	7.8e-30	3.83158	4.04824	9.95752	10.7331
ENSG00000188672	RHCE	-1.93041	5.3e-31	8.25e-30	4.69477	4.67199	18.3885	17.3084
ENSG00000197943	PLCG2	2.09195	6.42e-31	9.96e-30	2.838	2.86692	0.700116	0.636875
ENSG00000102871	TRADD	1.42123	7.78e-31	1.21e-29	31.9746	33.4168	13.2159	11.1743
ENSG00000067955	CBFB	1.06177	7.99e-31	1.24e-29	32.0628	31.8831	15.7442	14.8795
ENSG00000112578	BYSL	-1.3668	9.13e-31	1.41e-29	14.6325	13.3467	36.6424	35.5349
ENSG00000135932	CAB39	-1.02867	9.51e-31	1.47e-29	13.6713	14.3887	27.5308	29.7183
ENSG00000130052	STARD8	-1.26133	9.8e-31	1.51e-29	7.03009	7.57419	16.8884	18.1182
ENSG00000085832	EPS15	-1.10478	1.02e-30	1.58e-29	8.12096	8.51846	17.0682	18.7212
ENSG00000162688	AGL	-1.90452	1.03e-30	1.58e-29	1.47274	1.41044	5.09947	5.70058
ENSG00000035681	NSMAF	-1.39727	1.05e-30	1.63e-29	4.51551	4.80242	12.0883	12.4514
ENSG00000067533	RRP15	-1.74703	1.28e-30	1.97e-29	2.06659	1.93658	6.35739	7.0883
ENSG00000181786	ACTL9	3.99781	1.4e-30	2.15e-29	11.9932	14.1813	0.650012	0.998634
ENSG00000174010	KLHL15	1.25208	1.42e-30	2.18e-29	15.256	16.0054	6.86715	6.24926
ENSG00000197894	ADH5	-1.09912	1.56e-30	2.39e-29	15.2388	13.1468	30.1226	30.7147
ENSG00000121057	AKAP1	-1.23376	1.57e-30	2.41e-29	7.38742	7.28315	17.1225	17.3832
ENSG00000164626	KCNK5	-1.45966	1.6e-30	2.46e-29	8.42534	7.24915	22.704	20.4194
ENSG00000124151	NCOA3	1.42484	1.61e-30	2.46e-29	8.37233	8.5106	3.14047	3.14766
ENSG00000138002	IFT172	1.34308	1.69e-30	2.59e-29	9.71811	9.36907	3.69987	3.82608
ENSG00000122952	ZWINT	-1.1136	1.93e-30	2.95e-29	26.589	26.4848	60.885	53.9245
ENSG00000230882	AC005077.4	3.98563	2.01e-30	3.07e-29	6.10779	4.76507	0.282893	0.407454
ENSG00000140497	SCAMP2	1.17053	2.08e-30	3.17e-29	21.7337	20.5927	9.3804	9.42587
ENSG00000073792	IGF2BP2	-1.15346	2.33e-30	3.55e-29	10.137	10.6493	23.5824	22.6422
ENSG00000163170	BOLA3	-1.5091	2.79e-30	4.24e-29	7.06052	7.51749	21.3422	20.133
ENSG00000260276	AC022167.2	3.45047	3.35e-30	5.09e-29	7.63088	8.60481	0.935571	0.539005
ENSG00000173226	IQCB1	-1.58578	3.52e-30	5.34e-29	6.38708	6.43746	18.7066	19.7942
ENSG00000198039	ZNF273	-2.55483	3.53e-30	5.35e-29	0.533851	0.572875	3.09258	3.40941
ENSG00000185482	STAC3	2.31212	4.67e-30	7.08e-29	15.6043	14.7245	3.06614	3.04119
ENSG00000116830	TTF2	-1.29079	4.94e-30	7.47e-29	3.83173	3.58963	9.51105	8.64551
ENSG00000101868	POLA1	-1.49474	5.18e-30	7.84e-29	3.53659	3.71322	10.026	10.403
ENSG00000198720	ANKRD13B	-3.13482	5.65e-30	8.53e-29	0.55014	0.69898	5.3687	5.58411
ENSG00000158887	MPZ	2.13988	6.13e-30	9.26e-29	20.0234	18.6847	5.07782	3.68338
ENSG00000171951	SCG2	2.9887	7.52e-30	1.13e-28	8.49372	8.14237	0.977257	1.1223
ENSG00000106976	DNM1	1.90917	7.69e-30	1.16e-28	3.86379	3.93148	1.05524	1.01954
ENSG00000123091	RNF11	1.41713	8.53e-30	1.28e-28	23.2116	23.1579	8.27357	9.10097
ENSG00000103126	AXIN1	-1.14243	9.04e-30	1.36e-28	7.31968	8.1737	17.8525	16.3303
ENSG00000116260	QSOX1	1.08024	9.23e-30	1.39e-28	17.3691	18.1347	7.69859	9.10375
ENSG00000011198	ABHD5	-1.2209	1.07e-29	1.61e-28	5.2421	5.65534	12.5324	12.8635
ENSG00000232956	SNHG15	-1.88379	1.22e-29	1.83e-28	3.09776	3.298	12.0641	11.5282
ENSG00000137414	FAM8A1	1.08893	1.48e-29	2.21e-28	25.3566	26.5789	11.8648	12.5562
ENSG00000160161	CILP2	-2.88872	1.51e-29	2.25e-28	0.658531	0.80335	5.22985	5.5836
ENSG00000065060	UHRF1BP1	-1.04044	1.91e-29	2.86e-28	6.80367	6.32988	13.3406	13.6815
ENSG00000185989	RASA3	1.01188	2.08e-29	3.1e-28	29.0923	30.4835	15.1535	14.3796
ENSG00000102900	NUP93	-1.02151	2.16e-29	3.22e-28	7.25848	7.48344	14.0336	15.8995
ENSG00000176890	TYMS	-1.24753	2.31e-29	3.43e-28	19.1295	19.6923	49.961	42.1697
ENSG00000006831	ADIPOR2	-1.09947	2.47e-29	3.67e-28	9.16403	8.82583	19.0703	19.4853
ENSG00000100422	CERK	1.71869	2.64e-29	3.93e-28	13.4745	11.764	4.27981	3.37824
ENSG00000078070	MCCC1	-1.94015	3.06e-29	4.53e-28	2.99014	2.35533	10.2109	10.3264
ENSG00000160447	PKN3	-1.51954	3.06e-29	4.54e-28	6.28797	6.97095	19.6644	18.3243
ENSG00000130522	JUND	1.62595	3.44e-29	5.1e-28	314.7	328.164	93.8029	114.512
ENSG00000100804	PSMB5	-1.07023	3.65e-29	5.4e-28	43.1086	42.2732	96.2804	82.9496
ENSG00000103202	NME4	-1.05127	3.7e-29	5.47e-28	25.2901	25.0662	56.7432	47.5793
ENSG00000261866	AC243312.1	2.94152	3.8e-29	5.62e-28	107.131	86.7541	15.5048	9.61697
ENSG00000186184	POLR1D	-1.17643	4.3e-29	6.35e-28	3.78624	3.84967	8.72068	8.53548
ENSG00000090889	KIF4A	-1.16778	5.39e-29	7.94e-28	10.1757	9.69508	21.7842	22.8733
ENSG00000102580	DNAJC3	1.33195	5.57e-29	8.18e-28	14.9819	14.7635	6.29992	5.50646
ENSG00000143595	AQP10	-1.94591	5.95e-29	8.74e-28	4.76572	4.44039	18.5491	16.9234
ENSG00000143493	INTS7	-1.48753	6.61e-29	9.7e-28	4.92428	5.82351	13.9157	16.2156
ENSG00000139636	LMBR1L	1.21991	8.33e-29	1.22e-27	15.1218	14.7431	6.56062	6.2575
ENSG00000154222	CC2D1B	1.1827	1.12e-28	1.63e-27	13.641	15.4482	6.40618	6.40572
ENSG00000132591	ERAL1	-1.11624	1.17e-28	1.7e-27	21.084	22.6942	47.0523	47.8311
ENSG00000006634	DBF4	-1.36978	1.17e-28	1.7e-27	7.74939	7.15233	17.7037	20.8334
ENSG00000078403	MLLT10	-1.09119	1.18e-28	1.72e-27	7.55838	8.155	16.5497	16.9213
ENSG00000085999	RAD54L	-1.56872	1.41e-28	2.04e-27	5.81033	5.8433	17.007	17.5652
ENSG00000081087	OSTM1	1.27302	1.52e-28	2.2e-27	15.156	15.1659	6.23167	6.31638
ENSG00000126878	AIF1L	1.90184	1.55e-28	2.24e-27	8.70474	8.55551	2.01745	2.61061
ENSG00000157224	CLDN12	1.60026	1.93e-28	2.78e-27	10.4631	10.0782	2.93343	3.85284
ENSG00000144711	IQSEC1	-1.01567	1.97e-28	2.83e-27	7.30027	7.5826	14.9319	15.1566
ENSG00000113108	APBB3	1.56572	2.08e-28	2.98e-27	15.4679	14.9508	5.23396	5.03958
ENSG00000138399	FASTKD1	-1.51026	2.31e-28	3.31e-27	6.38056	5.65696	15.5354	18.785
ENSG00000117411	B4GALT2	-1.31395	2.35e-28	3.37e-27	9.10115	8.70763	23.3613	20.9081
ENSG00000137713	PPP2R1B	-1.28334	2.73e-28	3.92e-27	5.06212	5.19254	11.9267	13.0377
ENSG00000176485	PLA2G16	2.30387	2.75e-28	3.94e-27	9.57493	10.1591	2.16162	1.82805
ENSG00000119772	DNMT3A	-1.70913	2.94e-28	4.2e-27	1.26704	1.24806	4.3287	3.8927
ENSG00000188389	PDCD1	2.70696	3.21e-28	4.58e-27	11.6922	12.3796	2.13387	1.53972
ENSG00000134627	PIWIL4	-1.89172	3.36e-28	4.8e-27	2.35537	2.37785	8.60893	8.9563
ENSG00000184220	CMSS1	-1.74761	3.41e-28	4.87e-27	2.09501	2.25484	6.63369	7.97567
ENSG00000137474	MYO7A	4.87507	3.44e-28	4.91e-27	1.73467	1.43936	0.0608993	0.0467807
ENSG00000175224	ATG13	1.10781	4.32e-28	6.15e-27	16.0657	15.0751	7.14948	7.30328
ENSG00000117691	NENF	-1.33653	4.85e-28	6.89e-27	23.581	21.8082	56.7918	57.8781
ENSG00000146376	ARHGAP18	-1.30256	5.05e-28	7.18e-27	6.73946	7.37781	16.9136	17.9029
ENSG00000049541	RFC2	-1.21405	5.38e-28	7.63e-27	18.8579	18.8606	41.2802	46.2508
ENSG00000129244	ATP1B2	-1.95243	7.02e-28	9.95e-27	2.83888	3.28821	11.9779	11.716
ENSG00000164938	TP53INP1	1.54932	7.19e-28	1.02e-26	9.82006	9.62894	3.26609	3.38104
ENSG00000100285	NEFH	-1.43913	7.4e-28	1.05e-26	6.26978	6.0619	16.4001	17.0471
ENSG00000164054	SHISA5	1.00258	7.51e-28	1.06e-26	34.1663	35.9624	16.3363	18.6832
ENSG00000142459	EVI5L	2.4596	8.09e-28	1.14e-26	4.16315	4.67217	0.751181	0.856869
ENSG00000124209	RAB22A	1.53399	8.47e-28	1.2e-26	6.44677	6.07843	2.25615	2.06686
ENSG00000185344	ATP6V0A2	-1.15416	8.79e-28	1.24e-26	3.06881	3.13851	6.85955	6.95457
ENSG00000215440	NPEPL1	3.61943	8.81e-28	1.24e-26	2.2219	2.34388	0.210268	0.159746
ENSG00000122644	ARL4A	-1.05354	9.34e-28	1.32e-26	15.5298	16.0902	32.1727	33.4585
ENSG00000140688	C16orf58	1.35816	9.93e-28	1.4e-26	20.1008	22.4113	8.61378	7.9581
ENSG00000165030	NFIL3	1.37541	1.18e-27	1.66e-26	34.1275	32.2986	12.5071	13.1071
ENSG00000173540	GMPPB	1.66577	1.3e-27	1.83e-26	7.15642	7.31249	2.36473	2.19267
ENSG00000005436	GCFC2	-1.77871	1.32e-27	1.85e-26	2.22715	2.43064	7.97166	8.00343
ENSG00000104660	LEPROTL1	1.05244	1.46e-27	2.04e-26	20.6906	21.2488	10.0882	10.1324
ENSG00000114388	NPRL2	1.40873	1.66e-27	2.32e-26	17.2806	18.4404	6.73908	6.71296
ENSG00000076242	MLH1	-1.42103	1.68e-27	2.34e-26	7.13947	8.68186	20.8548	21.484
ENSG00000251381	LINC00958	-1.27474	1.88e-27	2.62e-26	10.9828	11.168	26.6341	26.9594
ENSG00000059728	MXD1	1.07604	1.89e-27	2.64e-26	19.9999	20.1767	8.88338	10.1862
ENSG00000143797	MBOAT2	-1.03448	2.05e-27	2.86e-26	6.98807	7.1961	13.921	15.1378
ENSG00000123219	CENPK	-1.68755	2.2e-27	3.07e-26	3.83594	4.35266	11.9232	14.4525
ENSG00000135972	MRPS9	-1.44057	2.35e-27	3.27e-26	12.1901	11.8025	33.4626	31.6574
ENSG00000198400	NTRK1	-1.38069	2.37e-27	3.3e-26	6.64868	7.79813	19.9172	17.6691
ENSG00000143033	MTF2	-1.75979	3.01e-27	4.19e-26	3.55976	2.61708	9.62107	11.3269
ENSG00000159596	TMEM69	-1.68043	3.28e-27	4.55e-26	6.90967	6.17787	19.6861	22.2982
ENSG00000271601	LIX1L	1.22208	3.48e-27	4.82e-26	21.1826	23.226	9.51402	9.51927
ENSG00000110075	PPP6R3	-1.07066	4.93e-27	6.82e-26	7.00457	6.46944	13.7057	14.6075
ENSG00000196363	WDR5	-1.18304	4.95e-27	6.85e-26	10.4918	11.1996	24.5373	24.7031
ENSG00000123342	MMP19	3.71563	5.15e-27	7.12e-26	3.32661	3.76265	0.277758	0.261262
ENSG00000111252	SH2B3	-1.12507	5.21e-27	7.21e-26	9.15059	8.8395	18.4774	20.778
ENSG00000138814	PPP3CA	1.34733	5.25e-27	7.25e-26	14.1047	13.3746	5.63061	5.16427
ENSG00000173334	TRIB1	1.51451	5.36e-27	7.4e-26	13.47	13.8466	4.58456	4.98184
ENSG00000141424	SLC39A6	1.57399	5.49e-27	7.57e-26	13.9346	14.0358	4.71598	4.67796
ENSG00000068697	LAPTM4A	1.13177	5.99e-27	8.26e-26	48.3365	49.1067	22.133	22.3368
ENSG00000134070	IRAK2	2.31087	6.34e-27	8.73e-26	8.8886	7.7794	1.68547	1.67437
ENSG00000136108	CKAP2	-1.11356	6.39e-27	8.8e-26	11.4347	11.2785	23.1848	25.9794
ENSG00000100823	APEX1	-1.0507	6.66e-27	9.15e-26	31.4403	29.3992	64.8416	61.1962
ENSG00000148672	GLUD1	-1.05619	6.81e-27	9.36e-26	17.2051	16.8081	33.5049	37.2494
ENSG00000141698	NT5C3B	-1.38971	6.83e-27	9.38e-26	9.3283	8.78738	23.8803	23.5976
ENSG00000146263	MMS22L	-1.57947	7.43e-27	1.02e-25	0.836317	0.89155	2.40452	2.76003
ENSG00000011105	TSPAN9	3.26036	7.92e-27	1.08e-25	2.69375	3.19667	0.384817	0.225876
ENSG00000065308	TRAM2	1.03879	8.52e-27	1.16e-25	16.6163	16.1199	7.92558	8.01022
ENSG00000106665	CLIP2	2.40495	1.02e-26	1.39e-25	3.70323	3.58667	0.734945	0.639648
ENSG00000054116	TRAPPC3	-1.15393	1.02e-26	1.39e-25	11.4677	11.5048	25.755	25.3598
ENSG00000107949	BCCIP	-1.03266	1.07e-26	1.45e-25	12.7249	13.6347	27.6138	26.2926
ENSG00000176994	SMCR8	1.12861	1.32e-26	1.79e-25	12.975	12.0775	5.49351	5.97112
ENSG00000285938	AC072022.2	3.59216	1.58e-26	2.15e-25	19.8055	14.4998	0.972291	1.89684
ENSG00000174938	SEZ6L2	2.73899	1.71e-26	2.32e-25	5.98356	5.40273	0.721687	0.989956
ENSG00000104856	RELB	2.87557	1.79e-26	2.43e-25	6.97182	6.64135	0.895867	0.960763
ENSG00000184058	TBX1	-2.02159	1.86e-26	2.53e-25	2.63269	2.23366	9.4763	10.3044
ENSG00000138658	ZGRF1	-2.13445	2e-26	2.71e-25	0.740533	0.987347	3.66572	3.91094
ENSG00000115993	TRAK2	1.49914	2.18e-26	2.94e-25	9.73858	9.21475	2.9209	3.79461
ENSG00000265298	AC132812.1	3.06149	2.3e-26	3.12e-25	20.4326	23.1156	2.70178	2.50874
ENSG00000104894	CD37	1.66407	2.49e-26	3.36e-25	11.2504	11.0383	3.37115	3.66683
ENSG00000127533	F2RL3	-2.37405	2.77e-26	3.74e-25	1.40183	1.88385	9.10993	7.88829
ENSG00000077150	NFKB2	1.17963	2.9e-26	3.91e-25	19.6133	19.2778	8.87503	8.28746
ENSG00000177548	RABEP2	2.37309	3.08e-26	4.15e-25	6.84868	7.72896	1.71877	1.08416
ENSG00000163382	NAXE	-1.12932	3.12e-26	4.2e-25	25.2511	27.1117	60.7395	53.7444
ENSG00000107262	BAG1	-1.52235	3.16e-26	4.26e-25	2.55917	2.73766	7.74069	7.46862
ENSG00000125257	ABCC4	-1.01934	3.17e-26	4.26e-25	6.62122	6.65844	13.1389	13.7823
ENSG00000196968	FUT11	1.12465	3.18e-26	4.28e-25	21.0388	19.7588	9.01117	9.70913
ENSG00000101003	GINS1	-1.14943	3.57e-26	4.78e-25	9.97327	9.86105	22.3906	21.6038
ENSG00000149557	FEZ1	-2.25988	3.61e-26	4.82e-25	0.622567	0.630817	2.95585	3.04732
ENSG00000168116	KIAA1586	-1.7565	3.67e-26	4.91e-25	3.89481	3.99625	13.138	13.5231
ENSG00000109083	IFT20	1.66938	4.06e-26	5.42e-25	14.4293	15.4619	5.03624	4.34989
ENSG00000115526	CHST10	-1.88414	4.16e-26	5.55e-25	2.15616	2.32711	8.29068	8.25169
ENSG00000166483	WEE1	-1.12146	4.23e-26	5.64e-25	4.78314	5.11442	10.4206	11.1124
ENSG00000156374	PCGF6	-2.16614	4.7e-26	6.26e-25	2.19955	2.32886	9.59376	10.7309
ENSG00000204856	FAM216A	-2.00432	5.02e-26	6.68e-25	3.1288	3.1207	13.2657	11.7987
ENSG00000112893	MAN2A1	-1.23178	5.25e-26	6.99e-25	2.90559	2.73521	6.61617	6.63484
ENSG00000271270	TMCC1-AS1	-2.97976	5.46e-26	7.25e-25	0.546468	0.550372	3.89267	4.76407
ENSG00000120533	ENY2	-1.38902	5.68e-26	7.53e-25	4.40777	4.54999	12.9092	10.5372
ENSG00000198721	ECI2	-1.1511	6.26e-26	8.3e-25	9.4328	8.80389	20.8366	19.6668
ENSG00000120868	APAF1	1.26842	7.02e-26	9.3e-25	9.51099	9.38488	3.76643	4.08175
ENSG00000198604	BAZ1A	-1.09831	7.62e-26	1.01e-24	6.03254	6.44729	12.924	13.795
ENSG00000112984	KIF20A	-1.13368	7.98e-26	1.06e-24	12.6317	13.0404	26.0886	30.2567
ENSG00000178996	SNX18	1.4161	8.26e-26	1.09e-24	9.38183	9.35726	3.29732	3.73053
ENSG00000162616	DNAJB4	1.42168	8.37e-26	1.11e-24	17.6049	16.1068	5.9622	6.63242
ENSG00000099246	RAB18	1.08725	1.03e-25	1.36e-24	16.7102	15.6748	7.61632	7.62789
ENSG00000063660	GPC1	4.33728	1.08e-25	1.43e-24	2.27024	2.14002	0.113802	0.10407
ENSG00000178752	ERFE	-3.21344	1.18e-25	1.55e-24	0.489274	0.592044	4.74011	5.27764
ENSG00000177628	GBA	1.369	1.32e-25	1.74e-24	18.9408	18.8406	6.74183	7.90025
ENSG00000131788	PIAS3	1.37613	1.33e-25	1.75e-24	12.6653	13.1074	5.01558	4.91125
ENSG00000179163	FUCA1	1.60914	1.35e-25	1.77e-24	22.4727	24.2781	7.63752	7.68558
ENSG00000260629	BGLT3	-3.90735	1.38e-25	1.8e-24	1.06857	0.931739	14.6241	15.4335
ENSG00000183137	CEP57L1	-1.76839	1.43e-25	1.87e-24	1.97965	1.84945	6.15831	6.89506
ENSG00000165688	PMPCA	-1.02189	1.51e-25	1.98e-24	9.01689	8.32354	17.8069	17.4109
ENSG00000110344	UBE4A	1.05171	1.54e-25	2.01e-24	18.6891	17.8784	8.27873	9.37365
ENSG00000150540	HNMT	4.18499	1.57e-25	2.05e-24	2.93976	3.26544	0.12993	0.213873
ENSG00000117748	RPA2	-1.23718	1.78e-25	2.32e-24	15.6739	16.5626	37.0951	38.8936
ENSG00000012822	CALCOCO1	1.19521	1.8e-25	2.34e-24	10.003	9.64046	4.54187	4.03153
ENSG00000151414	NEK7	-1.35366	1.9e-25	2.47e-24	6.32708	5.3737	13.8573	16.0721
ENSG00000136152	COG3	1.41054	2e-25	2.59e-24	9.94984	9.78781	3.58482	3.84373
ENSG00000114302	PRKAR2A	-1.19199	2.02e-25	2.62e-24	5.30792	5.20221	12.0817	11.9314
ENSG00000118193	KIF14	-1.10287	2.03e-25	2.63e-24	6.7761	7.2108	14.1473	15.8977
ENSG00000169762	TAPT1	-1.72093	2.26e-25	2.93e-24	1.55485	1.73913	5.34426	5.50951
ENSG00000145817	YIPF5	1.21255	2.65e-25	3.43e-24	21.6884	20.7314	8.96613	9.34453
ENSG00000124784	RIOK1	-1.34773	2.68e-25	3.47e-24	7.55873	8.14602	19.6627	20.2996
ENSG00000138795	LEF1	-2.37621	3.06e-25	3.95e-24	0.954714	1.01084	4.55304	5.65416
ENSG00000112992	NNT	-1.11135	3.1e-25	4e-24	5.11754	5.28214	10.9874	11.4816
ENSG00000086189	DIMT1	-1.1081	3.16e-25	4.07e-24	12.6305	12.9308	26.0179	29.096
ENSG00000153879	CEBPG	-1.31721	3.19e-25	4.11e-24	6.36767	6.06783	14.9198	16.0806
ENSG00000120913	PDLIM2	3.98913	3.21e-25	4.13e-24	1.10344	1.29634	0.0848003	0.0656881
ENSG00000124635	HIST1H2BJ	-1.19059	3.34e-25	4.29e-24	47.5686	44.0348	112.401	96.6499
ENSG00000136891	TEX10	-1.12223	3.88e-25	4.99e-24	5.7165	5.93426	12.2976	13.0656
ENSG00000148019	CEP78	-1.63592	3.91e-25	5.03e-24	0.991372	1.12332	3.16398	3.40595
ENSG00000134590	RTL8C	1.26311	4.35e-25	5.58e-24	68.4952	72.0185	26.8421	31.7528
ENSG00000177225	GATD1	-1.16127	4.36e-25	5.59e-24	7.5218	6.8006	16.2393	15.8023
ENSG00000197721	CR1L	-2.03763	4.53e-25	5.8e-24	2.7736	2.79341	11.899	10.9509
ENSG00000264334	AC134978.1	-1.64104	4.57e-25	5.84e-24	21.2282	17.6959	60.1477	61.3578
ENSG00000027847	B4GALT7	1.39248	4.89e-25	6.24e-24	11.7943	12.4877	4.69071	4.55567
ENSG00000111725	PRKAB1	-1.00708	5.08e-25	6.48e-24	9.28365	8.72906	18.1545	18.055
ENSG00000148481	MINDY3	-1.8422	5.48e-25	6.98e-24	2.46986	2.61507	8.72428	9.50759
ENSG00000186185	KIF18B	-1.09552	5.58e-25	7.11e-24	9.47993	9.92369	21.346	20.1032
ENSG00000284931	AC104389.5	-3.69895	5.6e-25	7.13e-24	8.14973	12.994	153.584	120.728
ENSG00000278053	DDX52	-1.28146	6.69e-25	8.49e-24	3.47853	4.13303	8.68075	9.81732
ENSG00000140948	ZCCHC14	1.33637	6.91e-25	8.76e-24	8.80093	9.3094	3.77122	3.39519
ENSG00000007968	E2F2	-1.26647	7.07e-25	8.95e-24	5.79908	5.26806	13.5094	13.1225
ENSG00000092470	WDR76	-1.4086	7.63e-25	9.66e-24	5.17338	5.3803	14.0773	13.9349
ENSG00000215041	NEURL4	1.15671	7.84e-25	9.91e-24	14.8102	14.2456	6.8705	6.15473
ENSG00000221926	TRIM16	2.42556	8.06e-25	1.02e-23	4.75877	4.44095	0.986082	0.721404
ENSG00000115085	ZAP70	5.08951	8.18e-25	1.03e-23	2.83327	2.74123	0.120905	0.0398036
ENSG00000184545	DUSP8	2.15404	8.27e-25	1.04e-23	6.43645	6.37103	1.57967	1.29278
ENSG00000153721	CNKSR3	-1.67007	8.8e-25	1.11e-23	0.668633	0.597614	2.0346	1.99687
ENSG00000092203	TOX4	1.00071	9.65e-25	1.21e-23	16.0731	15.443	7.96505	7.78437
ENSG00000141582	CBX4	1.08163	1.02e-24	1.28e-23	39.5743	36.3937	18.9031	16.9765
ENSG00000141012	GALNS	1.75477	1.15e-24	1.45e-23	4.63561	4.58565	1.36063	1.37206
ENSG00000181045	SLC26A11	3.72612	1.17e-24	1.47e-23	2.91527	3.20797	0.201654	0.262784
ENSG00000111801	BTN3A3	2.27743	1.2e-24	1.5e-23	4.97529	4.69546	0.884651	1.11462
ENSG00000075420	FNDC3B	1.35308	1.25e-24	1.56e-23	5.34334	4.95029	1.872	2.1616
ENSG00000144426	NBEAL1	1.8769	1.34e-24	1.68e-23	2.60326	2.15904	0.61885	0.679114
ENSG00000070785	EIF2B3	-1.09633	1.38e-24	1.72e-23	13.2484	12.3416	27.1562	27.5741
ENSG00000203761	MSTO2P	2.08653	1.46e-24	1.82e-23	18.9188	17.3241	3.90509	4.64248
ENSG00000159176	CSRP1	2.23247	1.5e-24	1.87e-23	2.63752	2.79899	0.515054	0.644076
ENSG00000180891	CUEDC1	2.5809	1.5e-24	1.87e-23	3.85002	4.11192	0.720215	0.607961
ENSG00000106868	SUSD1	-1.21719	1.51e-24	1.88e-23	7.46083	7.94686	17.7716	18.0432
ENSG00000104774	MAN2B1	1.0215	1.56e-24	1.94e-23	21.3594	21.4223	9.96945	11.1169
ENSG00000145703	IQGAP2	-1.00508	1.62e-24	2.02e-23	7.68371	8.39464	15.3939	16.8758
ENSG00000089639	GMIP	1.35566	1.64e-24	2.04e-23	16.7225	15.9916	6.54295	6.23725
ENSG00000060688	SNRNP40	-1.371	1.86e-24	2.31e-23	5.87022	6.6751	15.9064	16.5293
ENSG00000035687	ADSS	-1.11846	2.12e-24	2.63e-23	11.2712	11.8257	24.0874	26.063
ENSG00000131174	COX7B	-1.07469	2.16e-24	2.67e-23	23.6955	20.8051	43.1785	50.6123
ENSG00000184465	WDR27	-1.23635	2.16e-24	2.67e-23	2.43532	2.37934	5.78251	5.56048
ENSG00000165507	DEPP1	4.15849	2.27e-24	2.81e-23	4.6724	4.6587	0.207434	0.318687
ENSG00000132185	FCRLA	4.92948	2.28e-24	2.82e-23	4.32633	4.13674	0.0754742	0.207059
ENSG00000187642	PERM1	4.04586	2.38e-24	2.95e-23	4.11984	3.99532	0.234617	0.257464
ENSG00000173281	PPP1R3B	1.25988	2.39e-24	2.95e-23	12.6002	11.8993	4.9641	5.2714
ENSG00000100154	TTC28	1.84613	2.57e-24	3.16e-23	3.03078	2.8379	0.879637	0.750785
ENSG00000131876	SNRPA1	-1.30591	2.7e-24	3.33e-23	8.93134	7.69123	21.6087	19.4989
ENSG00000138382	METTL5	-1.02388	2.87e-24	3.54e-23	17.2982	17.7846	35.5669	35.764
ENSG00000000460	C1orf112	-1.66137	2.89e-24	3.56e-23	2.4059	2.37014	7.00068	8.11425
ENSG00000137574	TGS1	-1.67022	2.94e-24	3.62e-23	4.25903	3.86034	11.5635	14.302
ENSG00000116120	FARSB	-1.04745	3.1e-24	3.81e-23	15.1365	14.2413	29.6041	31.1384
ENSG00000104731	KLHDC4	-1.17381	3.25e-24	3.99e-23	3.60197	3.83738	8.9897	7.78409
ENSG00000100311	PDGFB	1.68905	3.33e-24	4.08e-23	10.8869	10.666	3.40108	3.28152
ENSG00000156587	UBE2L6	1.22528	3.8e-24	4.65e-23	34.7742	39.8567	16.2573	15.6489
ENSG00000165819	METTL3	-1.25129	3.8e-24	4.65e-23	5.04083	4.97838	12.3191	11.5283
ENSG00000235194	PPP1R3E	1.27076	3.88e-24	4.75e-23	12.1392	13.3055	5.1681	5.37802
ENSG00000111711	GOLT1B	1.21308	3.89e-24	4.75e-23	23.6557	22.0464	9.08407	10.6488
ENSG00000171992	SYNPO	4.79062	4.05e-24	4.94e-23	1.36907	1.2434	0.0542163	0.0396639
ENSG00000106012	IQCE	1.37766	4.5e-24	5.49e-23	6.99155	6.24393	2.54802	2.54662
ENSG00000145545	SRD5A1	1.18631	4.95e-24	6.03e-23	9.65183	10.0908	4.34123	4.33329
ENSG00000128654	MTX2	-1.01525	5.03e-24	6.12e-23	31.1178	31.6001	65.7534	60.9794
ENSG00000154839	SKA1	-1.3097	5.28e-24	6.42e-23	8.99233	8.37848	21.5338	21.5389
ENSG00000134369	NAV1	-1.22247	5.31e-24	6.45e-23	1.39829	1.36277	3.13747	3.30709
ENSG00000109674	NEIL3	-2.0315	5.61e-24	6.81e-23	2.4891	2.65777	9.83616	11.2065
ENSG00000149150	SLC43A1	-1.26794	5.72e-24	6.93e-23	8.04074	8.79413	19.4376	21.1
ENSG00000100439	ABHD4	1.26976	5.84e-24	7.08e-23	18.0351	17.7964	6.89305	7.98082
ENSG00000175602	CCDC85B	-1.01519	5.84e-24	7.08e-23	33.1746	34.2577	69.2958	66.9666
ENSG00000114395	CYB561D2	2.12822	6.24e-24	7.56e-23	13.7941	14.5733	3.61406	2.86072
ENSG00000285933	AP003498.2	-4.23607	6.56e-24	7.93e-23	0.381591	0.923485	12.251	12.141
ENSG00000183765	CHEK2	-1.58244	6.59e-24	7.97e-23	3.36189	3.63309	9.93003	11.0177
ENSG00000263528	IKBKE	1.90934	7.08e-24	8.56e-23	10.0269	8.82089	2.72215	2.28962
ENSG00000137807	KIF23	-1.42742	7.09e-24	8.56e-23	3.22717	3.638	8.63582	9.82738
ENSG00000185100	ADSSL1	2.11751	7.28e-24	8.78e-23	4.93935	5.09241	1.26264	1.04507
ENSG00000120699	EXOSC8	-1.39358	7.43e-24	8.96e-23	5.70869	6.09893	15.2869	15.7294
ENSG00000160049	DFFA	-1.03142	8.03e-24	9.66e-23	7.34266	7.17555	14.9307	14.7462
ENSG00000256525	POLG2	-1.49952	8.2e-24	9.87e-23	4.97423	5.50074	14.5367	15.0716
ENSG00000169330	KIAA1024	5.4566	8.34e-24	1e-22	1.99185	2.16726	0.0726994	0.0199447
ENSG00000136636	KCTD3	-1.06309	9.15e-24	1.1e-22	10.4852	9.41226	20.2973	21.297
ENSG00000035499	DEPDC1B	-1.37749	9.16e-24	1.1e-22	5.6743	6.42463	15.4405	15.982
ENSG00000120162	MOB3B	-2.17439	9.23e-24	1.11e-22	0.871923	0.801958	3.72319	3.83697
ENSG00000011523	CEP68	-1.62663	9.37e-24	1.12e-22	1.58523	1.59412	4.80138	5.01728
ENSG00000175643	RMI2	-1.40293	1.03e-23	1.23e-22	5.56807	6.24114	15.5677	15.646
ENSG00000005100	DHX33	-1.44647	1.08e-23	1.29e-22	3.14638	3.3201	8.80824	8.8114
ENSG00000134049	IER3IP1	1.33473	1.11e-23	1.32e-22	15.6227	14.4852	5.66534	6.28096
ENSG00000164818	DNAAF5	-1.04849	1.14e-23	1.36e-22	7.72236	6.87074	14.6932	15.5064
ENSG00000180957	PITPNB	-1.27633	1.15e-23	1.38e-22	6.69322	7.08672	15.0239	18.3644
ENSG00000064547	LPAR2	1.64465	1.21e-23	1.45e-22	13.6564	14.6811	4.66569	4.39185
ENSG00000181104	F2R	-1.5513	1.32e-23	1.58e-22	3.761	3.83584	11.1552	11.1074
ENSG00000148841	ITPRIP	-1.44283	1.33e-23	1.58e-22	2.6068	2.60571	6.96132	7.21067
ENSG00000107833	NPM3	-1.52469	1.33e-23	1.59e-22	19.3036	19.0142	59.1309	51.0782
ENSG00000095209	TMEM38B	-1.19856	1.4e-23	1.67e-22	7.15357	7.09068	15.863	16.8365
ENSG00000140694	PARN	-1.64972	1.41e-23	1.68e-22	2.99125	2.94088	9.40596	9.2077
ENSG00000137168	PPIL1	-1.01289	1.51e-23	1.8e-22	29.8293	27.8222	57.2196	59.1575
ENSG00000141232	TOB1	1.31003	1.54e-23	1.83e-22	32.8551	32.1128	11.4961	14.7406
ENSG00000141252	VPS53	1.07846	1.56e-23	1.86e-22	4.22308	4.35119	2.06681	1.99228
ENSG00000198612	COPS8	-1.70705	1.75e-23	2.08e-22	2.43458	2.95392	8.5728	9.00728
ENSG00000091513	TF	-3.51269	1.81e-23	2.15e-22	0.0643257	0.0378375	0.570795	0.600495
ENSG00000181852	RNF41	1.20641	1.89e-23	2.23e-22	10.78	10.8173	4.66035	4.69922
ENSG00000188191	PRKAR1B	-1.45863	1.91e-23	2.26e-22	4.55865	4.69422	13.7596	11.6568
ENSG00000235750	KIAA0040	2.64348	2.06e-23	2.43e-22	4.35864	4.4629	0.594302	0.822307
ENSG00000185950	IRS2	1.39137	2.09e-23	2.47e-22	6.62676	7.08132	2.66526	2.55816
ENSG00000174915	PTDSS2	-1.23966	2.1e-23	2.48e-22	5.08487	4.65949	11.2409	11.7808
ENSG00000196696	PDXDC2P-NPIPB14P	2.52513	2.19e-23	2.58e-22	3.32811	3.98856	0.606423	0.665476
ENSG00000117899	MESD	-1.36718	2.23e-23	2.63e-22	3.49072	3.00075	8.69731	8.05437
ENSG00000088992	TESC	-1.74291	2.37e-23	2.79e-22	5.96303	6.00478	21.2398	18.8015
ENSG00000131373	HACL1	-1.77989	2.55e-23	2.99e-22	3.43244	3.8073	11.6509	13.2072
ENSG00000087586	AURKA	-1.05709	2.89e-23	3.4e-22	16.0307	14.9644	31.7203	32.7943
ENSG00000235552	RPL6P27	-1.06791	2.96e-23	3.48e-22	50.1772	52.5967	111.4	103.973
ENSG00000165695	AK8	4.63354	3.29e-23	3.86e-22	4.63959	4.74296	0.226271	0.148983
ENSG00000151806	GUF1	-1.21017	3.46e-23	4.06e-22	6.75464	6.95886	15.4694	16.2603
ENSG00000206560	ANKRD28	-1.25789	3.48e-23	4.08e-22	2.52968	2.47328	5.73227	6.23635
ENSG00000108443	RPS6KB1	-1.30282	4.05e-23	4.74e-22	3.67017	3.39591	8.20765	9.23626
ENSG00000003056	M6PR	1.11209	4.46e-23	5.22e-22	22.9541	21.4866	10.2745	10.2876
ENSG00000146700	SSC4D	2.94927	4.5e-23	5.26e-22	6.55393	7.36122	0.657621	1.15466
ENSG00000166164	BRD7	-1.08465	4.53e-23	5.29e-22	4.77024	5.08181	10.2166	10.6765
ENSG00000138166	DUSP5	2.45958	4.6e-23	5.37e-22	8.87925	8.21348	1.70142	1.40032
ENSG00000068724	TTC7A	1.23442	4.93e-23	5.75e-22	9.65587	9.47224	4.10837	4.02051
ENSG00000111358	GTF2H3	-1.33033	5.09e-23	5.94e-22	6.51352	5.72224	15.3249	15.4596
ENSG00000227372	TP73-AS1	-1.03733	5.11e-23	5.96e-22	4.76124	5.24553	10.332	10.1987
ENSG00000143258	USP21	-1.34399	5.24e-23	6.1e-22	6.35118	6.00471	16.2859	15.0793
ENSG00000179241	LDLRAD3	-2.82873	5.74e-23	6.68e-22	0.491153	0.650035	4.13314	3.95755
ENSG00000149743	TRPT1	1.31182	5.77e-23	6.71e-22	26.6333	28.4682	11.3243	10.8622
ENSG00000176046	NUPR1	4.40611	5.78e-23	6.72e-22	2.03511	2.55076	0.119799	0.0956108
ENSG00000211751	TRBC1	-1.78804	5.87e-23	6.82e-22	14.0439	13.913	51.6309	44.8808
ENSG00000153885	KCTD15	-2.31041	5.97e-23	6.93e-22	0.791453	0.734529	4.02419	3.54559
ENSG00000166398	KIAA0355	1.00897	6e-23	6.96e-22	16.8365	15.3633	7.54723	8.464
ENSG00000223812	AC073365.1	-1.63248	6.36e-23	7.36e-22	5.0968	5.39645	16.8686	15.6489
ENSG00000186687	LYRM7	-1.08218	6.56e-23	7.59e-22	6.26041	6.3267	13.2813	13.3681
ENSG00000161981	SNRNP25	-1.20376	6.76e-23	7.81e-22	13.5646	12.1807	32.1493	27.147
ENSG00000163808	KIF15	-1.48087	6.89e-23	7.95e-22	3.37774	3.45128	8.96809	10.098
ENSG00000141971	MVB12A	1.24199	7.44e-23	8.58e-22	16.3397	18.0178	7.4251	7.09407
ENSG00000143554	SLC27A3	2.23193	7.7e-23	8.87e-22	4.45023	4.61521	0.915055	1.01656
ENSG00000119523	ALG2	1.1645	8.66e-23	9.96e-22	27.8294	28.8895	11.6836	13.6397
ENSG00000279744	AC132938.5	-1.98518	8.91e-23	1.02e-21	6.07202	5.23105	25.6139	19.1349
ENSG00000101298	SNPH	1.65264	9.19e-23	1.05e-21	8.32012	7.81374	2.89002	2.23308
ENSG00000110422	HIPK3	1.3138	9.4e-23	1.08e-21	9.60025	8.33768	3.35451	3.86864
ENSG00000183742	MACC1	-1.71563	9.4e-23	1.08e-21	1.11617	1.22185	3.68345	3.99418
ENSG00000174151	CYB561D1	1.76609	9.84e-23	1.13e-21	7.53615	6.56223	2.28064	1.85917
ENSG00000225217	HSPA7	2.87926	1e-22	1.15e-21	8.97229	9.05394	1.21857	1.23167
ENSG00000196700	ZNF512B	-1.48794	1.13e-22	1.29e-21	3.41666	2.92529	9.39602	8.39773
ENSG00000181061	HIGD1A	-1.3389	1.25e-22	1.43e-21	15.9863	13.533	36.6709	38.0557
ENSG00000114735	HEMK1	1.24976	1.28e-22	1.46e-21	3.93623	3.68794	1.73374	1.4697
ENSG00000136603	SKIL	1.29129	1.34e-22	1.52e-21	7.76407	7.61757	3.09687	3.18931
ENSG00000061656	SPAG4	1.56041	1.36e-22	1.55e-21	20.0906	20.0031	7.28292	6.29683
ENSG00000183770	FOXL2	-1.61414	1.4e-22	1.59e-21	4.77171	4.96162	13.8333	15.9708
ENSG00000125735	TNFSF14	4.90138	1.47e-22	1.67e-21	2.79559	2.47584	0.0646656	0.11354
ENSG00000187800	PEAR1	1.31398	1.54e-22	1.75e-21	10.3954	10.4687	4.25745	4.13248
ENSG00000148484	RSU1	1.09275	1.57e-22	1.78e-21	20.0164	20.8463	9.21535	9.95094
ENSG00000104936	DMPK	1.11973	1.6e-22	1.82e-21	15.779	16.7977	8.08745	6.8898
ENSG00000167552	TUBA1A	1.71796	1.67e-22	1.9e-21	10.8925	10.451	3.16107	3.33014
ENSG00000204472	AIF1	4.05212	1.71e-22	1.94e-21	10.8105	9.3744	0.581139	0.63773
ENSG00000062282	DGAT2	1.76915	1.84e-22	2.08e-21	4.50858	4.89068	1.50089	1.25244
ENSG00000152926	ZNF117	-1.98896	1.97e-22	2.23e-21	0.677244	0.772693	2.65882	3.09534
ENSG00000006625	GGCT	-1.496	2.06e-22	2.33e-21	11.0217	11.049	33.393	28.8318
ENSG00000179588	ZFPM1	-1.04504	2.18e-22	2.46e-21	7.92731	7.38746	15.2008	16.4147
ENSG00000235655	H3F3AP4	-1.09378	2.25e-22	2.54e-21	135.01	141.178	264.468	325.201
ENSG00000089048	ESF1	-1.33541	2.26e-22	2.55e-21	7.37518	6.74021	17.5238	18.1127
ENSG00000028116	VRK2	-1.83238	2.28e-22	2.57e-21	2.51013	2.6577	9.2753	9.12226
ENSG00000188643	S100A16	1.99573	2.29e-22	2.58e-21	17.173	16.3178	4.25041	4.14606
ENSG00000137171	KLC4	1.71971	2.5e-22	2.82e-21	5.745	5.96954	1.91514	1.63695
ENSG00000197208	SLC22A4	-2.2577	2.58e-22	2.9e-21	1.9041	2.0898	10.552	8.52695
ENSG00000104356	POP1	-2.19593	2.83e-22	3.18e-21	1.05487	1.22585	5.47643	4.96151
ENSG00000064703	DDX20	-1.65087	2.94e-22	3.3e-21	2.12586	2.15202	6.27287	7.16538
ENSG00000160818	GPATCH4	-1.38315	2.98e-22	3.35e-21	4.6282	4.64709	12.6319	11.5542
ENSG00000272468	AL021807.1	-2.16222	3.19e-22	3.58e-21	10.6054	9.70834	42.8733	48.1285
ENSG00000125089	SH3TC1	5.50702	3.34e-22	3.74e-21	1.40237	1.09802	0.0233341	0.0320079
ENSG00000074935	TUBE1	-2.08209	3.34e-22	3.74e-21	0.97569	0.843501	3.81951	3.88997
ENSG00000136052	SLC41A2	6.30288	3.7e-22	4.14e-21	3.16267	2.78409	0.0359898	0.0394945
ENSG00000212719	C17orf51	2.10412	3.94e-22	4.39e-21	1.71717	1.80026	0.396815	0.421705
ENSG00000089057	SLC23A2	1.25621	4.27e-22	4.76e-21	12.3838	11.8895	4.39099	5.7841
ENSG00000115170	ACVR1	1.41407	4.3e-22	4.79e-21	15.5965	15.0228	5.04887	6.45828
ENSG00000159423	ALDH4A1	-1.81491	4.48e-22	4.99e-21	2.60566	2.7051	10.0339	8.63964
ENSG00000093000	NUP50	-1.09989	4.73e-22	5.25e-21	4.67492	4.64785	9.56113	10.427
ENSG00000083937	CHMP2B	1.46989	5.05e-22	5.61e-21	14.9914	15.2132	5.21254	5.6983
ENSG00000206172	HBA1	-3.49057	5.23e-22	5.81e-21	57.8575	38.2275	459.795	620.378
ENSG00000097033	SH3GLB1	1.03494	5.4e-22	5.98e-21	13.2073	12.9658	6.21447	6.5634
ENSG00000169249	ZRSR2	1.69876	5.56e-22	6.16e-21	17.9409	17.2774	5.17681	5.68093
ENSG00000162636	FAM102B	-1.07733	5.87e-22	6.5e-21	4.41692	4.24567	8.81174	9.47411
ENSG00000121864	ZNF639	-1.42279	5.93e-22	6.57e-21	2.76642	3.42045	8.05427	8.52222
ENSG00000179454	KLHL28	1.81248	5.96e-22	6.59e-21	4.26627	4.01791	1.10183	1.25951
ENSG00000210164	MT-TG	-2.39429	6.17e-22	6.82e-21	61.4994	66.0869	299.885	370.971
ENSG00000158402	CDC25C	-1.65413	6.27e-22	6.93e-21	3.45932	3.74189	11.4407	11.214
ENSG00000015475	BID	-1.47865	6.32e-22	6.97e-21	3.84668	3.70122	10.0628	10.9817
ENSG00000137161	CNPY3	1.0555	6.46e-22	7.13e-21	64.6413	62.1881	33.2073	27.7665
ENSG00000142039	CCDC97	1.11883	6.53e-22	7.2e-21	19.5697	19.7863	9.10502	9.01557
ENSG00000139629	GALNT6	-1.30319	6.54e-22	7.21e-21	3.38975	3.24723	8.6043	7.77157
ENSG00000135828	RNASEL	1.40637	7.9e-22	8.67e-21	8.3359	8.63176	2.9964	3.40997
ENSG00000125871	MGME1	-1.07976	8.14e-22	8.93e-21	16.6197	16.8046	34.2568	36.4025
ENSG00000137563	GGH	-1.16486	8.43e-22	9.24e-21	10.1902	9.90248	23.0792	21.9685
ENSG00000184949	FAM227A	2.52818	8.99e-22	9.85e-21	1.7774	1.85737	0.309517	0.320788
ENSG00000215883	CYB5RL	-1.91157	9.17e-22	1e-20	0.930036	0.888464	3.63456	3.20599
ENSG00000133195	SLC39A11	1.4706	9.35e-22	1.02e-20	8.16132	8.47541	3.13234	2.86649
ENSG00000009694	TENM1	1.21249	9.64e-22	1.05e-20	4.92717	5.04774	2.12275	2.18223
ENSG00000109618	SEPSECS	-1.75919	9.89e-22	1.08e-20	1.58247	1.70732	5.84033	5.28829
ENSG00000090382	LYZ	1.74609	1e-21	1.09e-20	19.3197	19.1442	5.85016	5.61256
ENSG00000066455	GOLGA5	1.25133	1.06e-21	1.15e-20	18.0527	18.8533	7.78292	7.7176
ENSG00000258839	MC1R	2.31439	1.07e-21	1.17e-20	4.3174	4.31002	1.01029	0.718812
ENSG00000196208	GREB1	3.00279	1.1e-21	1.2e-20	1.18664	1.49699	0.169971	0.164579
ENSG00000188735	TMEM120B	1.18626	1.12e-21	1.22e-20	8.53261	8.27553	3.89827	3.4833
ENSG00000110619	CARS	-1.03725	1.15e-21	1.25e-20	4.30958	4.26006	9.03183	8.55335
ENSG00000099330	OCEL1	1.27973	1.16e-21	1.26e-20	32.8301	34.5478	14.7949	12.9304
ENSG00000028839	TBPL1	-1.07624	1.2e-21	1.3e-20	8.17532	7.82971	16.212	17.5485
ENSG00000148459	PDSS1	-2.16106	1.2e-21	1.31e-20	2.96921	2.63672	12.3273	12.7646
ENSG00000124688	MAD2L1BP	-1.35957	1.22e-21	1.32e-20	12.7491	11.0731	29.2209	31.9582
ENSG00000115761	NOL10	-1.23344	1.34e-21	1.45e-20	6.83914	7.31035	17.0646	16.1905
ENSG00000197857	ZNF44	2.24558	1.34e-21	1.45e-20	3.9648	3.73995	0.754462	0.872684
ENSG00000277972	CISD3	-1.28059	1.37e-21	1.49e-20	8.93016	9.43035	23.0424	21.543
ENSG00000076513	ANKRD13A	-1.10355	1.47e-21	1.59e-20	5.48593	4.97225	10.8876	11.5972
ENSG00000111445	RFC5	-1.05765	1.5e-21	1.62e-20	12.1991	12.2451	25.0678	25.8182
ENSG00000088387	DOCK9	-1.13851	1.54e-21	1.66e-20	2.27072	2.17673	4.80058	4.99344
ENSG00000013364	MVP	2.52485	1.55e-21	1.68e-20	3.06954	3.61589	0.523256	0.640465
ENSG00000105173	CCNE1	-1.77849	1.59e-21	1.71e-20	3.81847	3.88747	12.4558	13.9879
ENSG00000168779	SHOX2	1.23928	1.6e-21	1.72e-20	12.1247	12.5362	5.04645	5.40345
ENSG00000076555	ACACB	3.29485	1.66e-21	1.78e-20	0.907967	1.10714	0.097985	0.107527
ENSG00000182004	SNRPE	-1.10398	1.72e-21	1.84e-20	43.1078	34.2092	87.5771	78.6693
ENSG00000100523	DDHD1	-1.50336	1.8e-21	1.93e-20	0.859177	0.828665	2.38996	2.39594
ENSG00000224659	GAGE12J	-1.7377	1.85e-21	1.98e-20	18.6906	22.4769	64.6501	72.5751
ENSG00000121210	TMEM131L	-1.60339	1.9e-21	2.04e-20	2.24558	1.97444	6.10889	6.72498
ENSG00000171735	CAMTA1	-2.0837	1.96e-21	2.1e-20	0.559908	0.783848	2.82088	2.86577
ENSG00000156502	SUPV3L1	-1.14193	1.97e-21	2.11e-20	7.98615	7.37557	16.9527	16.957
ENSG00000178295	GEN1	-1.37062	2.22e-21	2.37e-20	1.76269	1.88309	4.38889	5.03989
ENSG00000255836	AC131206.1	3.12034	2.4e-21	2.56e-20	11.8031	12.8245	1.37775	1.45591
ENSG00000151835	SACS	-1.22226	2.4e-21	2.56e-20	2.09783	1.87657	4.31684	4.963
ENSG00000117153	KLHL12	-1.09688	2.43e-21	2.59e-20	10.1042	9.93536	21.7464	21.1149
ENSG00000107819	SFXN3	2.78707	2.61e-21	2.78e-20	4.00301	3.63899	0.467028	0.644294
ENSG00000198954	KIF1BP	1.4159	2.89e-21	3.07e-20	9.38434	8.95457	3.65963	3.20783
ENSG00000154743	TSEN2	-1.98767	2.99e-21	3.18e-20	1.33272	1.14285	4.75426	5.07363
ENSG00000224578	HNRNPA1P48	-1.98335	3e-21	3.18e-20	3.69832	3.43487	14.2924	13.9219
ENSG00000130005	GAMT	-1.15708	3.18e-21	3.37e-20	14.0004	13.9984	33.0959	29.3203
ENSG00000181444	ZNF467	1.21586	3.2e-21	3.39e-20	24.7249	24.8974	9.92238	11.4591
ENSG00000144959	NCEH1	1.85037	3.63e-21	3.84e-20	6.80255	6.32279	1.67082	1.97456
ENSG00000135452	TSPAN31	1.57305	3.72e-21	3.93e-20	7.36026	7.22845	2.38686	2.51855
ENSG00000119969	HELLS	-1.65032	3.98e-21	4.19e-20	1.16863	1.19826	3.48918	3.94256
ENSG00000137502	RAB30	3.03398	4.05e-21	4.27e-20	1.42961	1.20645	0.172348	0.149012
ENSG00000162910	MRPL55	1.00178	4.4e-21	4.63e-20	51.7276	55.82	28.145	25.5284
ENSG00000188677	PARVB	-1.45459	4.56e-21	4.79e-20	2.17529	2.45494	6.54422	6.13725
ENSG00000124802	EEF1E1	-1.37218	4.86e-21	5.1e-20	9.95359	8.84505	24.1958	24.4921
ENSG00000112208	BAG2	-1.14041	5.11e-21	5.37e-20	6.7851	6.18043	12.9517	15.6505
ENSG00000162062	TEDC2	-1.39439	5.17e-21	5.43e-20	6.38608	7.20148	18.4907	17.2025
ENSG00000260428	SCX	2.7909	5.31e-21	5.57e-20	18.3691	21.3674	2.04126	3.73339
ENSG00000120800	UTP20	-1.29047	5.97e-21	6.25e-20	2.56544	2.38003	5.67148	6.43348
ENSG00000205268	PDE7A	-1.40428	6.27e-21	6.55e-20	2.36219	2.40316	6.28348	6.32912
ENSG00000173621	LRFN4	-1.66868	7.29e-21	7.59e-20	4.0611	4.69713	15.0335	12.7807
ENSG00000148344	PTGES	9.65856	8.29e-21	8.63e-20	28.6738	26.4208	0.0651841	0
ENSG00000280128	AL662795.2	2.38629	8.92e-21	9.27e-20	5.3053	5.84903	0.983776	1.15277
ENSG00000091986	CCDC80	1.45413	9.52e-21	9.9e-20	3.37133	3.31168	1.21499	1.22436
ENSG00000143228	NUF2	-1.20577	1.05e-20	1.09e-19	8.16884	9.53366	19.9794	20.8357
ENSG00000135185	TMEM243	3.96094	1.08e-20	1.12e-19	12.6323	12.6274	1.07682	0.539013
ENSG00000123395	ATG101	1.62841	1.12e-20	1.16e-19	16.3897	16.0724	6.25865	4.21838
ENSG00000112130	RNF8	-1.33922	1.18e-20	1.22e-19	3.04729	3.04553	7.89466	7.51862
ENSG00000115541	HSPE1	-1.44347	1.2e-20	1.24e-19	11.6184	10.6969	34.2261	26.4456
ENSG00000118200	CAMSAP2	2.52945	1.21e-20	1.25e-19	2.79301	2.36237	0.381398	0.514454
ENSG00000066322	ELOVL1	-1.03418	1.22e-20	1.26e-19	15.8844	17.2401	33.8181	34.0007
ENSG00000101350	KIF3B	1.39003	1.25e-20	1.29e-19	7.62958	8.42465	3.05783	3.06671
ENSG00000104299	INTS9	-1.25844	1.47e-20	1.51e-19	4.78469	4.82347	11.2377	11.7513
ENSG00000092964	DPYSL2	2.96325	1.48e-20	1.52e-19	2.05067	2.09886	0.245317	0.287772
ENSG00000109519	GRPEL1	-1.43781	1.49e-20	1.54e-19	4.27373	4.27184	12.4417	10.6986
ENSG00000139410	SDSL	1.95714	1.52e-20	1.57e-19	13.8017	13.1518	3.98764	2.9377
ENSG00000111424	VDR	1.82794	1.59e-20	1.63e-19	5.14827	5.4393	1.55739	1.42221
ENSG00000266472	MRPS21	-1.0127	1.63e-20	1.67e-19	25.5223	26.2173	53.1711	51.1999
ENSG00000177030	DEAF1	-1.21515	1.69e-20	1.73e-19	5.83235	5.67053	13.3805	13.3278
ENSG00000180263	FGD6	1.60055	1.7e-20	1.75e-19	3.65406	3.79651	1.16895	1.28953
ENSG00000142632	ARHGEF19	1.52	1.76e-20	1.8e-19	11.0168	11.7704	3.67962	4.27333
ENSG00000079462	PAFAH1B3	-1.22689	2.03e-20	2.08e-19	17.6827	17.2785	40.9786	40.8592
ENSG00000185298	CCDC137	-1.22216	2.08e-20	2.13e-19	10.3502	10.1212	25.5724	22.1702
ENSG00000153574	RPIA	-1.331	2.46e-20	2.51e-19	12.801	10.7999	29.7269	29.6861
ENSG00000133739	LRRCC1	-1.28595	2.5e-20	2.55e-19	5.18809	4.44929	11.3219	12.1968
ENSG00000165801	ARHGEF40	1.63386	2.7e-20	2.75e-19	4.22264	4.46282	1.35074	1.44915
ENSG00000140534	TICRR	-1.28547	2.77e-20	2.82e-19	3.46928	2.80016	7.44299	7.85302
ENSG00000140992	PDPK1	1.01338	2.86e-20	2.91e-19	8.68907	9.19386	4.12868	4.73554
ENSG00000134970	TMED7	1.0242	3.1e-20	3.15e-19	26.5282	27.9011	12.1716	14.6107
ENSG00000130755	GMFG	1.56744	3.23e-20	3.28e-19	26.1818	25.0598	9.04107	8.23756
ENSG00000237945	LINC00649	1.53058	3.33e-20	3.38e-19	3.25235	2.90421	1.16382	0.964959
ENSG00000145241	CENPC	-1.33613	3.43e-20	3.48e-19	2.21754	2.47836	5.88314	5.9679
ENSG00000069424	KCNAB2	2.16598	3.44e-20	3.48e-19	2.31103	2.37758	0.518519	0.526336
ENSG00000136104	RNASEH2B	-1.44029	3.53e-20	3.58e-19	0.631509	0.646013	1.62883	1.83903
ENSG00000037749	MFAP3	1.31935	3.59e-20	3.63e-19	6.62208	6.40946	2.54471	2.67942
ENSG00000181218	HIST3H2A	-1.07931	3.6e-20	3.64e-19	40.5887	38.2492	82.2315	84.4051
ENSG00000114988	LMAN2L	1.27508	3.63e-20	3.67e-19	20.4371	19.4187	8.2347	8.23556
ENSG00000183251	OR51B4	-1.7805	3.7e-20	3.74e-19	9.70044	9.77491	31.4602	35.4686
ENSG00000179958	DCTPP1	-1.41577	3.73e-20	3.77e-19	10.2252	11.3698	28.7671	28.8233
ENSG00000210174	MT-TR	-2.12528	3.76e-20	3.79e-19	78.7419	89.4715	388.83	344.276
ENSG00000165724	ZMYND19	-1.41583	3.93e-20	3.95e-19	7.3943	7.35537	20.8153	18.5254
ENSG00000169432	SCN9A	1.5349	4.39e-20	4.42e-19	2.86172	3.01554	0.944388	1.0857
ENSG00000134463	ECHDC3	-1.36477	4.41e-20	4.43e-19	8.22709	8.49905	21.4089	21.6626
ENSG00000213859	KCTD11	2.07925	4.93e-20	4.95e-19	7.65919	7.82836	1.7592	1.90832
ENSG00000104866	PPP1R37	1.09528	4.97e-20	4.98e-19	10.125	10.4837	5.18179	4.4555
ENSG00000118971	CCND2	-1.06072	5.17e-20	5.17e-19	5.03211	5.5034	11.138	10.8298
ENSG00000047579	DTNBP1	-1.74901	5.49e-20	5.5e-19	2.98589	3.35631	11.2777	10.0207
ENSG00000131323	TRAF3	-1.41	5.53e-20	5.53e-19	2.03954	2.13545	5.7958	5.29332
ENSG00000186470	BTN3A2	1.53757	6.1e-20	6.1e-19	5.77905	5.34927	1.84278	1.99334
ENSG00000221829	FANCG	-1.51097	6.24e-20	6.23e-19	3.69599	4.18758	11.439	11.0143
ENSG00000107815	TWNK	-1.51308	7.13e-20	7.12e-19	4.07759	3.61375	11.9761	9.97573
ENSG00000140332	TLE3	-1.25502	7.2e-20	7.19e-19	1.82796	2.16035	4.71505	4.79847
ENSG00000213934	HBG1	-2.82767	7.27e-20	7.25e-19	33.2968	21.4713	194.77	194.116
ENSG00000198707	CEP290	-1.67465	7.8e-20	7.76e-19	1.15966	1.12605	3.24201	4.06036
ENSG00000178531	CTXN1	-1.99342	8.11e-20	8.07e-19	4.70335	5.39485	20.9539	19.2152
ENSG00000213337	ANKRD39	-1.94236	8.27e-20	8.22e-19	1.18277	1.47549	5.07805	5.12725
ENSG00000186510	CLCNKA	3.43783	8.73e-20	8.68e-19	3.75294	3.66938	0.426659	0.253612
ENSG00000078043	PIAS2	-1.62405	9.37e-20	9.31e-19	0.836884	0.637228	2.31989	2.22854
ENSG00000136100	VPS36	-1.30892	9.43e-20	9.36e-19	3.08107	3.07191	7.04116	8.21034
ENSG00000175164	ABO	-1.19271	9.67e-20	9.59e-19	4.76056	4.21942	9.83425	10.7066
ENSG00000091317	CMTM6	1.04368	1.01e-19	9.98e-19	18.8681	19.8276	8.79378	9.98817
ENSG00000278619	MRM1	-1.71709	1.01e-19	1e-18	5.37791	5.37379	18.9011	16.4326
ENSG00000103042	SLC38A7	1.2653	1.02e-19	1.01e-18	7.56222	7.75158	3.08486	3.28827
ENSG00000196981	WDR5B	1.65918	1.04e-19	1.03e-18	9.6814	8.74053	3.02328	2.80727
ENSG00000067369	TP53BP1	1.01721	1.06e-19	1.05e-18	6.34696	6.07403	3.06808	3.06931
ENSG00000096968	JAK2	-1.16535	1.1e-19	1.09e-18	4.56243	4.37009	10.1555	9.88055
ENSG00000197713	RPE	-1.36816	1.12e-19	1.1e-18	5.15714	4.9537	12.8607	13.2466
ENSG00000158850	B4GALT3	-1.05956	1.18e-19	1.17e-18	9.09785	10.0914	19.9522	20.0298
ENSG00000102032	RENBP	1.58426	1.21e-19	1.19e-18	18.9042	19.7907	7.17982	5.7032
ENSG00000147799	ARHGAP39	1.07612	1.36e-19	1.34e-18	14.9148	16.2108	7.61053	7.14468
ENSG00000104218	CSPP1	-1.15283	1.51e-19	1.49e-18	4.3277	3.93951	8.97831	9.41302
ENSG00000183814	LIN9	-1.40312	1.51e-19	1.49e-18	4.63704	5.25184	11.5326	14.6249
ENSG00000168002	POLR2G	-1.07726	1.52e-19	1.5e-18	17.495	18.6954	37.1795	39.1779
ENSG00000150977	RILPL2	1.74171	1.56e-19	1.53e-18	4.80759	5.38079	1.4792	1.56803
ENSG00000175482	POLD4	1.67004	1.56e-19	1.53e-18	10.7475	10.6207	3.48595	3.22491
ENSG00000062725	APPBP2	1.22854	1.56e-19	1.53e-18	5.83345	5.5407	2.48404	2.36889
ENSG00000134318	ROCK2	-1.18924	1.64e-19	1.61e-18	2.65174	2.47541	5.86576	5.82869
ENSG00000167608	TMC4	3.21812	1.69e-19	1.65e-18	4.19921	4.4245	0.524708	0.398633
ENSG00000140451	PIF1	-1.45793	1.73e-19	1.69e-18	3.20398	3.30718	9.33022	8.54932
ENSG00000206262	FOXL2NB	-1.6627	2.13e-19	2.08e-18	2.18672	2.61917	7.29302	7.91412
ENSG00000034053	APBA2	-1.06312	2.13e-19	2.08e-18	4.97957	4.9837	10.4805	10.3362
ENSG00000164070	HSPA4L	-1.73457	2.17e-19	2.11e-18	0.907713	0.81322	2.61088	3.12188
ENSG00000105662	CRTC1	1.50928	2.23e-19	2.17e-18	5.39486	5.8259	1.89864	2.04458
ENSG00000130669	PAK4	1.0613	2.26e-19	2.2e-18	10.2728	9.99431	4.8984	4.81308
ENSG00000090238	YPEL3	1.33205	2.56e-19	2.49e-18	16.5805	16.932	7.30422	5.99031
ENSG00000269821	KCNQ1OT1	1.08522	2.69e-19	2.61e-18	0.885188	0.783668	0.400427	0.386157
ENSG00000139625	MAP3K12	1.60905	2.87e-19	2.78e-18	4.21284	4.41077	1.35667	1.47177
ENSG00000006468	ETV1	1.83371	2.88e-19	2.79e-18	3.46619	3.10641	0.790424	1.0578
ENSG00000204396	VWA7	2.01343	3.02e-19	2.92e-18	6.29664	6.90298	1.66461	1.60303
ENSG00000162739	SLAMF6	2.25452	3.08e-19	2.98e-18	7.4328	7.43658	1.41772	1.70394
ENSG00000091436	MAP3K20	-1.14473	3.51e-19	3.39e-18	2.50592	2.24616	4.91257	5.60227
ENSG00000161714	PLCD3	1.45632	3.55e-19	3.43e-18	7.01037	7.58921	3.00721	2.304
ENSG00000232040	ZBED9	-1.90761	3.66e-19	3.53e-18	0.852737	0.854503	3.39199	3.01092
ENSG00000162144	CYB561A3	-1.14969	4.02e-19	3.87e-18	3.03929	3.84161	7.76732	7.48703
ENSG00000161980	POLR3K	-1.40248	4.03e-19	3.88e-18	8.26063	9.02616	22.6373	23.0467
ENSG00000162069	BICDL2	3.63875	4.13e-19	3.98e-18	2.59518	2.36729	0.237164	0.159047
ENSG00000161888	SPC24	-1.04865	4.17e-19	4.02e-18	12.5318	13.0824	27.3602	25.6057
ENSG00000120093	HOXB3	1.02611	4.2e-19	4.04e-18	12.8166	12.0899	5.6109	6.63022
ENSG00000188290	HES4	-1.71062	4.57e-19	4.39e-18	8.82105	12.2952	32.1685	36.8781
ENSG00000105971	CAV2	-1.52665	4.6e-19	4.42e-18	2.09079	1.8225	5.37111	5.91372
ENSG00000125454	SLC25A19	-1.70168	4.64e-19	4.45e-18	2.97405	3.92615	10.3426	12.0859
ENSG00000103811	CTSH	-1.14502	4.84e-19	4.64e-18	4.89423	5.00251	11.4737	10.4043
ENSG00000106355	LSM5	-1.26248	4.89e-19	4.69e-18	4.52761	4.72351	10.7131	11.4823
ENSG00000183077	AFMID	-1.20623	4.9e-19	4.69e-18	5.93643	6.36707	14.6548	13.7199
ENSG00000204949	FAM83A-AS1	-4.16841	5.02e-19	4.81e-18	0.509718	0.392498	9.40451	6.84664
ENSG00000112294	ALDH5A1	-1.66223	5.05e-19	4.83e-18	2.13518	1.81814	5.8495	6.67687
ENSG00000108384	RAD51C	-1.2536	5.97e-19	5.71e-18	3.64135	3.47425	8.56446	8.40386
ENSG00000185222	TCEAL9	1.6164	6.08e-19	5.81e-18	22.45	20.0537	5.85388	8.0385
ENSG00000167775	CD320	-1.02095	6.18e-19	5.9e-18	16.9407	18.1108	36.9356	34.1591
ENSG00000185818	NAT8L	-2.77549	6.64e-19	6.34e-18	0.329575	0.439004	2.7787	2.47177
ENSG00000128791	TWSG1	-1.23525	6.99e-19	6.66e-18	5.43249	5.17072	11.8712	13.1037
ENSG00000149483	TMEM138	-1.31333	7.03e-19	6.69e-18	3.04811	3.19607	7.369	8.15068
ENSG00000164117	FBXO8	1.49136	7.21e-19	6.86e-18	13.3498	14.8402	4.79402	5.23673
ENSG00000092140	G2E3	-1.22787	7.57e-19	7.2e-18	2.88296	2.77688	6.06515	7.19954
ENSG00000146192	FGD2	7.68972	8.14e-19	7.74e-18	2.02594	1.91104	0.0121559	0.00666981
ENSG00000221988	PPT2	-1.18689	8.16e-19	7.75e-18	8.386	8.31706	19.0218	19.0058
ENSG00000101246	ARFRP1	-1.35049	8.17e-19	7.76e-18	2.57788	2.74676	7.39719	6.17038
ENSG00000076356	PLXNA2	2.05554	8.6e-19	8.15e-18	1.68034	1.6017	0.372175	0.418258
ENSG00000160999	SH2B2	5.15618	9.25e-19	8.76e-18	4.52945	4.18587	0.103682	0.142223
ENSG00000198056	PRIM1	-1.36467	9.28e-19	8.79e-18	11.8841	9.00322	24.4693	29.3843
ENSG00000175854	SWI5	1.27063	9.33e-19	8.84e-18	30.1299	33.9051	13.4531	13.0771
ENSG00000148200	NR6A1	-1.02784	1.09e-18	1.03e-17	6.82525	5.67732	12.6382	12.8694
ENSG00000162769	FLVCR1	-1.26775	1.17e-18	1.11e-17	3.14897	3.18021	7.59721	7.64227
ENSG00000110876	SELPLG	1.38362	1.25e-18	1.18e-17	21.323	18.7873	8.42427	6.93346
ENSG00000107566	ERLIN1	-1.52402	1.28e-18	1.21e-17	2.40315	2.06522	6.45471	6.40421
ENSG00000272668	AL590560.1	5.88418	1.3e-18	1.22e-17	1.60112	1.61188	0.0259859	0.0285164
ENSG00000123240	OPTN	1.02186	1.35e-18	1.27e-17	14.7843	14.2515	7.27631	7.0214
ENSG00000147465	STAR	-1.10698	1.5e-18	1.41e-17	8.20191	8.42095	18.832	16.9575
ENSG00000236499	LINC00896	2.95336	1.53e-18	1.43e-17	6.65824	6.83229	0.667892	1.08346
ENSG00000119655	NPC2	1.32257	1.59e-18	1.49e-17	16.3025	16.5878	6.56384	6.58632
ENSG00000116819	TFAP2E	2.82213	1.71e-18	1.6e-17	7.57683	6.76973	1.28274	0.734426
ENSG00000152455	SUV39H2	-1.49191	1.71e-18	1.61e-17	3.67676	3.74462	10.0535	10.8233
ENSG00000198924	DCLRE1A	-1.52242	1.76e-18	1.65e-17	2.80878	2.85898	7.58997	8.69762
ENSG00000172638	EFEMP2	2.51498	1.82e-18	1.7e-17	3.28451	3.03679	0.480891	0.628238
ENSG00000107159	CA9	2.20251	1.83e-18	1.71e-17	12.8572	11.3575	2.7012	2.55818
ENSG00000185880	TRIM69	2.16222	1.83e-18	1.71e-17	2.21644	2.18269	0.513565	0.468426
ENSG00000121797	CCRL2	2.50233	1.97e-18	1.83e-17	5.89304	5.11682	0.969009	0.974756
ENSG00000273749	CYFIP1	-1.06014	1.98e-18	1.84e-17	3.34443	3.6997	6.98407	7.70324
ENSG00000178149	DALRD3	1.49257	1.99e-18	1.85e-17	9.69655	10.3743	3.54118	3.59135
ENSG00000101400	SNTA1	-1.00044	2.02e-18	1.88e-17	16.4438	16.0279	32.111	32.8636
ENSG00000145912	NHP2	-1.10278	2.14e-18	1.99e-17	20.9573	19.651	45.1795	42.0344
ENSG00000007080	CCDC124	-1.00964	2.21e-18	2.06e-17	28.4638	27.3902	60.8266	51.5943
ENSG00000167261	DPEP2	2.2155	2.21e-18	2.06e-17	6.19177	6.59358	1.09527	1.66719
ENSG00000108821	COL1A1	4.02822	2.24e-18	2.08e-17	1.06158	1.17784	0.100694	0.034531
ENSG00000126603	GLIS2	1.61386	2.24e-18	2.08e-17	7.0113	8.01502	2.40596	2.50369
ENSG00000153975	ZUP1	-1.48411	2.28e-18	2.12e-17	5.19361	4.92666	14.7274	13.5828
ENSG00000260261	AC124944.3	-1.65089	2.31e-18	2.15e-17	1.79798	1.7591	5.64431	5.52634
ENSG00000130638	ATXN10	-1.17011	2.32e-18	2.15e-17	4.79665	4.89819	10.8113	11.0044
ENSG00000134326	CMPK2	-1.48782	2.46e-18	2.28e-17	3.27901	3.05702	8.40302	9.37892
ENSG00000110906	KCTD10	-1.27487	2.47e-18	2.29e-17	2.03734	2.04993	5.12396	4.76368
ENSG00000117036	ETV3	1.06252	2.54e-18	2.35e-17	10.2369	10.0603	4.71728	5.00476
ENSG00000176974	SHMT1	-1.35293	2.61e-18	2.41e-17	2.28889	2.51423	5.92399	6.34253
ENSG00000100479	POLE2	-1.34559	2.62e-18	2.43e-17	6.1678	5.68057	14.6592	15.4671
ENSG00000198042	MAK16	-1.32875	2.67e-18	2.46e-17	4.27622	3.73665	9.55098	10.593
ENSG00000131871	SELENOS	1.27209	2.7e-18	2.49e-17	13.9884	15.1617	6.56341	5.49194
ENSG00000005801	ZNF195	-1.33313	2.79e-18	2.57e-17	1.47636	1.52929	3.69891	3.87381
ENSG00000180822	PSMG4	-1.17554	3.16e-18	2.91e-17	2.72005	2.80384	6.76785	5.70199
ENSG00000135912	TTLL4	-1.09424	3.21e-18	2.96e-17	4.75135	4.11915	9.0782	9.87399
ENSG00000156469	MTERF3	-1.74623	3.35e-18	3.08e-17	5.82238	4.80699	16.092	19.6169
ENSG00000107611	CUBN	3.74868	3.43e-18	3.16e-17	0.907803	0.727105	0.0651939	0.0562119
ENSG00000122574	WIPF3	-2.30288	3.51e-18	3.22e-17	0.617484	0.653786	2.85284	3.42135
ENSG00000086475	SEPHS1	-1.08578	3.52e-18	3.23e-17	7.64163	8.26086	17.1016	16.6391
ENSG00000006534	ALDH3B1	2.30106	3.67e-18	3.37e-17	2.98616	2.70292	0.522259	0.634522
ENSG00000149182	ARFGAP2	-1.01569	4.25e-18	3.89e-17	7.79426	8.74384	18.1165	15.2972
ENSG00000167363	FN3K	-1.32882	4.44e-18	4.06e-17	5.01338	4.79608	13.1984	11.4363
ENSG00000210196	MT-TP	-1.02608	4.45e-18	4.07e-17	555.331	540.358	1060.5	1171.75
ENSG00000110852	CLEC2B	2.05705	4.74e-18	4.33e-17	7.83174	8.71806	1.8974	2.08217
ENSG00000138756	BMP2K	-1.06801	4.83e-18	4.4e-17	3.30991	3.35156	6.63461	7.33527
ENSG00000197956	S100A6	1.11201	4.95e-18	4.51e-17	79.0662	74.2542	38.8841	31.9855
ENSG00000166619	BLCAP	1.07915	5.01e-18	4.56e-17	8.0431	8.10444	3.81651	3.82622
ENSG00000162512	SDC3	1.13972	5.22e-18	4.75e-17	8.64675	8.37893	4.05726	3.66551
ENSG00000135698	MPHOSPH6	-1.85893	5.67e-18	5.15e-17	3.81914	2.92714	12.3025	12.2
ENSG00000165490	DDIAS	-1.56543	5.74e-18	5.22e-17	2.15111	2.21569	6.01857	6.90948
ENSG00000244682	FCGR2C	2.76635	6.09e-18	5.53e-17	4.09723	3.91353	0.517831	0.662966
ENSG00000197558	SSPO	3.30892	6.47e-18	5.87e-17	0.52841	0.562601	0.0555285	0.0545216
ENSG00000169902	TPST1	3.49195	6.82e-18	6.17e-17	3.43797	4.27315	0.359393	0.324792
ENSG00000151552	QDPR	-1.3392	7.29e-18	6.6e-17	6.01932	6.26519	16.8071	14.254
ENSG00000119865	CNRIP1	-2.01843	7.36e-18	6.66e-17	1.5833	1.45287	6.32227	5.98229
ENSG00000126458	RRAS	1.87327	7.53e-18	6.8e-17	26.2045	21.4213	7.13833	5.84586
ENSG00000119906	SLF2	1.13559	7.71e-18	6.96e-17	7.01585	6.63884	2.89913	3.32137
ENSG00000076826	CAMSAP3	2.38833	7.76e-18	7e-17	3.4526	3.53282	0.675977	0.657825
ENSG00000113318	MSH3	-1.162	8.26e-18	7.44e-17	5.77914	5.41719	11.8629	13.2053
ENSG00000215417	MIR17HG	-1.96493	8.42e-18	7.58e-17	1.85894	1.6465	6.28209	7.41815
ENSG00000181638	ZFP41	1.60523	8.64e-18	7.77e-17	4.48935	4.75328	1.43084	1.60943
ENSG00000174358	SLC6A19	-1.16487	9.39e-18	8.43e-17	5.20539	5.03543	12.2863	10.6679
ENSG00000172667	ZMAT3	1.41835	9.41e-18	8.45e-17	4.4325	4.11759	1.47343	1.7294
ENSG00000103855	CD276	1.75432	9.46e-18	8.49e-17	4.73029	5.40191	1.43838	1.56621
ENSG00000235314	LINC00957	4.08574	9.93e-18	8.91e-17	3.64852	3.69187	0.16003	0.275964
ENSG00000010818	HIVEP2	2.01426	1.13e-17	1.01e-16	2.04513	1.98595	0.514858	0.482467
ENSG00000100162	CENPM	-1.55608	1.21e-17	1.08e-16	6.59981	6.13293	17.8989	19.5656
ENSG00000135838	NPL	-1.25271	1.36e-17	1.21e-16	4.39117	4.66261	9.91196	11.6678
ENSG00000128923	MINDY2	1.07917	1.36e-17	1.22e-16	7.02476	6.93444	3.11129	3.50034
ENSG00000125895	TMEM74B	-1.39829	1.37e-17	1.22e-16	6.58065	6.6685	17.6436	17.2752
ENSG00000205309	NT5M	-3.22543	1.42e-17	1.27e-16	0.668416	0.606611	6.39688	5.53285
ENSG00000236320	SLFN14	-2.64782	1.45e-17	1.29e-16	0.66976	1.09802	5.66824	5.3752
ENSG00000121390	PSPC1	-1.09557	1.5e-17	1.33e-16	7.19153	6.46189	15.5352	13.6412
ENSG00000110237	ARHGEF17	3.34096	1.54e-17	1.37e-16	1.13394	1.1139	0.112263	0.109507
ENSG00000074603	DPP8	1.11089	1.58e-17	1.41e-16	6.5651	6.28444	2.7475	3.20764
ENSG00000198863	RUNDC1	1.22497	1.62e-17	1.44e-16	12.1502	10.6556	5.09217	4.66145
ENSG00000105711	SCN1B	1.89111	1.64e-17	1.45e-16	3.02208	3.15015	0.742183	0.924747
ENSG00000111845	PAK1IP1	-1.31836	1.68e-17	1.49e-16	9.98677	9.54589	23.3789	25.3541
ENSG00000163013	FBXO41	-1.30523	1.71e-17	1.52e-16	2.42314	2.25212	6.10154	5.45137
ENSG00000109920	FNBP4	-1.00809	1.74e-17	1.54e-16	6.36006	6.04666	11.2916	13.6767
ENSG00000141446	ESCO1	1.00952	1.75e-17	1.55e-16	13.763	15.272	7.01148	7.41213
ENSG00000138796	HADH	-1.36779	1.83e-17	1.62e-16	1.30144	1.25218	3.29782	3.29353
ENSG00000197557	TTC30A	2.31065	1.86e-17	1.64e-16	3.57267	2.95317	0.548135	0.771751
ENSG00000165650	PDZD8	-1.06521	1.91e-17	1.69e-16	3.11423	3.0231	6.29139	6.55404
ENSG00000137812	KNL1	-1.06005	1.99e-17	1.75e-16	3.41012	3.00454	6.61352	6.76797
ENSG00000164338	UTP15	-1.23962	2e-17	1.77e-16	3.74247	3.61748	7.92839	9.46214
ENSG00000156876	SASS6	-1.52816	2.12e-17	1.87e-16	2.97001	3.46074	8.55664	9.98741
ENSG00000214595	EML6	2.87572	2.22e-17	1.95e-16	1.06005	1.03075	0.0942381	0.192728
ENSG00000030110	BAK1	1.22125	2.26e-17	1.99e-16	24.2954	25.7835	11.7052	9.74874
ENSG00000108479	GALK1	1.00986	2.36e-17	2.07e-16	28.1752	26.6314	14.5562	12.6429
ENSG00000189114	BLOC1S3	1.24352	2.45e-17	2.15e-16	17.3486	17.8975	7.55626	7.32553
ENSG00000119705	SLIRP	-1.13222	2.53e-17	2.22e-16	10.5334	9.87159	21.3732	23.3772
ENSG00000188917	TRMT2B	-1.34575	2.57e-17	2.26e-16	4.38691	4.04181	11.3379	10.084
ENSG00000138801	PAPSS1	1.75788	2.61e-17	2.29e-16	7.77076	7.65757	2.46965	2.08622
ENSG00000165410	CFL2	1.90621	2.61e-17	2.29e-16	3.58211	3.33242	0.800514	1.04849
ENSG00000136444	RSAD1	-1.30598	2.61e-17	2.29e-16	5.01063	4.21898	11.8937	10.9359
ENSG00000070718	AP3M2	-1.42069	2.66e-17	2.33e-16	2.17804	2.20079	5.89785	5.82388
ENSG00000101911	PRPS2	-1.3098	2.7e-17	2.36e-16	6.31415	6.23009	15.1237	15.9818
ENSG00000203760	CENPW	-1.41809	2.74e-17	2.4e-16	20.7273	19.7014	59.4626	48.5346
ENSG00000136933	RABEPK	-1.35353	2.83e-17	2.47e-16	5.13874	4.89677	13.7543	11.8835
ENSG00000226251	AL451060.1	3.96167	3.2e-17	2.79e-16	19.5436	20.1753	0.725571	1.85786
ENSG00000136522	MRPL47	-1.12094	3.2e-17	2.79e-16	19.2264	18.5236	41.2264	40.8852
ENSG00000137449	CPEB2	1.6726	3.27e-17	2.85e-16	3.94837	3.8398	1.1968	1.2472
ENSG00000104899	AMH	1.13638	3.3e-17	2.88e-16	21.7146	21.8161	9.45907	10.354
ENSG00000164808	SPIDR	-1.10101	3.38e-17	2.94e-16	3.7983	3.64154	8.23982	7.71807
ENSG00000159314	ARHGAP27	1.47355	3.42e-17	2.98e-16	3.23282	3.49894	1.23281	1.19025
ENSG00000241837	ATP5PO	-1.09704	3.44e-17	2.99e-16	10.4403	8.85517	19.8016	21.5063
ENSG00000137700	SLC37A4	-1.0397	3.5e-17	3.05e-16	5.62018	5.61942	12.267	10.8306
ENSG00000138031	ADCY3	-1.33654	3.51e-17	3.05e-16	2.63764	2.70544	6.60991	6.88418
ENSG00000069998	HDHD5	-1.51881	3.62e-17	3.15e-16	3.08546	3.07941	10.1655	7.48734
ENSG00000213463	SYNJ2BP	2.24857	3.72e-17	3.23e-16	2.76976	2.53783	0.483387	0.636551
ENSG00000163251	FZD5	-1.49947	3.79e-17	3.29e-16	1.8889	1.69454	5.1219	5.01412
ENSG00000152348	ATG10	-1.55197	3.81e-17	3.3e-16	1.99314	2.09819	6.33935	5.64996
ENSG00000114648	KLHL18	-1.0077	3.83e-17	3.32e-16	4.93931	4.75257	9.84128	9.64766
ENSG00000149591	TAGLN	1.78131	3.86e-17	3.34e-16	6.4218	6.59688	1.78268	2.00822
ENSG00000116903	EXOC8	1.10386	3.97e-17	3.44e-16	12.5691	11.6106	5.36764	5.89034
ENSG00000178105	DDX10	-1.11742	4.08e-17	3.54e-16	3.76538	3.17718	7.28422	7.7898
ENSG00000186395	KRT10	1.13747	4.11e-17	3.55e-16	42.679	42.7839	22.51	16.2888
ENSG00000144134	RABL2A	1.90819	4.31e-17	3.72e-16	3.87511	3.64094	0.987395	1.01583
ENSG00000164076	CAMKV	-3.68848	4.38e-17	3.78e-16	0.192053	0.203344	2.48762	2.60815
ENSG00000173727	AP000769.1	1.76505	4.52e-17	3.91e-16	13.9488	15.1045	4.14986	4.40089
ENSG00000197540	GZMM	2.07037	4.83e-17	4.17e-16	20.6737	25.4557	4.96972	6.02773
ENSG00000089022	MAPKAPK5	-1.09707	4.92e-17	4.25e-16	2.12128	1.93457	4.46053	4.21707
ENSG00000189398	OR7E12P	-1.93454	5.31e-17	4.58e-16	5.70929	6.11287	21.9742	23.208
ENSG00000082438	COBLL1	-2.09951	5.33e-17	4.6e-16	0.250716	0.303927	1.10437	1.27113
ENSG00000101546	RBFA	-1.75886	5.83e-17	5.01e-16	2.02915	2.05967	7.25529	6.57714
ENSG00000157833	GAREM2	-1.63127	5.92e-17	5.09e-16	1.76564	1.47997	5.00474	5.05821
ENSG00000103254	FAM173A	-1.21853	5.92e-17	5.09e-16	12.3666	10.7224	27.8284	25.9188
ENSG00000186868	MAPT	1.43564	6.05e-17	5.2e-16	2.64813	2.55134	1.05614	0.863557
ENSG00000135763	URB2	-1.01478	6.52e-17	5.6e-16	5.67903	5.41822	11.0388	11.3905
ENSG00000157404	KIT	-2.55542	6.55e-17	5.62e-16	0.448803	0.43955	2.56598	2.65738
ENSG00000187266	EPOR	-1.12224	6.87e-17	5.89e-16	8.57503	8.32794	19.1264	17.6633
ENSG00000143156	NME7	1.54879	7.24e-17	6.2e-16	5.30934	5.75971	1.96036	1.8203
ENSG00000070759	TESK2	2.06739	7.49e-17	6.42e-16	6.59497	5.74928	1.35792	1.59221
ENSG00000135823	STX6	-1.29842	8.48e-17	7.25e-16	2.63084	2.59164	6.45899	6.38649
ENSG00000164236	ANKRD33B	1.45207	9.24e-17	7.88e-16	4.21092	3.82349	1.62966	1.30314
ENSG00000198382	UVRAG	-1.16768	9.46e-17	8.06e-16	3.67508	3.45417	8.05507	7.96407
ENSG00000158042	MRPL17	1.04402	9.49e-17	8.09e-16	28.8228	27.091	13.7381	13.3777
ENSG00000174996	KLC2	1.03829	9.57e-17	8.15e-16	11.8934	11.5191	5.87606	5.52001
ENSG00000171236	LRG1	1.08201	9.62e-17	8.19e-16	19.6237	19.8282	8.75734	9.8915
ENSG00000228486	C2orf92	2.22344	1.04e-16	8.86e-16	2.79395	2.67357	0.636861	0.531981
ENSG00000137648	TMPRSS4	-1.56991	1.04e-16	8.88e-16	0.997623	1.14264	3.01891	3.33334
ENSG00000152253	SPC25	-1.14338	1.08e-16	9.18e-16	12.8496	12.7076	28.0609	28.3993
ENSG00000007255	TRAPPC6A	1.19837	1.09e-16	9.24e-16	60.7448	59.9953	29.0759	23.4762
ENSG00000154144	TBRG1	1.09798	1.18e-16	1.01e-15	10.2192	9.025	4.28002	4.71727
ENSG00000155100	OTUD6B	-1.3226	1.21e-16	1.02e-15	4.22184	4.08785	9.89768	10.8956
ENSG00000198088	NUP62CL	-1.1514	1.21e-16	1.03e-15	12.4367	14.3359	29.2258	30.2194
ENSG00000138698	RAP1GDS1	-1.49817	1.22e-16	1.03e-15	2.20946	2.12004	5.81032	6.42614
ENSG00000185842	DNAH14	-1.1329	1.25e-16	1.06e-15	1.26781	1.30543	2.6829	2.96137
ENSG00000156671	SAMD8	1.14758	1.26e-16	1.06e-15	6.92299	7.15912	3.14523	3.21156
ENSG00000165716	FAM69B	-2.04651	1.28e-16	1.08e-15	2.216	1.63751	7.47293	8.4765
ENSG00000155876	RRAGA	1.09064	1.28e-16	1.08e-15	39.8701	38.7621	17.1111	19.8443
ENSG00000285437	POLR2J3	1.74102	1.36e-16	1.15e-15	3.98187	3.5179	1.02204	1.22523
ENSG00000198488	B3GNT6	8.63112	1.38e-16	1.16e-15	8.93714	10.595	0.0235318	0.0258233
ENSG00000168538	TRAPPC11	-1.09474	1.38e-16	1.16e-15	4.41335	4.72938	9.71192	9.81016
ENSG00000147874	HAUS6	-1.08751	1.39e-16	1.17e-15	3.83223	3.89923	7.58798	8.84839
ENSG00000141298	SSH2	1.28299	1.44e-16	1.21e-15	3.58398	3.4147	1.53318	1.34064
ENSG00000138375	SMARCAL1	-1.13617	1.46e-16	1.23e-15	4.84188	4.58144	10.4609	10.2544
ENSG00000137815	RTF1	-1.00629	1.49e-16	1.25e-15	5.75494	5.72677	11.2451	11.823
ENSG00000105829	BET1	1.10319	1.5e-16	1.26e-15	10.5159	11.575	5.09949	5.18251
ENSG00000187792	ZNF70	1.91827	1.5e-16	1.26e-15	3.2002	3.20699	0.767522	0.930407
ENSG00000010704	HFE	2.46483	1.54e-16	1.3e-15	3.06862	2.80651	0.653334	0.406274
ENSG00000236104	ZBTB22	1.62559	1.56e-16	1.31e-15	10.0444	10.853	3.51105	3.25637
ENSG00000109072	VTN	4.3057	1.58e-16	1.33e-15	3.93484	3.43096	0.20369	0.167644
ENSG00000164654	MIOS	-1.20905	1.58e-16	1.33e-15	3.03999	3.20887	6.90287	7.54477
ENSG00000020577	SAMD4A	-1.67018	1.61e-16	1.35e-15	0.707773	0.727662	2.43725	2.12853
ENSG00000134247	PTGFRN	-1.27503	1.73e-16	1.45e-15	3.08549	2.70507	6.84876	7.17406
ENSG00000088367	EPB41L1	2.59131	1.75e-16	1.47e-15	1.35493	1.58488	0.24912	0.23833
ENSG00000198589	LRBA	-1.00265	1.84e-16	1.54e-15	2.01225	2.15833	4.02887	4.32756
ENSG00000139131	YARS2	-1.38943	1.99e-16	1.66e-15	7.10606	6.41829	18.6073	16.827
ENSG00000183943	PRKX	-1.11098	2.03e-16	1.69e-15	4.13084	4.06641	8.38995	9.32257
ENSG00000204060	FOXO6	3.64608	2.04e-16	1.7e-15	3.72213	4.68506	0.412307	0.254507
ENSG00000185515	BRCC3	-1.39822	2.06e-16	1.72e-15	4.19777	4.44456	11.7297	11.0392
ENSG00000151466	SCLT1	-1.7521	2.15e-16	1.79e-15	0.888235	0.900606	2.85423	3.17306
ENSG00000166246	C16orf71	5.32393	2.39e-16	1.99e-15	1.99746	1.90199	0.039816	0.0582577
ENSG00000091622	PITPNM3	3.06791	2.68e-16	2.23e-15	0.947233	1.40783	0.133969	0.147014
ENSG00000204410	MSH5	-1.17624	3e-16	2.49e-15	3.78469	3.37113	8.25711	7.91901
ENSG00000088899	LZTS3	1.36424	3.02e-16	2.51e-15	7.98294	8.26852	3.5622	2.74013
ENSG00000161692	DBF4B	-1.09044	3.05e-16	2.53e-15	3.67726	3.56977	7.65297	7.78139
ENSG00000145246	ATP10D	3.43732	3.49e-16	2.89e-15	1.52027	1.35244	0.193956	0.06811
ENSG00000101928	MOSPD1	2.10093	3.5e-16	2.89e-15	7.28008	6.59634	1.68635	1.54637
ENSG00000241553	ARPC4	-1.47342	3.62e-16	2.99e-15	3.63294	3.55345	10.9613	8.98396
ENSG00000135778	NTPCR	-1.17076	3.65e-16	3.01e-15	1.34252	1.39227	3.16495	2.98982
ENSG00000144120	TMEM177	-1.50605	3.67e-16	3.03e-15	4.14829	4.36664	12.4878	11.6863
ENSG00000247626	MARS2	-1.61552	3.73e-16	3.08e-15	2.8738	3.10843	9.29271	9.02962
ENSG00000164649	CDCA7L	-1.06257	3.79e-16	3.13e-15	8.38053	7.36462	15.5169	17.3941
ENSG00000245164	LINC00861	-1.44488	3.84e-16	3.16e-15	2.30085	2.3553	5.78649	6.89493
ENSG00000068079	IFI35	1.33327	3.9e-16	3.21e-15	22.1134	21.7387	7.73606	9.69234
ENSG00000101189	MRGBP	-1.61868	3.9e-16	3.22e-15	5.25194	4.01607	16.3985	12.0701
ENSG00000101665	SMAD7	1.5511	4.53e-16	3.73e-15	6.1264	5.75126	2.12407	1.92671
ENSG00000161940	BCL6B	-1.58624	4.78e-16	3.93e-15	2.69766	2.10064	7.50351	6.91611
ENSG00000167861	HID1	2.85819	4.9e-16	4.02e-15	1.93417	2.01589	0.229386	0.31739
ENSG00000142156	COL6A1	4.18838	4.95e-16	4.06e-15	1.5654	1.73164	0.115655	0.0634587
ENSG00000119541	VPS4B	1.20506	5.18e-16	4.24e-15	10.3137	10.7056	4.48243	4.63605
ENSG00000149476	TKFC	-1.02115	5.25e-16	4.3e-15	3.65175	3.89893	7.69393	7.62635
ENSG00000169783	LINGO1	-2.50505	5.4e-16	4.42e-15	0.483855	0.525783	2.82374	2.90504
ENSG00000166863	TAC3	-2.40937	5.42e-16	4.43e-15	2.14138	1.67946	11.2675	9.04734
ENSG00000117013	KCNQ4	-2.16175	5.57e-16	4.55e-15	0.954568	0.874924	3.75196	4.44237
ENSG00000189190	ZNF600	-1.65944	5.66e-16	4.62e-15	1.28169	1.12929	3.72684	3.895
ENSG00000123999	INHA	1.60657	5.7e-16	4.65e-15	15.631	15.9845	4.9351	5.45436
ENSG00000060749	QSER1	-1.13265	6.27e-16	5.11e-15	2.27357	2.38905	4.75691	5.46901
ENSG00000125740	FOSB	2.52428	6.29e-16	5.12e-15	2.50658	2.57064	0.489638	0.390777
ENSG00000166831	RBPMS2	-1.61201	6.31e-16	5.13e-15	5.76343	4.49806	14.1471	17.2677
ENSG00000175895	PLEKHF2	-1.09046	6.78e-16	5.51e-15	7.97875	8.80597	17.5317	18.2014
ENSG00000258667	HIF1A-AS2	3.4269	7.2e-16	5.84e-15	19.908	21.4504	2.78249	1.01782
ENSG00000131269	ABCB7	-1.16236	7.43e-16	6.03e-15	5.452	4.62651	11.5493	11.0189
ENSG00000164253	WDR41	-1.13212	8.38e-16	6.79e-15	3.97123	3.77509	7.65807	9.33235
ENSG00000226287	TMEM191A	2.73399	8.85e-16	7.16e-15	4.42709	4.80943	0.639175	0.751518
ENSG00000107821	KAZALD1	1.59444	8.91e-16	7.2e-15	8.32692	7.93848	2.97599	2.40242
ENSG00000184047	DIABLO	2.33023	8.97e-16	7.25e-15	2.42335	2.19509	0.419626	0.500531
ENSG00000125319	C17orf53	-1.35071	9.2e-16	7.44e-15	4.96431	4.72835	11.8242	12.908
ENSG00000155313	USP25	-1.21701	9.78e-16	7.9e-15	2.38563	2.41606	5.44246	5.72107
ENSG00000066294	CD84	1.70723	1e-15	8.1e-15	2.72465	2.58492	0.841286	0.783996
ENSG00000101247	NDUFAF5	-1.85614	1.02e-15	8.25e-15	0.856217	0.796669	2.86839	3.11952
ENSG00000115266	APC2	1.15307	1.02e-15	8.26e-15	3.96481	4.29748	1.97488	1.73698
ENSG00000063180	CA11	1.44984	1.03e-15	8.3e-15	15.0403	16.0201	5.77741	5.58836
ENSG00000132541	RIDA	-1.69558	1.03e-15	8.33e-15	4.70022	5.01873	15.9317	15.5357
ENSG00000185567	AHNAK2	6.34487	1.3e-15	1.05e-14	0.545333	0.577394	0.00329202	0.0108378
ENSG00000142949	PTPRF	1.04453	1.33e-15	1.07e-14	5.25	5.59567	2.6363	2.62081
ENSG00000129534	MIS18BP1	-1.39739	1.36e-15	1.09e-14	2.62652	2.50602	5.88283	7.64919
ENSG00000012779	ALOX5	3.21456	1.51e-15	1.21e-14	2.52681	3.29549	0.248503	0.381783
ENSG00000135404	CD63	1.24757	1.52e-15	1.22e-14	228.595	228.004	106.644	85.6342
ENSG00000006327	TNFRSF12A	1.07462	1.54e-15	1.24e-14	31.6477	28.9667	14.5792	14.2009
ENSG00000254319	AC246817.2	-2.74778	1.6e-15	1.29e-14	1.0813	1.06592	7.4936	6.92703
ENSG00000156697	UTP14A	-1.07242	1.65e-15	1.32e-14	6.18523	6.77524	13.4112	13.8378
ENSG00000180354	MTURN	-1.33015	1.82e-15	1.45e-14	2.51313	2.15501	5.95051	5.79288
ENSG00000185168	LINC00482	1.72833	1.86e-15	1.48e-14	10.9095	10.4379	3.2627	3.17917
ENSG00000284753	EEF1AKMT4	1.50446	1.88e-15	1.5e-14	16.058	16.1683	5.55913	5.80289
ENSG00000077454	LRCH4	1.14085	1.94e-15	1.55e-14	6.92816	6.97788	3.17196	3.13375
ENSG00000226985	LINC01203	1.15146	2.11e-15	1.68e-14	29.7785	28.3412	11.4467	14.7531
ENSG00000267123	LINC02081	3.88333	2.14e-15	1.71e-14	1.95054	1.80526	0.121536	0.133371
ENSG00000162241	SLC25A45	1.60836	2.34e-15	1.86e-14	3.36124	3.32328	1.05416	1.13955
ENSG00000100284	TOM1	1.18765	2.37e-15	1.88e-14	8.49454	10.0746	4.38908	3.75386
ENSG00000139370	SLC15A4	1.10211	2.81e-15	2.23e-14	9.16499	9.18675	4.17135	4.38014
ENSG00000078699	CBFA2T2	1.10197	3.01e-15	2.38e-14	5.3263	5.33895	2.41768	2.55272
ENSG00000125971	DYNLRB1	1.19247	3.13e-15	2.48e-14	19.6386	18.644	9.01798	7.71844
ENSG00000284024	HSPA14	-1.35104	3.19e-15	2.52e-14	3.20706	2.6977	7.40429	7.67085
ENSG00000110244	APOA4	6.99509	3.35e-15	2.65e-14	8.26299	8.52445	0.0839029	0.0460366
ENSG00000107185	RGP1	1.09398	3.5e-15	2.76e-14	7.34167	7.6247	3.30856	3.70698
ENSG00000266208	AC080112.1	1.41751	3.51e-15	2.77e-14	16.9308	14.8964	5.99058	5.92626
ENSG00000165060	FXN	-1.83106	3.55e-15	2.8e-14	0.818716	0.626058	2.28368	2.86609
ENSG00000173846	PLK3	1.3523	3.72e-15	2.93e-14	10.0291	9.82091	3.8011	3.97633
ENSG00000134285	FKBP11	1.58261	3.85e-15	3.03e-14	6.27069	5.59946	2.2065	1.75105
ENSG00000156990	RPUSD3	-1.03274	3.95e-15	3.11e-14	6.11568	5.61022	12.791	11.1963
ENSG00000235944	ZNF815P	2.20132	4.03e-15	3.17e-14	6.69725	7.14841	1.42272	1.59072
ENSG00000101457	DNTTIP1	1.25021	4.1e-15	3.22e-14	23.7007	22.3916	10.5343	8.82312
ENSG00000220008	LINGO3	2.70183	4.2e-15	3.3e-14	5.26411	6.1339	1.04783	0.695973
ENSG00000146410	MTFR2	-1.2994	4.43e-15	3.48e-14	6.44554	8.52386	18.5383	18.2677
ENSG00000138760	SCARB2	1.32351	4.69e-15	3.67e-14	2.22677	2.22101	0.7668	1.01327
ENSG00000102763	VWA8	-1.56405	4.87e-15	3.82e-14	1.16935	1.18615	3.47306	3.49143
ENSG00000180964	TCEAL8	1.09585	5.24e-15	4.1e-14	43.3142	40.1821	19.2665	19.8109
ENSG00000171262	FAM98B	-1.0861	5.27e-15	4.12e-14	3.62605	3.48232	7.297	7.79971
ENSG00000125877	ITPA	-1.17768	5.28e-15	4.13e-14	10.6993	10.6582	26.3171	21.971
ENSG00000204070	SYS1	1.39877	5.3e-15	4.14e-14	5.49991	5.16422	2.08103	1.96219
ENSG00000196705	ZNF431	-1.15435	5.31e-15	4.15e-14	1.44869	1.46839	3.1352	3.35893
ENSG00000174804	FZD4	-1.43957	5.35e-15	4.17e-14	1.69929	1.468	4.24351	4.35363
ENSG00000124772	CPNE5	3.78736	5.45e-15	4.25e-14	1.36076	1.48252	0.058573	0.149979
ENSG00000271254	AC240274.1	2.04575	5.61e-15	4.37e-14	4.29464	3.7576	0.888637	1.06519
ENSG00000152404	CWF19L2	-1.69012	6.04e-15	4.7e-14	2.07419	2.01158	6.31577	6.87399
ENSG00000241360	PDXP	-1.86555	6.19e-15	4.81e-14	2.37996	3.29985	11.0237	9.63466
ENSG00000076067	RBMS2	2.24326	6.33e-15	4.92e-14	1.74326	1.7257	0.39288	0.338752
ENSG00000161405	IKZF3	-1.37656	7.22e-15	5.6e-14	1.31595	1.27446	3.19222	3.53696
ENSG00000127423	AUNIP	-1.81475	7.64e-15	5.92e-14	2.41064	2.49747	8.3402	8.92708
ENSG00000175048	ZDHHC14	-1.05638	7.78e-15	6.03e-14	2.37973	2.25816	4.95645	4.68909
ENSG00000196544	BORCS6	2.06963	7.83e-15	6.07e-14	6.93257	6.36488	1.51187	1.65909
ENSG00000119778	ATAD2B	-1.1825	8e-15	6.19e-14	1.85015	1.74477	4.06388	4.09767
ENSG00000105246	EBI3	4.3423	8.12e-15	6.28e-14	6.31951	5.919	0.336886	0.264065
ENSG00000095485	CWF19L1	-1.3549	8.18e-15	6.33e-14	3.3519	3.36654	8.18758	9.00189
ENSG00000269190	FBXO17	-1.56668	9.02e-15	6.96e-14	1.90021	1.70547	5.2326	5.45504
ENSG00000165516	KLHDC2	1.11912	9.59e-15	7.39e-14	7.05286	7.11973	3.08927	3.43967
ENSG00000128973	CLN6	-1.44862	9.87e-15	7.6e-14	2.20097	1.63755	4.78707	5.70562
ENSG00000215023	AC131097.1	2.80387	1.01e-14	7.8e-14	15.0342	18.9586	3.09391	1.74347
[truncated: 2,559 more rows]
