# Supplementary material for: LMO2 promotes the development of AML through interaction with transcription co-regulator LDB1
Source: Cell Death Dis. 2023 Aug 12;14(8):518. doi: 10.1038/s41419-023-06039-w (PMC10423285; doi:10.1038/s41419-023-06039-w)
Supplement: Supplementary file 11 — Supplementary Table 4 [file 41419_2023_6039_MOESM11_ESM.xlsx]

## Sheet: Sheet1
Gene	SH_NC_1	SH_NC_2	SH_LDB1_1	SH_LDB1_2	log2	pvalue	padj
name	fpkm	fpkm	fpkm	fpkm	FoldChange
SERPINE2	0.00695	0.022881	0	0	-3.48491	0.299986	1
ABCB10	56.7998	60.6739	4.45838	6.27329	-3.45304	3.2e-46	8.17e-45
MYB	24.4793	25.3199	3.40892	3.06793	-2.94164	3e-147	4.9e-145
NFE2	162.908	153.257	20.2496	20.9583	-2.94011	0	0
KIT	2.56598	2.65738	0.448803	0.43955	-2.55542	6.55e-17	5.62e-16
LMO2	24.209	23.1856	4.33649	4.50641	-2.42264	2.7e-68	1.18e-66
SLC7A8	38.5145	38.111	7.37631	7.79894	-2.33654	1.2e-167	2.5e-165
STAT5A	67.9159	67.1756	14.807	14.6209	-2.19863	4.4e-228	1.7e-225
HHEX	67.2764	64.3207	17.3532	18.2164	-1.88788	1.14e-92	8.35e-91
SAMSN1	20.0221	22.155	6.56074	6.58957	-1.681	9.92e-53	3.01e-51
DDHD2	8.4139	8.605	2.80954	2.77681	-1.60699	2.22e-45	5.53e-44
STAT5B	42.1548	44.1667	15.6358	13.6336	-1.55965	3.12e-81	1.78e-79
F2R	11.1552	11.1074	3.761	3.83584	-1.5513	1.32e-23	1.58e-22
LYL1	99.7746	106.708	38.0427	40.6607	-1.39159	1.38e-81	8.01e-80
ITGB7	2.45468	3.25364	1.11435	1.2241	-1.28675	7.73e-06	3.06e-05
ANGPT1	5.73038	6.46916	2.99477	3.05031	-1.0125	2.32e-11	1.46e-10
GFI1	0.187199	0.1438	0.094543	0.080081	-0.92314	0.454161	0.610401
STAT3	33.6181	34.4062	18.0622	18.7491	-0.88595	5.38e-40	1.14e-38
RUNX1	5.7176	5.75622	3.01386	3.23772	-0.87636	1.6e-16	1.34e-15
CD93	3.09525	2.66881	1.8982	1.40883	-0.8009	0.000437	0.001397
ZFX	2.92664	3.69938	1.88557	1.99643	-0.7705	2.57e-05	9.63e-05
TCF12	7.45773	7.88244	5.1673	4.7155	-0.63366	3.41e-08	1.69e-07
TCF12	7.45773	7.88244	5.1673	4.7155	-0.63366	3.41e-08	1.69e-07
ALDH1B1	19.7233	20.3329	14.7981	14.0762	-0.47185	4.98e-05	0.00018
TSPO	44.0418	45.208	32.3026	33.7929	-0.43335	0.000146	0.000498
INPP5B	3.28694	3.42477	2.31357	2.6642	-0.43157	0.009369	0.023785
ATP13A2	9.3874	9.32044	7.24816	7.43525	-0.34961	0.005845	0.015462
GATA2	79.1036	76.6478	62.7813	62.9449	-0.30908	2.82e-07	1.29e-06
BMI1	13.8219	16.2603	12.2561	12.8069	-0.26271	0.029728	0.066528
KIFAP3	1.8372	1.93437	1.74287	1.7524	-0.10944	0.68314	0.802142
MAD1L1	12.1623	10.8987	10.6187	11.0968	-0.08745	0.393787	0.553736
ITM2C	26.8147	23.1148	24.3836	25.235	-0.0099	0.931238	0.959552
MGST2	5.45702	5.60482	6.55166	5.15071	0.082238	0.685298	0.803365
ACTB	743.799	768.671	814.299	815.917	0.108186	0.011733	0.029137
MEIS1	0.683842	0.781444	0.78778	0.834095	0.1472	0.598963	0.738043
MFGE8	15.6723	15.8397	17.2727	18.1722	0.16958	0.047035	0.099082
TES	7.912	9.23701	11.2147	10.7468	0.357986	0.008881	0.022643
CEBPA	0.281845	0.206194	0.427028	0.251186	0.47422	0.607068	0.743975
CCND3	58.4822	54.7919	78.1776	79.8693	0.480251	8.17e-16	6.62e-15
CREBBP	6.57753	6.81972	9.85092	9.82431	0.554682	8.94e-12	5.78e-11
PTEN	3.6017	4.15737	5.59444	5.90622	0.568547	2.95e-06	1.22e-05
EP300	7.18793	7.11212	10.8556	11.4674	0.64229	8.32e-14	6.09e-13
IRF2	7.75406	6.7899	12.0588	11.9194	0.720302	3.74e-06	1.53e-05
ETV6	1.79051	1.81151	3.26423	2.94239	0.785443	8.08e-05	0.000286
SMOX	4.46783	4.21235	7.94518	8.81607	0.948481	9.59e-07	4.15e-06
PBX1	0.290811	0.287217	0.578673	0.550491	0.966094	0.00037	0.001195
LGALS1	123.87	120.445	295.048	292.069	1.26473	1.65e-79	9.06e-78
IRS2	2.66526	2.55816	6.62676	7.08132	1.39137	2.09e-23	2.47e-22
DAB2IP	0	0.00743	0	0.021722	1.5741	0.646718	1
CD53	34.343	36.1118	123.326	130.577	1.84985	2.2e-125	2.6e-123
GSN	1.92932	1.53866	8.92243	9.36301	2.39573	2.57e-76	1.33e-74
GIMAP8	0	0	0.029836	0.015795	3.00439	0.431126	1
GIMAP8	0	0	0.029836	0.015795	3.00439	0.431126	1
TLE6	0.71067	0.668464	6.4605	6.40602	3.22065	1.3e-33	2.21e-32
ERG	0.008144	0	0.041129	0.043547	3.32258	0.144298	0.255393
