# Supplementary material for: LMO2 promotes the development of AML through interaction with transcription co-regulator LDB1
Source: Cell Death Dis. 2023 Aug 12;14(8):518. doi: 10.1038/s41419-023-06039-w (PMC10423285; doi:10.1038/s41419-023-06039-w)
Supplement: Supplementary file 12 — Supplementary Table 5 [file 41419_2023_6039_MOESM12_ESM.xlsx]

## Sheet: peakAnno
seqnames	start	end	width	strand	V4	V5	annotation	geneChr	geneStart	geneEnd	geneLength	geneStrand	geneId	transcriptId	distanceToTSS	ENSEMBL	SYMBOL	GENENAME
chr1	32665	32665	1	*	test_peak_1	100.627	Promoter (2-3kb)	1	30366	30503	138	1	100302278	ENST00000607096.1	2299	ENSG00000284332	MIR1302-2	microRNA 1302-2
chr1	34464	34464	1	*	test_peak_2	13.2644	Promoter (1-2kb)	1	35245	36073	829	2	645520	ENST00000461467.1	1609	ENSG00000237613	FAM138A	family with sequence similarity 138 member A
chr1	38699	38699	1	*	test_peak_3	64.4493	Promoter (2-3kb)	1	34554	36081	1528	2	645520	ENST00000417324.1	-2618	ENSG00000237613	FAM138A	family with sequence similarity 138 member A
chr1	115731	115731	1	*	test_peak_4	34.9975	Intron (ENST00000466430.5/ENST00000466430.5, intron 1 of 3)	1	139790	140339	550	2	729737	ENST00000493797.1	24608	NA	LOC729737	uncharacterized LOC729737
chr1	120843	120843	1	*	test_peak_5	12.5395	Exon (ENST00000466430.5/ENST00000466430.5, exon 1 of 4)	1	139790	140339	550	2	729737	ENST00000493797.1	19496	NA	LOC729737	uncharacterized LOC729737
chr1	203172	203172	1	*	test_peak_6	108.09	Distal Intergenic	1	187891	187958	68	2	102466751	ENST00000612080.1	-15214	ENSG00000278267	MIR6859-1	microRNA 6859-1
chr1	204947	204947	1	*	test_peak_7	15.1402	Distal Intergenic	1	187891	187958	68	2	102466751	ENST00000612080.1	-16989	ENSG00000278267	MIR6859-1	microRNA 6859-1
chr1	258688	258688	1	*	test_peak_8	11.2977	Exon (ENST00000442116.1/ENST00000442116.1, exon 2 of 2)	1	187891	187958	68	2	102466751	ENST00000612080.1	-70730	ENSG00000278267	MIR6859-1	microRNA 6859-1
chr1	292312	292312	1	*	test_peak_9	37.1063	Intron (ENST00000441866.2/ENST00000441866.2, intron 3 of 3)	1	187891	187958	68	2	102466751	ENST00000612080.1	-104354	ENSG00000278267	MIR6859-1	microRNA 6859-1
chr1	297398	297398	1	*	test_peak_10	6.52615	Exon (ENST00000424587.7/ENST00000424587.7, exon 1 of 4)	1	187891	187958	68	2	102466751	ENST00000612080.1	-109440	ENSG00000278267	MIR6859-1	microRNA 6859-1
chr1	348166	348166	1	*	test_peak_11	11.814	Exon (ENST00000458203.2/ENST00000458203.2, exon 1 of 1)	1	450703	451697	995	2	26683	ENST00000426406.3	103531	ENSG00000230178	OR4F3	olfactory receptor family 4 subfamily F member 3
chr1	471673	471673	1	*	test_peak_12	29.3788	Intron (ENST00000455207.5/ENST00000455207.5, intron 1 of 2)	1	450703	451697	995	2	26683	ENST00000426406.3	-19976	ENSG00000230178	OR4F3	olfactory receptor family 4 subfamily F member 3
chr1	476788	476788	1	*	test_peak_13	16.4746	Exon (ENST00000455464.7/ENST00000455464.7, exon 3 of 3)	1	494475	495368	894	2	100132287	ENST00000642074.1	18580	NA	LOC100132287	uncharacterized LOC100132287
chr1	629933	629933	1	*	test_peak_14	5.83968	Promoter (1-2kb)	1	627377	631150	3774	2	101928626	ENST00000452176.2	1217	ENSG00000230021	LOC101928626	uncharacterized LOC101928626
chr1	706664	706664	1	*	test_peak_15	38.6911	Intron (ENST00000419394.2/ENST00000419394.2, intron 2 of 3)	1	685679	686673	995	2	26683	ENST00000332831.4	-19991	ENSG00000230178	OR4F3	olfactory receptor family 4 subfamily F member 3
chr1	711766	711766	1	*	test_peak_16	10.0393	Exon (ENST00000419394.2/ENST00000419394.2, exon 2 of 4)	1	685679	686673	995	2	26683	ENST00000332831.4	-25093	ENSG00000230178	OR4F3	olfactory receptor family 4 subfamily F member 3
chr1	842987	842987	1	*	test_peak_17	7.99234	Exon (ENST00000669922.1/643837, exon 3 of 3)	1	851348	852752	1405	1	643837	ENST00000425657.1	-8361	ENSG00000228794	LINC01128	long intergenic non-protein coding RNA 1128
chr1	1614411	1614411	1	*	test_peak_18	17.8301	Promoter (1-2kb)	1	1615415	1630605	15191	1	142678	ENST00000520777.5	-1004	ENSG00000197530	MIB2	mindbomb E3 ubiquitin protein ligase 2
chr1	1648095	1648095	1	*	test_peak_19	32.9115	Intron (ENST00000341832.10/984, intron 5 of 19)	1	1641772	1658972	17201	2	984	ENST00000341028.8	10877	ENSG00000248333	CDK11B	cyclin dependent kinase 11B
chr1	1715197	1715197	1	*	test_peak_20	12.9326	Intron (ENST00000404249.8/728642, intron 5 of 19)	1	1704350	1708876	4527	2	728642	ENST00000492390.5	-6321	ENSG00000008128	CDK11A	cyclin dependent kinase 11A
chr1	1883612	1883612	1	*	test_peak_21	16.8423	Intron (ENST00000610897.4/2782, intron 1 of 10)	1	1793245	1890401	97157	2	2782	ENST00000434686.6	6789	ENSG00000078369	GNB1	G protein subunit beta 1
chr1	2585946	2585946	1	*	test_peak_22	11.6295	Promoter (<=1kb)	1	2586491	2589632	3142	1	127281	ENST00000493183.5	-545	ENSG00000157870	PRXL2B	peroxiredoxin like 2B
chr1	3625785	3625785	1	*	test_peak_23	14.8537	Promoter (<=1kb)	1	3625050	3630127	5078	1	127262	ENST00000344579.5	735	ENSG00000158109	TPRG1L	tumor protein p63 regulated 1 like
chr1	3759961	3759961	1	*	test_peak_24	6.00716	Intron (ENST00000462521.2/148870, intron 4 of 11)	1	3752450	3771645	19196	1	148870	ENST00000294600.7	7511	ENSG00000162592	CCDC27	coiled-coil domain containing 27
chr1	3774964	3774964	1	*	test_peak_25	135.092	Promoter (2-3kb)	1	3772825	3775388	2564	1	388588	ENST00000452264.1	2139	ENSG00000235169	SMIM1	small integral membrane protein 1 (Vel blood group)
chr1	3807942	3807942	1	*	test_peak_26	8.74652	Distal Intergenic	1	3815239	3816458	1220	2	9731	ENST00000484420.1	8516	ENSG00000116198	CEP104	centrosomal protein 104
chr1	5885983	5885983	1	*	test_peak_27	62.8687	Intron (ENST00000478423.6/261734, intron 14 of 25)	1	5876879	5882849	5971	2	261734	ENST00000470763.1	-3134	ENSG00000131697	NPHP4	nephrocystin 4
chr1	6393761	6393761	1	*	test_peak_28	2.78526	Promoter (<=1kb)	1	6264273	6393766	129494	2	11332	ENST00000545482.5	5	ENSG00000097021	ACOT7	acyl-CoA thioesterase 7
chr1	6426490	6426490	1	*	test_peak_29	15.5721	Promoter (1-2kb)	1	6424788	6456671	31884	1	83715	ENST00000636330.1	1702	ENSG00000187017	ESPN	espin
chr1	6429871	6429871	1	*	test_peak_30	58.3695	Promoter (<=1kb)	1	6429834	6429896	63	2	100422975	ENST00000585139.1	25	ENSG00000265392	MIR4252	microRNA 4252
chr1	6517688	6517688	1	*	test_peak_31	14.1663	Promoter (2-3kb)	1	6466092	6520009	53918	2	57449	ENST00000377748.5	2321	ENSG00000171680	PLEKHG5	pleckstrin homology and RhoGEF domain containing G5
chr1	8004898	8004898	1	*	test_peak_32	35.5607	Exon (ENST00000641354.1/ENST00000641354.1, exon 6 of 6)	1	8013427	8015633	2207	2	54206	ENST00000467067.1	10735	ENSG00000116285	ERRFI1	ERBB receptor feedback inhibitor 1
chr1	8122774	8122774	1	*	test_peak_33	52.1906	Distal Intergenic	1	8201518	8215207	13690	1	102724539	ENST00000670361.1	-78744	ENSG00000227634	LINC01714	long intergenic non-protein coding RNA 1714
chr1	8197923	8197923	1	*	test_peak_34	42.1112	Distal Intergenic	1	8201518	8215207	13690	1	102724539	ENST00000670361.1	-3595	ENSG00000227634	LINC01714	long intergenic non-protein coding RNA 1714
chr1	8389164	8389164	1	*	test_peak_35	10.4609	Intron (ENST00000337907.7/473, intron 13 of 23)	1	8363710	8364838	1129	2	473	ENST00000464367.1	-24326	ENSG00000142599	RERE	arginine-glutamic acid dipeptide repeats
chr1	8542328	8542328	1	*	test_peak_36	55.1829	Intron (ENST00000337907.7/473, intron 7 of 23)	1	8495151	8526039	30889	2	473	ENST00000507012.1	-16289	ENSG00000142599	RERE	arginine-glutamic acid dipeptide repeats
chr1	8626634	8626634	1	*	test_peak_37	33.9758	Promoter (2-3kb)	1	8556476	8624380	67905	2	473	ENST00000514428.1	-2254	ENSG00000142599	RERE	arginine-glutamic acid dipeptide repeats
chr1	8703552	8703552	1	*	test_peak_38	10.1474	Promoter (<=1kb)	1	8656193	8703219	47027	2	473	ENST00000468247.1	-333	ENSG00000142599	RERE	arginine-glutamic acid dipeptide repeats
chr1	8789477	8789477	1	*	test_peak_39	27.6797	Intron (ENST00000337907.7/473, intron 2 of 23)	1	8436770	8817271	380502	2	473	ENST00000659924.1	27794	ENSG00000142599	RERE	arginine-glutamic acid dipeptide repeats
chr1	8880369	8880369	1	*	test_peak_40	18.8001	Promoter (1-2kb)	1	8868049	8879190	11142	2	2023	ENST00000489867.2	-1179	ENSG00000074800	ENO1	enolase 1
chr1	9275615	9275615	1	*	test_peak_41	42.0823	Distal Intergenic	1	9292894	9369532	76639	1	80176	ENST00000328089.11	-17279	ENSG00000171621	SPSB1	splA/ryanodine receptor domain and SOCS box containing 1
chr1	9410999	9410999	1	*	test_peak_42	21.0186	Distal Intergenic	1	9426975	9428916	1942	2	100506022	ENST00000641507.1	17917	ENSG00000284693	LINC02606	long intergenic non-protein coding RNA 2606
chr1	10511046	10511046	1	*	test_peak_43	8.9511	Intron (ENST00000472851.1/5195, intron 2 of 3)	1	10535888	10536289	402	1	5195	ENST00000492696.1	-24842	ENSG00000142655	PEX14	peroxisomal biogenesis factor 14
chr1	11697353	11697353	1	*	test_peak_44	8.46179	Intron (ENST00000294485.6/374946, intron 1 of 6)	1	11691710	11725857	34148	1	374946	ENST00000294485.6	5643	ENSG00000162490	DRAXIN	dorsal inhibitory axon guidance protein
chr1	11797958	11797958	1	*	test_peak_45	79.2705	Promoter (1-2kb)	1	11790642	11796545	5904	2	4524	ENST00000641820.1	-1413	ENSG00000177000	MTHFR	methylenetetrahydrofolate reductase
chr1	11806437	11806437	1	*	test_peak_46	7.21938	Promoter (<=1kb)	1	11789766	11806455	16690	2	4524	ENST00000641747.1	18	ENSG00000177000	MTHFR	methylenetetrahydrofolate reductase
chr1	11842408	11842408	1	*	test_peak_47	51.28	Promoter (1-2kb)	1	11841017	11847684	6668	1	100379251	ENST00000446542.5	1391	NA	NPPA-AS1	NPPA antisense RNA 1
chr1	11883031	11883031	1	*	test_peak_48	30.0795	Distal Intergenic	1	11857464	11858945	1482	2	4879	ENST00000376468.4	-24086	ENSG00000120937	NPPB	natriuretic peptide B
chr1	11983678	11983678	1	*	test_peak_49	16.7469	Promoter (1-2kb)	1	11981992	11992673	10682	1	9927	ENST00000412236.1	1686	ENSG00000116688	MFN2	mitofusin 2
chr1	12005726	12005726	1	*	test_peak_50	20.3784	Exon (ENST00000444836.5/9927, exon 14 of 18)	1	12019466	12029855	10390	1	60672	ENST00000478749.5	-13740	ENSG00000116691	MIIP	migration and invasion inhibitory protein
chr1	12038866	12038866	1	*	test_peak_51	14.467	Distal Intergenic	1	12031127	12032039	913	1	60672	ENST00000478299.1	7739	ENSG00000116691	MIIP	migration and invasion inhibitory protein
chr1	12040637	12040637	1	*	test_peak_52	5.54351	Distal Intergenic	1	12031127	12032039	913	1	60672	ENST00000478299.1	9510	ENSG00000116691	MIIP	migration and invasion inhibitory protein
chr1	12085831	12085831	1	*	test_peak_53	19.8814	Intron (ENST00000263932.7/943, intron 2 of 14)	1	12063470	12143117	79648	1	943	ENST00000514649.5	22361	ENSG00000120949	TNFRSF8	TNF receptor superfamily member 8
chr1	12162031	12162031	1	*	test_peak_54	28.5918	Distal Intergenic	1	12166943	12167038	96	1	102465836	ENST00000622420.1	-4912	ENSG00000283789	MIR7846	microRNA 7846
chr1	12167999	12167999	1	*	test_peak_55	7.68379	Promoter (<=1kb)	1	12167003	12209228	42226	1	7133	ENST00000492361.1	996	ENSG00000028137	TNFRSF1B	TNF receptor superfamily member 1B
chr1	12175343	12175343	1	*	test_peak_56	11.3789	Intron (ENST00000376259.7/7133, intron 1 of 9)	1	12167003	12209228	42226	1	7133	ENST00000492361.1	8340	ENSG00000028137	TNFRSF1B	TNF receptor superfamily member 1B
chr1	12218712	12218712	1	*	test_peak_57	72.8214	Distal Intergenic	1	12230030	12512047	282018	1	55187	ENST00000620676.6	-11318	ENSG00000048707	VPS13D	vacuolar protein sorting 13 homolog D
chr1	12449016	12449016	1	*	test_peak_58	131.229	Intron (ENST00000620676.6/55187, intron 65 of 69)	1	12464940	12512047	47108	1	55187	ENST00000543766.2	-15924	ENSG00000048707	VPS13D	vacuolar protein sorting 13 homolog D
chr1	12460970	12460970	1	*	test_peak_59	11.5238	Intron (ENST00000620676.6/55187, intron 67 of 69)	1	12464940	12512047	47108	1	55187	ENST00000543766.2	-3970	ENSG00000048707	VPS13D	vacuolar protein sorting 13 homolog D
chr1	12478380	12478380	1	*	test_peak_60	29.4002	Promoter (<=1kb)	1	12478549	12506972	28424	1	55187	ENST00000645148.1	-169	ENSG00000048707	VPS13D	vacuolar protein sorting 13 homolog D
chr1	12528787	12528787	1	*	test_peak_61	3.94288	Distal Intergenic	1	12507246	12507397	152	1	677882	ENST00000459326.1	21541	ENSG00000266079	SNORA59B	small nucleolar RNA, H/ACA box 59B
chr1	12529544	12529544	1	*	test_peak_62	18.568	Distal Intergenic	1	12507246	12507397	152	1	677882	ENST00000459326.1	22298	ENSG00000266079	SNORA59B	small nucleolar RNA, H/ACA box 59B
chr1	12604568	12604568	1	*	test_peak_63	46.3421	Intron (ENST00000616661.5/9249, intron 1 of 5)	1	12578718	12596308	17591	2	9249	ENST00000430996.2	-8260	ENSG00000162496	DHRS3	dehydrogenase/reductase 3
chr1	13808842	13808842	1	*	test_peak_64	25.6015	Intron (ENST00000376048.9/7799, intron 6 of 7)	1	13771726	13778463	6738	1	7799	ENST00000487453.1	37116	ENSG00000116731	PRDM2	PR/SET domain 2
chr1	15323249	15323249	1	*	test_peak_65	20.2239	Promoter (1-2kb)	1	15324469	15330008	5540	1	114827	ENST00000459961.1	-1220	ENSG00000142621	FHAD1	forkhead associated phosphopeptide binding domain 1
chr1	15424284	15424284	1	*	test_peak_66	16.2075	Intron (ENST00000375980.9/79180, intron 1 of 3)	1	15410265	15429081	18817	1	79180	ENST00000445566.1	14019	ENSG00000142634	EFHD2	EF-hand domain family member D2
chr1	15543829	15543829	1	*	test_peak_67	43.9553	Promoter (1-2kb)	1	15542165	15542304	140	1	107397391	ENST00000516057.1	1664	ENSG00000251866	SCARNA21B	small Cajal body-specific RNA 21B
chr1	15628225	15628225	1	*	test_peak_68	10.4609	Promoter (2-3kb)	1	15630402	15661057	30656	1	84301	ENST00000320153.10	-2177	ENSG00000197312	DDI2	DNA damage inducible 1 homolog 2
chr1	15677139	15677139	1	*	test_peak_69	6.72293	Distal Intergenic	1	15684320	15734769	50450	1	23207	ENST00000375799.8	-7181	ENSG00000116786	PLEKHM2	pleckstrin homology and RUN domain containing M2
chr1	15795355	15795355	1	*	test_peak_70	41.9643	Distal Intergenic	1	15807169	15809348	2180	2	440567	ENST00000483273.2	13993	ENSG00000233954	UQCRHL	ubiquinol-cytochrome c reductase hinge protein like
chr1	15952940	15952940	1	*	test_peak_71	47.0072	Promoter (<=1kb)	1	15945933	15952973	7041	2	7709	ENST00000494020.1	33	ENSG00000116809	ZBTB17	zinc finger and BTB domain containing 17
chr1	16054325	16054325	1	*	test_peak_72	37.6832	Promoter (2-3kb)	1	16052323	16057308	4986	1	1188	ENST00000431772.1	2002	ENSG00000184908	CLCNKB	chloride voltage-gated channel Kb
chr1	16143987	16143987	1	*	test_peak_73	32.651	Promoter (2-3kb)	1	16134560	16146450	11891	2	1969	ENST00000480202.1	2463	ENSG00000142627	EPHA2	EPH receptor A2
chr1	16146413	16146413	1	*	test_peak_74	10.373	Promoter (<=1kb)	1	16134560	16146450	11891	2	1969	ENST00000480202.1	37	ENSG00000142627	EPHA2	EPH receptor A2
chr1	16248993	16248993	1	*	test_peak_75	10.5409	3' UTR	1	16251082	16253427	2346	2	54455	ENST00000456164.5	4434	ENSG00000037637	FBXO42	F-box protein 42
chr1	16266692	16266692	1	*	test_peak_76	72.1612	Intron (ENST00000375592.8/54455, intron 4 of 9)	1	16251082	16253593	2512	2	54455	ENST00000444116.1	-13099	ENSG00000037637	FBXO42	F-box protein 42
chr1	16513891	16513891	1	*	test_peak_77	6.52615	Promoter (<=1kb)	1	16514122	16514285	164	2	26863	ENST00000383925.1	394	ENSG00000206737	RNVU1-18	RNA, variant U1 small nuclear 18
chr1	16519483	16519483	1	*	test_peak_78	37.9042	Intron (ENST00000648419.1/ENST00000648419.1, intron 1 of 2)	1	16514122	16514285	164	2	26863	ENST00000383925.1	-5198	ENSG00000206737	RNVU1-18	RNA, variant U1 small nuclear 18
chr1	16540573	16540573	1	*	test_peak_79	15.8136	Distal Intergenic	1	16533886	16535649	1764	2	100132147	ENST00000415386.2	-4924	ENSG00000233421	LINC01783	long intergenic non-protein coding RNA 1783
chr1	16644141	16644141	1	*	test_peak_80	28.3662	Promoter (<=1kb)	1	16625375	16644672	19298	2	84809	ENST00000635081.1	531	ENSG00000215908	CROCCP2	CROCC pseudogene 2
chr1	16645141	16645141	1	*	test_peak_81	34.1768	Promoter (<=1kb)	1	16618273	16644686	26414	2	84809	ENST00000639456.1	-455	ENSG00000215908	CROCCP2	CROCC pseudogene 2
chr1	16675074	16675074	1	*	test_peak_82	37.3857	Distal Intergenic	1	16666785	16666948	164	2	26863	ENST00000384782.1	-8126	ENSG00000206737	RNVU1-18	RNA, variant U1 small nuclear 18
chr1	16718142	16718142	1	*	test_peak_83	26.6334	Promoter (2-3kb)	1	16692280	16720157	27878	2	284729	ENST00000270691.9	2015	NA	ESPNP	espin pseudogene
chr1	16732692	16732692	1	*	test_peak_84	44.381	Distal Intergenic	1	16740273	16941434	201162	1	9696	ENST00000466256.6	-7581	ENSG00000058453	CROCC	ciliary rootlet coiled-coil, rootletin
chr1	16867382	16867382	1	*	test_peak_85	42.9363	Intron (ENST00000466256.6/9696, intron 1 of 8)	1	16870945	16874079	3135	1	112267871	ENST00000438002.1	-3563	ENSG00000228549	LOC112267871	uncharacterized LOC112267871
chr1	16890804	16890804	1	*	test_peak_86	5.84074	Promoter (1-2kb)	1	16887761	16889706	1946	2	105376805	ENST00000671472.1	-1098	ENSG00000238142	LOC105376805	uncharacterized LOC105376805
chr1	16896148	16896148	1	*	test_peak_87	4.82194	Promoter (<=1kb)	1	16895980	16896143	164	1	26863	ENST00000384278.1	168	ENSG00000206737	RNVU1-18	RNA, variant U1 small nuclear 18
chr1	17360388	17360388	1	*	test_peak_88	39.4862	Intron (ENST00000375448.4/23569, intron 15 of 15)	1	17348730	17358849	10120	1	23569	ENST00000467001.1	11658	ENSG00000159339	PADI4	peptidyl arginine deiminase 4
chr1	17569295	17569295	1	*	test_peak_89	18.3953	Intron (ENST00000361221.8/55160, intron 1 of 28)	1	17580553	17697649	117097	1	55160	ENST00000375415.5	-11258	ENSG00000074964	ARHGEF10L	Rho guanine nucleotide exchange factor 10 like
chr1	18909149	18909149	1	*	test_peak_90	63.684	Promoter (2-3kb)	1	18908291	18911992	3702	2	126917	ENST00000355609.8	2843	ENSG00000169991	IFFO2	intermediate filament family orphan 2
chr1	19003568	19003568	1	*	test_peak_91	11.5746	Distal Intergenic	1	18904280	18956676	52397	2	126917	ENST00000455833.7	-46892	ENSG00000169991	IFFO2	intermediate filament family orphan 2
chr1	19069161	19069161	1	*	test_peak_92	12.66	Distal Intergenic	1	19074567	19077827	3261	2	23352	ENST00000486515.1	8666	ENSG00000127481	UBR4	ubiquitin protein ligase E3 component n-recognin 4
chr1	19113487	19113487	1	*	test_peak_93	22.6625	Promoter (<=1kb)	1	19110487	19112687	2201	2	23352	ENST00000466969.1	-800	ENSG00000127481	UBR4	ubiquitin protein ligase E3 component n-recognin 4
chr1	19169818	19169818	1	*	test_peak_94	5.52113	Promoter (1-2kb)	1	19121213	19168055	46843	2	23352	ENST00000417040.1	-1763	ENSG00000127481	UBR4	ubiquitin protein ligase E3 component n-recognin 4
chr1	19312784	19312784	1	*	test_peak_95	31.3042	Promoter (<=1kb)	1	19312729	19328987	16259	1	54896	ENST00000497827.1	55	ENSG00000040487	SLC66A1	solute carrier family 66 member 1
chr1	19325720	19325720	1	*	test_peak_96	40.5719	Promoter (<=1kb)	1	19324754	19328081	3328	1	54896	ENST00000432465.1	966	ENSG00000040487	SLC66A1	solute carrier family 66 member 1
chr1	19407949	19407949	1	*	test_peak_97	15.2643	Intron (ENST00000264202.8/832, intron 2 of 8)	1	19338779	19419751	80973	2	832	ENST00000375144.5	11802	ENSG00000077549	CAPZB	capping actin protein of muscle Z-line subunit beta
chr1	19479478	19479478	1	*	test_peak_98	4.54779	Intron (ENST00000264202.8/832, intron 1 of 8)	1	19484403	19626630	142228	1	440574	ENST00000648702.1	-4925	ENSG00000173436	MICOS10	mitochondrial contact site and cristae organizing system subunit 10
chr1	19752513	19752513	1	*	test_peak_99	4.91283	Intron (ENST00000294543.10/255104, intron 7 of 15)	1	19682242	19738419	56178	2	255104	ENST00000489814.5	-14094	ENSG00000162542	TMCO4	transmembrane and coiled-coil domains 4
chr1	19861254	19861254	1	*	test_peak_100	9.97835	Distal Intergenic	1	19882395	19912945	30551	1	23252	ENST00000375120.4	-21141	ENSG00000169914	OTUD3	OTU deubiquitinase 3
chr1	19870204	19870204	1	*	test_peak_101	96.8642	Distal Intergenic	1	19882395	19912945	30551	1	23252	ENST00000375120.4	-12191	ENSG00000169914	OTUD3	OTU deubiquitinase 3
chr1	20188043	20188043	1	*	test_peak_102	12.6613	Promoter (1-2kb)	1	20184242	20186486	2245	2	101928017	ENST00000442226.1	-1557	ENSG00000225986	UBXN10-AS1	UBXN10 antisense RNA 1
chr1	20197691	20197691	1	*	test_peak_103	11.8795	Distal Intergenic	1	20184242	20186486	2245	2	101928017	ENST00000442226.1	-11205	ENSG00000225986	UBXN10-AS1	UBXN10 antisense RNA 1
chr1	20199151	20199151	1	*	test_peak_104	22.7769	Distal Intergenic	1	20184242	20186486	2245	2	101928017	ENST00000442226.1	-12665	ENSG00000225986	UBXN10-AS1	UBXN10 antisense RNA 1
chr1	20530419	20530419	1	*	test_peak_105	6.3581	Distal Intergenic	1	20552573	20555020	2448	1	163933	ENST00000332947.6	-22154	ENSG00000183114	FAM43B	family with sequence similarity 43 member B
chr1	21022424	21022424	1	*	test_peak_106	5.79779	Intron (ENST00000374935.7/8672, intron 4 of 32)	1	20806470	21050994	244525	2	8672	ENST00000264211.12	28570	ENSG00000075151	EIF4G3	eukaryotic translation initiation factor 4 gamma 3
chr1	21218417	21218417	1	*	test_peak_107	9.28312	3' UTR	1	21219814	21222081	2268	2	1889	ENST00000531334.1	3664	ENSG00000117298	ECE1	endothelin converting enzyme 1
chr1	21266394	21266394	1	*	test_peak_108	21.8685	Intron (ENST00000416959.1/ENST00000416959.1, intron 1 of 2)	1	21238149	21256717	18569	2	1889	ENST00000528294.1	-9677	ENSG00000117298	ECE1	endothelin converting enzyme 1
chr1	21269793	21269793	1	*	test_peak_109	6.20865	Intron (ENST00000415912.6/1889, intron 4 of 18)	1	21218584	21279549	60966	2	1889	ENST00000357071.8	9756	ENSG00000117298	ECE1	endothelin converting enzyme 1
chr1	21295181	21295181	1	*	test_peak_110	17.6346	Promoter (<=1kb)	1	21272832	21294424	21593	2	1889	ENST00000527991.2	-757	ENSG00000117298	ECE1	endothelin converting enzyme 1
chr1	21320174	21320174	1	*	test_peak_111	81.8905	Intron (ENST00000415912.6/1889, intron 1 of 18)	1	21272746	21298999	26254	2	1889	ENST00000481130.6	-21175	ENSG00000117298	ECE1	endothelin converting enzyme 1
chr1	21321261	21321261	1	*	test_peak_112	29.8911	Intron (ENST00000415912.6/1889, intron 1 of 18)	1	21272746	21298999	26254	2	1889	ENST00000481130.6	-22262	ENSG00000117298	ECE1	endothelin converting enzyme 1
chr1	21324685	21324685	1	*	test_peak_113	9.1862	Intron (ENST00000415912.6/1889, intron 1 of 18)	1	21272835	21345137	72303	2	1889	ENST00000463334.2	20452	ENSG00000117298	ECE1	endothelin converting enzyme 1
chr1	21353574	21353574	1	*	test_peak_114	6.95953	Distal Intergenic	1	21217281	21345572	128292	2	1889	ENST00000649812.1	-8002	ENSG00000117298	ECE1	endothelin converting enzyme 1
chr1	21354597	21354597	1	*	test_peak_115	10.3272	Distal Intergenic	1	21217281	21345572	128292	2	1889	ENST00000649812.1	-9025	ENSG00000117298	ECE1	endothelin converting enzyme 1
chr1	21454137	21454137	1	*	test_peak_116	24.2399	Exon (ENST00000478653.6/84224, exon 3 of 3)	1	21444992	21451858	6867	1	84224	ENST00000467103.2	9145	ENSG00000142794	NBPF3	NBPF member 3
chr1	21676195	21676195	1	*	test_peak_117	105.503	Downstream (2-3kb)	1	21679199	21681252	2054	2	84196	ENST00000479177.1	5057	ENSG00000090686	USP48	ubiquitin specific peptidase 48
chr1	21687346	21687346	1	*	test_peak_118	32.3577	Intron (ENST00000308271.14/84196, intron 24 of 26)	1	21679199	21681252	2054	2	84196	ENST00000479177.1	-6094	ENSG00000090686	USP48	ubiquitin specific peptidase 48
chr1	21687949	21687949	1	*	test_peak_119	33.4909	Intron (ENST00000308271.14/84196, intron 24 of 26)	1	21679199	21681252	2054	2	84196	ENST00000479177.1	-6697	ENSG00000090686	USP48	ubiquitin specific peptidase 48
chr1	21750043	21750043	1	*	test_peak_120	73.4181	Promoter (1-2kb)	1	21728612	21748191	19580	2	84196	ENST00000374730.2	-1852	ENSG00000090686	USP48	ubiquitin specific peptidase 48
chr1	21791860	21791860	1	*	test_peak_121	41.7853	Distal Intergenic	1	21727851	21783606	55756	2	84196	ENST00000421625.6	-8254	ENSG00000090686	USP48	ubiquitin specific peptidase 48
chr1	21866533	21866533	1	*	test_peak_122	21.8814	Intron (ENST00000374695.8/3339, intron 33 of 96)	1	21865717	21872377	6661	2	3339	ENST00000644714.1	5844	ENSG00000142798	HSPG2	heparan sulfate proteoglycan 2
chr1	21905119	21905119	1	*	test_peak_123	61.8637	Intron (ENST00000374695.8/3339, intron 1 of 96)	1	21887233	21896310	9078	2	3339	ENST00000412328.5	-8809	ENSG00000142798	HSPG2	heparan sulfate proteoglycan 2
chr1	21906918	21906918	1	*	test_peak_124	25.5982	Intron (ENST00000374695.8/3339, intron 1 of 96)	1	21887233	21896310	9078	2	3339	ENST00000412328.5	-10608	ENSG00000142798	HSPG2	heparan sulfate proteoglycan 2
chr1	21917012	21917012	1	*	test_peak_125	20.3022	Intron (ENST00000374695.8/3339, intron 1 of 96)	1	21822244	21937310	115067	2	3339	ENST00000374695.8	20298	ENSG00000142798	HSPG2	heparan sulfate proteoglycan 2
chr1	21974851	21974851	1	*	test_peak_126	8.46179	Promoter (2-3kb)	1	21977022	21989354	12333	1	23436	ENST00000337107.11	-2171	ENSG00000219073	CELA3B	chymotrypsin like elastase 3B
chr1	22025984	22025984	1	*	test_peak_127	15.4502	Promoter (<=1kb)	1	22023990	22026048	2059	2	101928043	ENST00000455966.2	64	ENSG00000228397	LINC01635	long intergenic non-protein coding RNA 1635
chr1	22104337	22104337	1	*	test_peak_128	8.76357	Distal Intergenic	1	22127038	22129851	2814	2	54361	ENST00000415567.1	25514	ENSG00000162552	WNT4	Wnt family member 4
chr1	22997714	22997714	1	*	test_peak_129	19.8771	Distal Intergenic	1	23010834	23014024	3191	2	729059	ENST00000440767.2	16310	ENSG00000227868	TEX46	testis expressed 46
chr1	23115278	23115278	1	*	test_peak_130	16.7605	Intron (ENST00000418342.5/7798, intron 1 of 3)	1	23094155	23133679	39525	2	7798	ENST00000475164.2	18401	ENSG00000169641	LUZP1	leucine zipper protein 1
chr1	23778016	23778016	1	*	test_peak_131	50.1283	Promoter (<=1kb)	1	23706901	23778283	71383	2	100506963	ENST00000655402.1	267	ENSG00000236810	ELOA-AS1	ELOA antisense RNA 1
chr1	24412264	24412264	1	*	test_peak_132	13.9955	Promoter (<=1kb)	1	24391562	24412027	20466	2	90529	ENST00000483528.1	-237	ENSG00000001460	STPG1	sperm tail PG-rich repeat containing 1
chr1	24438624	24438624	1	*	test_peak_133	6.95953	Intron (ENST00000374399.9/57185, intron 2 of 11)	1	24456166	24466378	10213	1	57185	ENST00000432012.1	-17542	ENSG00000001461	NIPAL3	NIPA like domain containing 3
chr1	24656217	24656217	1	*	test_peak_134	16.4746	Promoter (1-2kb)	1	24655054	24660975	5922	1	10250	ENST00000488317.1	1163	ENSG00000133226	SRRM1	serine and arginine repetitive matrix 1
chr1	25272447	25272447	1	*	test_peak_135	11.0912	Promoter (<=1kb)	1	25272439	25329161	56723	1	6007	ENST00000648012.1	8	ENSG00000187010	RHD	Rh blood group D antigen
chr1	25279917	25279917	1	*	test_peak_136	140.675	Intron (ENST00000564398.5/6007, intron 1 of 6)	1	25272548	25329211	56664	1	6007	ENST00000568195.5	7369	ENSG00000187010	RHD	Rh blood group D antigen
chr1	25285234	25285234	1	*	test_peak_137	64.0413	Intron (ENST00000564398.5/6007, intron 2 of 6)	1	25272548	25329211	56664	1	6007	ENST00000568195.5	12686	ENSG00000187010	RHD	Rh blood group D antigen
chr1	25323030	25323030	1	*	test_peak_138	23.4651	Intron (ENST00000648012.1/6007, intron 8 of 8)	1	25335846	25337218	1373	2	57035	ENST00000564413.1	14188	ENSG00000117616	RSRP1	arginine and serine rich protein 1
chr1	25368377	25368377	1	*	test_peak_139	16.0798	Intron (ENST00000294413.12/6006, intron 9 of 9)	1	25342592	25351654	9063	1	23585	ENST00000487234.1	25785	ENSG00000183726	TMEM50A	transmembrane protein 50A
chr1	25413431	25413431	1	*	test_peak_140	145.887	Intron (ENST00000294413.12/6006, intron 1 of 9)	1	25362363	25420792	58430	2	6006	ENST00000346452.8	7361	ENSG00000188672	RHCE	Rh blood group CcEe antigens
chr1	25420862	25420862	1	*	test_peak_141	37.081	Promoter (<=1kb)	1	25402596	25420848	18253	2	6006	ENST00000495048.1	-14	ENSG00000188672	RHCE	Rh blood group CcEe antigens
chr1	25477569	25477569	1	*	test_peak_142	20.6141	Intron (ENST00000399766.7/55219, intron 4 of 8)	1	25448893	25458783	9891	1	55219	ENST00000470035.1	28676	ENSG00000204178	MACO1	macoilin 1
chr1	25933588	25933588	1	*	test_peak_143	34.8604	Distal Intergenic	1	25900595	25906991	6397	2	3925	ENST00000357865.6	-26597	ENSG00000117632	STMN1	stathmin 1
chr1	26070616	26070616	1	*	test_peak_144	80.3892	Promoter (2-3kb)	1	26061244	26068436	7193	2	84676	ENST00000483052.1	-2180	ENSG00000158022	TRIM63	tripartite motif containing 63
chr1	26126456	26126456	1	*	test_peak_145	32.4301	Distal Intergenic	1	26111837	26125543	13707	1	149420	ENST00000374271.8	14619	ENSG00000175087	PDIK1L	PDLIM1 interacting kinase 1 like
chr1	26284886	26284886	1	*	test_peak_146	10.5969	Exon (ENST00000472155.5/91544, exon 10 of 14)	1	26280122	26281450	1329	1	83442	ENST00000319041.6	4764	ENSG00000142669	SH3BGRL3	SH3 domain binding glutamate rich protein like 3
chr1	26287172	26287172	1	*	test_peak_147	46.7876	Intron (ENST00000314675.11/91544, intron 4 of 10)	1	26280122	26281450	1329	1	83442	ENST00000319041.6	7050	ENSG00000142669	SH3BGRL3	SH3 domain binding glutamate rich protein like 3
chr1	26378592	26378592	1	*	test_peak_148	73.7264	Distal Intergenic	1	26364722	26374522	9801	2	257101	ENST00000455900.5	-4070	ENSG00000176083	ZNF683	zinc finger protein 683
chr1	26717376	26717376	1	*	test_peak_149	8.314	Intron (ENST00000430799.7/8289, intron 1 of 19)	1	26727708	26731318	3611	1	8289	ENST00000524572.1	-10332	ENSG00000117713	ARID1A	AT-rich interaction domain 1A
chr1	26722008	26722008	1	*	test_peak_150	22.496	Intron (ENST00000430799.7/8289, intron 1 of 19)	1	26727708	26731318	3611	1	8289	ENST00000524572.1	-5700	ENSG00000117713	ARID1A	AT-rich interaction domain 1A
chr1	26723555	26723555	1	*	test_peak_151	40.0688	Intron (ENST00000430799.7/8289, intron 1 of 19)	1	26727708	26731318	3611	1	8289	ENST00000524572.1	-4153	ENSG00000117713	ARID1A	AT-rich interaction domain 1A
chr1	26744244	26744244	1	*	test_peak_152	21.9413	Intron (ENST00000430799.7/8289, intron 4 of 19)	1	26752952	26765080	12129	1	8289	ENST00000636958.1	-8708	ENSG00000117713	ARID1A	AT-rich interaction domain 1A
chr1	26787115	26787115	1	*	test_peak_153	10.3206	Promoter (<=1kb)	1	26787472	26794250	6779	1	55650	ENST00000430292.5	-357	ENSG00000060642	PIGV	phosphatidylinositol glycan anchor biosynthesis class V
chr1	26791731	26791731	1	*	test_peak_154	35.1124	Promoter (2-3kb)	1	26788928	26794581	5654	1	55650	ENST00000455364.1	2803	ENSG00000060642	PIGV	phosphatidylinositol glycan anchor biosynthesis class V
chr1	26952277	26952277	1	*	test_peak_155	6.95953	Exon (ENST00000320567.6/126695, exon 2 of 4)	1	26945135	26946184	1050	1	10726	ENST00000484772.1	7142	ENSG00000090273	NUDC	nuclear distribution C, dynein complex regulator
chr1	27074409	27074409	1	*	test_peak_156	64.8877	Distal Intergenic	1	27100345	27102795	2451	2	6548	ENST00000447808.1	28386	ENSG00000090020	SLC9A1	solute carrier family 9 member A1
chr1	27115813	27115813	1	*	test_peak_157	27.7795	Intron (ENST00000263980.8/6548, intron 1 of 11)	1	27098815	27104022	5208	2	6548	ENST00000374089.5	-11791	ENSG00000090020	SLC9A1	solute carrier family 9 member A1
chr1	27157424	27157424	1	*	test_peak_158	8.88167	Promoter (2-3kb)	1	27098809	27155125	56317	2	6548	ENST00000263980.8	-2299	ENSG00000090020	SLC9A1	solute carrier family 9 member A1
chr1	27542741	27542741	1	*	test_peak_159	125.605	Intron (ENST00000247087.10/27245, intron 5 of 5)	1	27552773	27553545	773	2	27245	ENST00000644833.1	10804	ENSG00000126705	AHDC1	AT-hook DNA binding motif containing 1
chr1	27867417	27867417	1	*	test_peak_160	58.5387	Distal Intergenic	1	27872543	27886685	14143	1	9473	ENST00000328928.11	-5126	ENSG00000130775	THEMIS2	thymocyte selection associated family member 2
chr1	27979779	27979779	1	*	test_peak_161	30.8957	Intron (ENST00000373871.8/2140, intron 16 of 17)	1	27963637	27966710	3074	1	55113	ENST00000481387.1	16142	ENSG00000158156	XKR8	XK related 8
chr1	28172833	28172833	1	*	test_peak_162	7.95482	Intron (ENST00000373857.8/5724, intron 1 of 1)	1	28147166	28176690	29525	2	5724	ENST00000373857.8	3857	ENSG00000169403	PTAFR	platelet activating factor receptor
chr1	28267163	28267163	1	*	test_peak_163	6.95953	Intron (ENST00000253063.4/83667, intron 1 of 9)	1	28259518	28282491	22974	1	83667	ENST00000253063.4	7645	ENSG00000130766	SESN2	sestrin 2
chr1	28450117	28450117	1	*	test_peak_164	8.83554	Intron (ENST00000633371.1/65979, intron 3 of 4)	1	28438171	28497303	59133	1	65979	ENST00000373836.4	11946	ENSG00000204138	PHACTR4	phosphatase and actin regulator 4
chr1	28501196	28501196	1	*	test_peak_165	29.5379	Distal Intergenic	1	28505943	28539196	33254	1	1104	ENST00000398958.6	-4747	ENSG00000180198	RCC1	regulator of chromosome condensation 1
chr1	28525176	28525176	1	*	test_peak_166	13.4549	Intron (ENST00000398958.6/1104, intron 3 of 11)	1	28518695	28536293	17599	1	1104	ENST00000430407.1	6481	ENSG00000180198	RCC1	regulator of chromosome condensation 1
chr1	28590160	28590160	1	*	test_peak_167	35.4531	Promoter (2-3kb)	1	28592200	28595443	3244	1	115273	ENST00000373826.3	-2040	ENSG00000188060	RAB42	RAB42, member RAS oncogene family
chr1	28882395	28882395	1	*	test_peak_168	21.0186	Distal Intergenic	1	28887091	29120020	232930	1	2035	ENST00000642260.1	-4696	ENSG00000159023	EPB41	erythrocyte membrane protein band 4.1
chr1	28884041	28884041	1	*	test_peak_169	160.627	Distal Intergenic	1	28887091	29120020	232930	1	2035	ENST00000642260.1	-3050	ENSG00000159023	EPB41	erythrocyte membrane protein band 4.1
chr1	28885175	28885175	1	*	test_peak_170	46.633	Promoter (1-2kb)	1	28887091	29120020	232930	1	2035	ENST00000642260.1	-1916	ENSG00000159023	EPB41	erythrocyte membrane protein band 4.1
chr1	28927077	28927077	1	*	test_peak_171	21.6888	Intron (ENST00000642260.1/2035, intron 1 of 20)	1	28914626	29065950	151325	1	2035	ENST00000645184.1	12451	ENSG00000159023	EPB41	erythrocyte membrane protein band 4.1
chr1	29033139	29033139	1	*	test_peak_172	20.6141	3' UTR	1	29039418	29069522	30105	1	2035	ENST00000644470.1	-6279	ENSG00000159023	EPB41	erythrocyte membrane protein band 4.1
chr1	29157071	29157071	1	*	test_peak_173	27.8028	Promoter (2-3kb)	1	29154872	29159540	4669	2	6429	ENST00000477193.1	2469	ENSG00000116350	SRSF4	serine and arginine rich splicing factor 4
chr1	29202932	29202932	1	*	test_peak_174	15.6468	Promoter (<=1kb)	1	29200324	29203170	2847	2	51102	ENST00000464511.1	238	ENSG00000116353	MECR	mitochondrial trans-2-enoyl-CoA reductase
chr1	30731976	30731976	1	*	test_peak_175	6.20865	Exon (ENST00000655364.1/ENST00000655364.1, exon 1 of 2)	1	30725720	30726364	645	1	100129196	ENST00000443076.1	6256	ENSG00000186056	MATN1-AS1	MATN1 antisense RNA 1
chr1	30769117	30769117	1	*	test_peak_176	129.804	Distal Intergenic	1	30732469	30757774	25306	2	7805	ENST00000294507.4	-11343	ENSG00000162511	LAPTM5	lysosomal protein transmembrane 5
chr1	30778511	30778511	1	*	test_peak_177	20.1381	Distal Intergenic	1	30732469	30757774	25306	2	7805	ENST00000294507.4	-20737	ENSG00000162511	LAPTM5	lysosomal protein transmembrane 5
chr1	31410366	31410366	1	*	test_peak_178	5.20083	Promoter (<=1kb)	1	31410217	31425858	15642	1	347735	ENST00000487207.5	149	ENSG00000168528	SERINC2	serine incorporator 2
chr1	31574865	31574865	1	*	test_peak_179	9.52246	Promoter (1-2kb)	1	31576485	31587682	11198	1	64129	ENST00000457433.6	-1620	ENSG00000142910	TINAGL1	tubulointerstitial nephritis antigen like 1
chr1	31781345	31781345	1	*	test_peak_180	8.83554	Distal Intergenic	1	31741800	31764893	23094	2	576	ENST00000533175.1	-16452	ENSG00000121753	ADGRB2	adhesion G protein-coupled receptor B2
chr1	31827220	31827220	1	*	test_peak_181	108.592	Distal Intergenic	1	31790424	31816051	25628	2	90853	ENST00000360482.6	-11169	ENSG00000134668	SPOCD1	SPOC domain containing 1
chr1	31944484	31944484	1	*	test_peak_182	35.5587	Promoter (<=1kb)	1	31919130	31944856	25727	2	8073	ENST00000526960.1	372	ENSG00000184007	PTP4A2	protein tyrosine phosphatase 4A2
chr1	32021859	32021859	1	*	test_peak_183	10.0511	Intron (ENST00000327300.12/10657, intron 1 of 8)	1	32014182	32060850	46669	1	10657	ENST00000484270.2	7677	ENSG00000121774	KHDRBS1	KH RNA binding domain containing, signal transduction associated 1
chr1	32123534	32123534	1	*	test_peak_184	10.0393	Intron (ENST00000373625.8/23633, intron 1 of 13)	1	32108058	32173173	65116	1	23633	ENST00000471599.5	15476	ENSG00000025800	KPNA6	karyopherin subunit alpha 6
chr1	32127949	32127949	1	*	test_peak_185	11.3558	Intron (ENST00000373625.8/23633, intron 1 of 13)	1	32142923	32162394	19472	1	23633	ENST00000469790.1	-14974	ENSG00000025800	KPNA6	karyopherin subunit alpha 6
chr1	32133689	32133689	1	*	test_peak_186	69.3656	Intron (ENST00000373625.8/23633, intron 1 of 13)	1	32142923	32162394	19472	1	23633	ENST00000469790.1	-9234	ENSG00000025800	KPNA6	karyopherin subunit alpha 6
chr1	32236249	32236249	1	*	test_peak_187	6.8274	Intron (ENST00000423995.5/339483, intron 2 of 5)	1	32231660	32240422	8763	2	339483	ENST00000403496.6	4173	NA	MTMR9LP	myotubularin related protein 9 like, pseudogene
chr1	32307530	32307530	1	*	test_peak_188	7.97506	Intron (ENST00000373548.8/3065, intron 2 of 13)	1	32292161	32327677	35517	1	3065	ENST00000472928.5	15369	ENSG00000116478	HDAC1	histone deacetylase 1
chr1	32391219	32391219	1	*	test_peak_189	57.7756	Intron (ENST00000455895.6/55108, intron 2 of 10)	1	32376630	32394425	17796	2	55108	ENST00000527513.5	3206	ENSG00000160058	BSDC1	BSD domain containing 1
chr1	32494382	32494382	1	*	test_peak_190	3.80859	3' UTR	1	32465072	32496686	31615	1	728116	ENST00000609129.2	29310	ENSG00000273274	ZBTB8B	zinc finger and BTB domain containing 8B
chr1	32757538	32757538	1	*	test_peak_191	22.999	Intron (ENST00000401073.7/57648, intron 1 of 6)	1	32754021	32774970	20950	1	57648	ENST00000373481.7	3517	ENSG00000162522	KIAA1522	KIAA1522
chr1	32939931	32939931	1	*	test_peak_192	11.814	Intron (ENST00000661031.1/ENST00000661031.1, intron 2 of 2)	1	32936445	32964685	28241	2	127544	ENST00000373456.11	24754	ENSG00000116514	RNF19B	ring finger protein 19B
chr1	33009767	33009767	1	*	test_peak_193	79.8548	Promoter (2-3kb)	1	33010519	33012357	1839	2	204	ENST00000482191.1	2590	ENSG00000004455	AK2	adenylate kinase 2
chr1	33396738	33396738	1	*	test_peak_194	32.4301	Intron (ENST00000484692.1/1912, intron 1 of 2)	1	33368570	33392765	24196	2	1912	ENST00000468406.5	-3973	ENSG00000134686	PHC2	polyhomeotic homolog 2
chr1	34843809	34843809	1	*	test_peak_195	63.8041	Intron (ENST00000426886.1/113444, intron 2 of 4)	1	34855689	34859045	3357	2	113444	ENST00000417239.1	15236	ENSG00000163866	SMIM12	small integral membrane protein 12
chr1	34845664	34845664	1	*	test_peak_196	7.62453	Intron (ENST00000426886.1/113444, intron 2 of 4)	1	34855689	34859045	3357	2	113444	ENST00000417239.1	13381	ENSG00000163866	SMIM12	small integral membrane protein 12
chr1	35180931	35180931	1	*	test_peak_197	5.42935	Promoter (<=1kb)	1	35176378	35180645	4268	2	6421	ENST00000468598.5	-286	ENSG00000116560	SFPQ	splicing factor proline and glutamine rich
chr1	35279395	35279395	1	*	test_peak_198	25.3426	Intron (ENST00000314607.11/9202, intron 1 of 29)	1	35269033	35359229	90197	1	9202	ENST00000441447.1	10362	ENSG00000146463	ZMYM4	zinc finger MYM-type containing 4
chr1	35499965	35499965	1	*	test_peak_199	15.6167	Intron (ENST00000325722.8/79932, intron 3 of 20)	1	35460308	35506867	46560	2	79932	ENST00000431916.5	6902	ENSG00000142687	KIAA0319L	KIAA0319 like
chr1	35507779	35507779	1	*	test_peak_200	6.01142	Promoter (<=1kb)	1	35460308	35506867	46560	2	79932	ENST00000431916.5	-912	ENSG00000142687	KIAA0319L	KIAA0319 like
chr1	35770924	35770924	1	*	test_peak_201	10.1841	Promoter (<=1kb)	1	35732112	35769978	37867	2	63967	ENST00000318121.8	-946	ENSG00000092853	CLSPN	claspin
chr1	36128383	36128383	1	*	test_peak_202	11.3899	Distal Intergenic	1	36095239	36125222	29984	2	1296	ENST00000397799.2	-3161	ENSG00000171812	COL8A2	collagen type VIII alpha 2 chain
chr1	36224185	36224185	1	*	test_peak_203	6.52615	Promoter (<=1kb)	1	36224432	36304148	79717	1	9967	ENST00000469141.6	-247	ENSG00000054118	THRAP3	thyroid hormone receptor associated protein 3
chr1	36224601	36224601	1	*	test_peak_204	35.0808	Promoter (<=1kb)	1	36224443	36305357	80915	1	9967	ENST00000354618.10	158	ENSG00000054118	THRAP3	thyroid hormone receptor associated protein 3
chr1	36321359	36321359	1	*	test_peak_205	6.51689	Promoter (<=1kb)	1	36320604	36329340	8737	1	79729	ENST00000672976.1	755	ENSG00000214193	SH3D21	SH3 domain containing 21
chr1	36492758	36492758	1	*	test_peak_206	94.5105	Distal Intergenic	1	36466043	36483278	17236	2	1441	ENST00000373106.5	-9480	ENSG00000119535	CSF3R	colony stimulating factor 3 receptor
chr1	37689937	37689937	1	*	test_peak_207	30.8892	Promoter (<=1kb)	1	37682736	37689689	6954	2	54955	ENST00000464178.1	-248	ENSG00000116922	C1orf109	chromosome 1 open reading frame 109
chr1	37690774	37690774	1	*	test_peak_208	12.6202	Promoter (<=1kb)	1	37686273	37690520	4248	2	54955	ENST00000461359.5	-254	ENSG00000116922	C1orf109	chromosome 1 open reading frame 109
chr1	37922966	37922966	1	*	test_peak_209	25.7414	Intron (ENST00000373027.5/3633, intron 1 of 17)	1	37860697	37931749	71053	2	3633	ENST00000373027.5	8783	ENSG00000204084	INPP5B	inositol polyphosphate-5-phosphatase B
chr1	37999701	37999701	1	*	test_peak_210	14.8537	Promoter (<=1kb)	1	37998718	37999432	715	2	2275	ENST00000483132.1	-269	ENSG00000183386	FHL3	four and a half LIM domains 3
chr1	38037683	38037683	1	*	test_peak_211	3.852	Distal Intergenic	1	38043829	38046793	2965	2	5453	ENST00000373012.5	9110	ENSG00000185668	POU3F1	POU class 3 homeobox 1
chr1	38744721	38744721	1	*	test_peak_212	15.5468	Distal Intergenic	1	38839349	38848074	8726	2	64121	ENST00000474456.1	103353	ENSG00000116954	RRAGC	Ras related GTP binding C
chr1	38777728	38777728	1	*	test_peak_213	8.19043	Intron (ENST00000641481.1/ENST00000641481.1, intron 2 of 3)	1	38839349	38848074	8726	2	64121	ENST00000474456.1	70346	ENSG00000116954	RRAGC	Ras related GTP binding C
chr1	38816054	38816054	1	*	test_peak_214	87.8552	Distal Intergenic	1	38839349	38848074	8726	2	64121	ENST00000474456.1	32020	ENSG00000116954	RRAGC	Ras related GTP binding C
chr1	38915572	38915572	1	*	test_peak_215	28.5918	Exon (ENST00000372990.6/54933, exon 3 of 8)	1	38886296	38926837	40542	2	54933	ENST00000289248.6	11265	ENSG00000158315	RHBDL2	rhomboid like 2
chr1	39168080	39168080	1	*	test_peak_216	59.3681	Intron (ENST00000567887.5/23499, intron 1 of 100)	1	39158864	39333181	174318	1	23499	ENST00000672812.1	9216	ENSG00000127603	MACF1	microtubule actin crosslinking factor 1
chr1	39184616	39184616	1	*	test_peak_217	12.8456	Intron (ENST00000567887.5/23499, intron 1 of 100)	1	39204246	39487177	282932	1	23499	ENST00000564288.5	-19630	ENSG00000127603	MACF1	microtubule actin crosslinking factor 1
chr1	39196460	39196460	1	*	test_peak_218	11.9555	Intron (ENST00000567887.5/23499, intron 1 of 100)	1	39204246	39487177	282932	1	23499	ENST00000564288.5	-7786	ENSG00000127603	MACF1	microtubule actin crosslinking factor 1
chr1	39214161	39214161	1	*	test_peak_219	11.5746	Promoter (1-2kb)	1	39215262	39260540	45279	1	23499	ENST00000480624.5	-1101	ENSG00000127603	MACF1	microtubule actin crosslinking factor 1
chr1	39711647	39711647	1	*	test_peak_220	64.8877	Intron (ENST00000470018.5/10450, intron 1 of 7)	1	39692182	39745403	53222	1	10450	ENST00000470018.5	19465	ENSG00000084072	PPIE	peptidylprolyl isomerase E
chr1	39892906	39892906	1	*	test_peak_221	8.56619	Downstream (2-3kb)	1	39895428	39901917	6490	2	4610	ENST00000372816.3	9011	ENSG00000116990	MYCL	MYCL proto-oncogene, bHLH transcription factor
chr1	40036805	40036805	1	*	test_peak_222	13.9577	Distal Intergenic	1	40040233	40072649	32417	1	10487	ENST00000372797.7	-3428	ENSG00000131236	CAP1	cyclase associated actin cytoskeleton regulatory protein 1
chr1	40040002	40040002	1	*	test_peak_223	3.35419	Promoter (<=1kb)	1	40040233	40072649	32417	1	10487	ENST00000372797.7	-231	ENSG00000131236	CAP1	cyclase associated actin cytoskeleton regulatory protein 1
chr1	40049485	40049485	1	*	test_peak_224	15.1882	Intron (ENST00000372797.7/10487, intron 1 of 12)	1	40040882	40060130	19249	1	10487	ENST00000446031.1	8603	ENSG00000131236	CAP1	cyclase associated actin cytoskeleton regulatory protein 1
chr1	40057657	40057657	1	*	test_peak_225	72.6395	Intron (ENST00000372797.7/10487, intron 1 of 12)	1	40067270	40071581	4312	1	10487	ENST00000479759.5	-9613	ENSG00000131236	CAP1	cyclase associated actin cytoskeleton regulatory protein 1
chr1	40059657	40059657	1	*	test_peak_226	6.52615	Intron (ENST00000372797.7/10487, intron 2 of 12)	1	40067270	40071581	4312	1	10487	ENST00000479759.5	-7613	ENSG00000131236	CAP1	cyclase associated actin cytoskeleton regulatory protein 1
chr1	40222119	40222119	1	*	test_peak_227	18.4976	Intron (ENST00000372771.5/6018, intron 5 of 7)	1	40245947	40251683	5737	1	127391	ENST00000468258.1	-23828	ENSG00000188800	TMCO2	transmembrane and coiled-coil domains 2
chr1	40383773	40383773	1	*	test_peak_228	23.6559	Intron (ENST00000435168.6/64744, intron 2 of 6)	1	40374648	40423326	48679	1	64744	ENST00000372708.5	9125	ENSG00000084070	SMAP2	small ArfGAP2
chr1	40634129	40634129	1	*	test_peak_229	70.5295	Intron (ENST00000372684.8/9783, intron 4 of 7)	1	40626214	40665445	39232	2	9783	ENST00000372683.1	31316	ENSG00000117016	RIMS3	regulating synaptic membrane exocytosis 3
chr1	40821060	40821060	1	*	test_peak_230	109.311	Promoter (2-3kb)	1	40818964	40840451	21488	1	9132	ENST00000506017.1	2096	ENSG00000117013	KCNQ4	potassium voltage-gated channel subfamily Q member 4
chr1	40864190	40864190	1	*	test_peak_231	23.8454	Promoter (1-2kb)	1	40861054	40862363	1310	2	163732	ENST00000372638.4	-1827	ENSG00000179862	CITED4	Cbp/p300 interacting transactivator with Glu/Asp rich carboxy-terminal domain 4
chr1	40939563	40939563	1	*	test_peak_232	24.3258	Exon (ENST00000653821.1/ENST00000653821.1, exon 1 of 2)	1	40979688	41011754	32067	1	1503	ENST00000480420.6	-40125	ENSG00000171793	CTPS1	CTP synthase 1
chr1	40975121	40975121	1	*	test_peak_233	14.9817	Distal Intergenic	1	40979688	41011754	32067	1	1503	ENST00000480420.6	-4567	ENSG00000171793	CTPS1	CTP synthase 1
chr1	41003855	41003855	1	*	test_peak_234	26.3504	Promoter (2-3kb)	1	41001539	41009589	8051	1	1503	ENST00000464283.5	2316	ENSG00000171793	CTPS1	CTP synthase 1
chr1	41160688	41160688	1	*	test_peak_235	37.2836	Promoter (<=1kb)	1	41027202	41160898	133697	2	22955	ENST00000326197.11	210	ENSG00000010803	SCMH1	Scm polycomb group protein homolog 1
chr1	42658083	42658083	1	*	test_peak_236	12.8456	Promoter (<=1kb)	1	42658423	42676758	18336	1	10465	ENST00000304979.8	-340	ENSG00000171960	PPIH	peptidylprolyl isomerase H
chr1	42686676	42686676	1	*	test_peak_237	7.67009	Intron (ENST00000321358.12/4904, intron 2 of 7)	1	42683156	42697211	14056	1	4904	ENST00000467957.1	3520	ENSG00000065978	YBX1	Y-box binding protein 1
chr1	42825472	42825472	1	*	test_peak_238	102.158	Promoter (<=1kb)	1	42825560	42844989	19430	1	114625	ENST00000372514.7	-88	ENSG00000164010	ERMAP	erythroblast membrane associated protein (Scianna blood group)
chr1	42925046	42925046	1	*	test_peak_239	59.4174	Downstream (<1kb)	1	42929640	42929928	289	2	6513	ENST00000669445.1	4882	ENSG00000117394	SLC2A1	solute carrier family 2 member 1
chr1	42936479	42936479	1	*	test_peak_240	106.751	Intron (ENST00000426263.9/6513, intron 2 of 9)	1	42929640	42929928	289	2	6513	ENST00000669445.1	-6551	ENSG00000117394	SLC2A1	solute carrier family 2 member 1
chr1	42949713	42949713	1	*	test_peak_241	14.9817	Intron (ENST00000426263.9/6513, intron 1 of 9)	1	42926796	42943238	16443	2	6513	ENST00000475162.3	-6475	ENSG00000117394	SLC2A1	solute carrier family 2 member 1
chr1	42963853	42963853	1	*	test_peak_242	163.619	Intron (ENST00000431759.5/440584, intron 1 of 3)	1	42959104	42976428	17325	1	440584	ENST00000416689.1	4749	ENSG00000227533	SLC2A1-AS1	SLC2A1 antisense RNA 1
chr1	43011194	43011194	1	*	test_peak_243	7.23851	Distal Intergenic	1	42959104	42976428	17325	1	440584	ENST00000416689.1	52090	ENSG00000227533	SLC2A1-AS1	SLC2A1 antisense RNA 1
chr1	43045046	43045046	1	*	test_peak_244	12.4686	Distal Intergenic	1	42959104	42976428	17325	1	440584	ENST00000416689.1	85942	ENSG00000227533	SLC2A1-AS1	SLC2A1 antisense RNA 1
chr1	43134240	43134240	1	*	test_peak_245	19.2133	Distal Intergenic	1	43145153	43156396	11244	1	440585	ENST00000410048.5	-10913	ENSG00000186973	FAM183A	family with sequence similarity 183 member A
chr1	43330435	43330435	1	*	test_peak_246	5.4876	Distal Intergenic	1	43337849	43349537	11689	1	4352	ENST00000638732.1	-7414	ENSG00000117400	MPL	MPL proto-oncogene, thrombopoietin receptor
chr1	43345370	43345370	1	*	test_peak_247	19.1587	Intron (ENST00000638732.1/4352, intron 6 of 9)	1	43349263	43352736	3474	1	4352	ENST00000643351.1	-3893	ENSG00000117400	MPL	MPL proto-oncogene, thrombopoietin receptor
chr1	43367463	43367463	1	*	test_peak_248	34.0018	Promoter (<=1kb)	1	43364015	43367416	3402	2	64834	ENST00000482302.5	-47	ENSG00000066322	ELOVL1	ELOVL fatty acid elongase 1
chr1	43405410	43405410	1	*	test_peak_249	20.9276	Promoter (1-2kb)	1	43404404	43422104	17701	1	23334	ENST00000639852.1	1006	ENSG00000198198	SZT2	SZT2 subunit of KICSTOR complex
chr1	43522962	43522962	1	*	test_peak_250	109.52	Promoter (2-3kb)	1	43525187	43553519	28333	1	5792	ENST00000496043.5	-2225	ENSG00000142949	PTPRF	protein tyrosine phosphatase receptor type F
chr1	43835232	43835232	1	*	test_peak_251	12.5399	Intron (ENST00000645057.1/9682, intron 18 of 25)	1	43838250	43931139	92890	1	6487	ENST00000644645.1	-3018	ENSG00000126091	ST3GAL3	ST3 beta-galactoside alpha-2,3-sialyltransferase 3
chr1	43958579	43958579	1	*	test_peak_252	10.1093	Promoter (1-2kb)	1	43957109	43957549	441	1	9670	ENST00000480902.1	1470	ENSG00000117408	IPO13	importin 13
chr1	44030623	44030623	1	*	test_peak_253	3.11409	Promoter (<=1kb)	1	43991831	44031360	39530	2	6536	ENST00000372306.7	737	ENSG00000196517	SLC6A9	solute carrier family 6 member 9
chr1	44030743	44030743	1	*	test_peak_254	7.6387	Promoter (<=1kb)	1	43991831	44031360	39530	2	6536	ENST00000372306.7	617	ENSG00000196517	SLC6A9	solute carrier family 6 member 9
chr1	44036104	44036104	1	*	test_peak_255	137.149	Intron (ENST00000657086.1/ENST00000657086.1, intron 1 of 1)	1	44008515	44031467	22953	2	6536	ENST00000492434.6	-4637	ENSG00000196517	SLC6A9	solute carrier family 6 member 9
chr1	44036724	44036724	1	*	test_peak_256	36.2859	Intron (ENST00000657086.1/ENST00000657086.1, intron 1 of 1)	1	44008515	44031467	22953	2	6536	ENST00000492434.6	-5257	ENSG00000196517	SLC6A9	solute carrier family 6 member 9
chr1	44044346	44044346	1	*	test_peak_257	37.9645	Intron (ENST00000607988.5/ENST00000607988.5, intron 2 of 3)	1	44008515	44031467	22953	2	6536	ENST00000492434.6	-12879	ENSG00000196517	SLC6A9	solute carrier family 6 member 9
chr1	44093795	44093795	1	*	test_peak_258	13.3541	Intron (ENST00000434244.5/ENST00000434244.5, intron 5 of 6)	1	44118821	44135140	16320	1	128209	ENST00000372299.4	-25026	ENSG00000171872	KLF17	Kruppel like factor 17
chr1	44290979	44290979	1	*	test_peak_259	16.8152	Intron (ENST00000456170.6/79033, intron 3 of 6)	1	44221070	44319744	98675	2	79033	ENST00000456170.6	28765	ENSG00000117419	ERI3	ERI1 exoribonuclease family member 3
chr1	44485764	44485764	1	*	test_peak_260	25.6624	Intron (ENST00000355387.6/55182, intron 2 of 14)	1	44545493	44545552	60	1	100847089	ENST00000581357.1	-59729	ENSG00000263381	MIR5584	microRNA 5584
chr1	44532293	44532293	1	*	test_peak_261	3.77396	Intron (ENST00000355387.6/55182, intron 2 of 14)	1	44545493	44545552	60	1	100847089	ENST00000581357.1	-13200	ENSG00000263381	MIR5584	microRNA 5584
chr1	44610240	44610240	1	*	test_peak_262	11.3224	Intron (ENST00000355387.6/55182, intron 2 of 14)	1	44614265	44627057	12793	1	55182	ENST00000496262.1	-4025	ENSG00000187147	RNF220	ring finger protein 220
chr1	44638165	44638165	1	*	test_peak_263	19.9738	Promoter (<=1kb)	1	44638296	44650890	12595	1	55182	ENST00000474394.5	-131	ENSG00000187147	RNF220	ring finger protein 220
chr1	44831130	44831130	1	*	test_peak_264	11.0912	Intron (ENST00000447098.6/8643, intron 5 of 22)	1	44819844	44823260	3417	2	8643	ENST00000438067.5	-7870	ENSG00000117425	PTCH2	patched 2
chr1	45012803	45012803	1	*	test_peak_265	94.7279	Promoter (<=1kb)	1	45012804	45014815	2012	1	7389	ENST00000478467.5	-1	ENSG00000126088	UROD	uroporphyrinogen decarboxylase
chr1	45035848	45035848	1	*	test_peak_266	22.9391	Intron (ENST00000359600.6/57643, intron 9 of 13)	1	45014547	45015405	859	1	7389	ENST00000465678.1	21301	ENSG00000126088	UROD	uroporphyrinogen decarboxylase
chr1	45037755	45037755	1	*	test_peak_267	9.02153	Intron (ENST00000359600.6/57643, intron 8 of 13)	1	45014547	45015405	859	1	7389	ENST00000465678.1	23208	ENSG00000126088	UROD	uroporphyrinogen decarboxylase
chr1	45039155	45039155	1	*	test_peak_268	59.009	Intron (ENST00000359600.6/57643, intron 7 of 13)	1	45014547	45015405	859	1	7389	ENST00000465678.1	24608	ENSG00000126088	UROD	uroporphyrinogen decarboxylase
chr1	45323981	45323981	1	*	test_peak_269	8.8679	Promoter (2-3kb)	1	45326895	45328679	1785	1	84842	ENST00000334815.5	-2914	ENSG00000186603	HPDL	4-hydroxyphenylpyruvate dioxygenase like
chr1	46156734	46156734	1	*	test_peak_270	40.4336	Intron (ENST00000540385.2/110117499, intron 1 of 9)	1	46175073	46185298	10226	1	10103	ENST00000498443.5	-18339	ENSG00000117472	TSPAN1	tetraspanin 1
chr1	46158638	46158638	1	*	test_peak_271	83.0226	Intron (ENST00000540385.2/110117499, intron 1 of 9)	1	46175073	46185298	10226	1	10103	ENST00000498443.5	-16435	ENSG00000117472	TSPAN1	tetraspanin 1
chr1	46437933	46437933	1	*	test_peak_272	3.08374	Promoter (1-2kb)	1	46436145	46445521	9377	1	729041	ENST00000429784.2	1788	NA	FAAHP1	fatty acid amide hydrolase pseudogene 1
chr1	46442916	46442916	1	*	test_peak_273	21.5532	Promoter (<=1kb)	1	46442924	46482493	39570	1	729041	ENST00000635606.1	-8	NA	FAAHP1	fatty acid amide hydrolase pseudogene 1
chr1	46505910	46505910	1	*	test_peak_274	22.9391	Promoter (1-2kb)	1	46506996	46514212	7217	1	127343	ENST00000371956.8	-1086	ENSG00000197587	DMBX1	diencephalon/mesencephalon homeobox 1
chr1	46506638	46506638	1	*	test_peak_275	9.24969	Promoter (<=1kb)	1	46506996	46514212	7217	1	127343	ENST00000371956.8	-358	ENSG00000197587	DMBX1	diencephalon/mesencephalon homeobox 1
chr1	46522672	46522672	1	*	test_peak_276	24.8655	Distal Intergenic	1	46506997	46514226	7230	1	127343	ENST00000360032.3	15675	ENSG00000197587	DMBX1	diencephalon/mesencephalon homeobox 1
chr1	46544971	46544971	1	*	test_peak_277	43.6708	Promoter (1-2kb)	1	46532166	46543969	11804	2	105378696	ENST00000634804.2	-1002	ENSG00000282881	TMEM275	transmembrane protein 275
chr1	47181340	47181340	1	*	test_peak_278	172.937	Promoter (2-3kb)	1	47179250	47180339	1090	1	100874253	ENST00000429328.2	2090	ENSG00000224805	LINC00853	long intergenic non-protein coding RNA 853
chr1	47213554	47213554	1	*	test_peak_279	14.1782	Downstream (2-3kb)	1	47218688	47224076	5389	2	6886	ENST00000459729.1	10522	ENSG00000162367	TAL1	TAL bHLH transcription factor 1, erythroid differentiation factor
chr1	47232370	47232370	1	*	test_peak_280	148.904	Promoter (<=1kb)	1	47224072	47232220	8149	2	6886	ENST00000464796.5	-150	ENSG00000162367	TAL1	TAL bHLH transcription factor 1, erythroid differentiation factor
chr1	50720666	50720666	1	*	test_peak_281	4.18604	Intron (ENST00000396153.7/11124, intron 6 of 18)	1	50441276	50706051	264776	2	11124	ENST00000494400.5	-14615	ENSG00000185104	FAF1	Fas associated factor 1
chr1	51005729	51005729	1	*	test_peak_282	24.1329	Distal Intergenic	1	50970245	50974634	4390	1	1031	ENST00000371761.4	35484	ENSG00000123080	CDKN2C	cyclin dependent kinase inhibitor 2C
chr1	51284629	51284629	1	*	test_peak_283	65.8375	Downstream (2-3kb)	1	51290092	51296860	6769	2	22996	ENST00000525906.1	12231	ENSG00000085831	TTC39A	tetratricopeptide repeat domain 39A
chr1	51331404	51331404	1	*	test_peak_284	19.0688	Promoter (<=1kb)	1	51297218	51331346	34129	2	22996	ENST00000262676.9	-58	ENSG00000085831	TTC39A	tetratricopeptide repeat domain 39A
chr1	51519379	51519379	1	*	test_peak_285	9.28249	Promoter (<=1kb)	1	51354263	51519266	165004	2	2060	ENST00000371733.8	-113	ENSG00000085832	EPS15	epidermal growth factor receptor pathway substrate 15
chr1	51520577	51520577	1	*	test_peak_286	37.1063	Promoter (1-2kb)	1	51354263	51519266	165004	2	2060	ENST00000371733.8	-1311	ENSG00000085832	EPS15	epidermal growth factor receptor pathway substrate 15
chr1	51661300	51661300	1	*	test_peak_287	6.52615	Intron (ENST00000371714.5/114883, intron 5 of 25)	1	51617114	51776912	159799	1	114883	ENST00000489990.5	44186	ENSG00000117859	OSBPL9	oxysterol binding protein like 9
chr1	51664986	51664986	1	*	test_peak_288	16.0798	Intron (ENST00000371714.5/114883, intron 5 of 25)	1	51617114	51776912	159799	1	114883	ENST00000489990.5	47872	ENSG00000117859	OSBPL9	oxysterol binding protein like 9
chr1	51671986	51671986	1	*	test_peak_289	8.83554	Intron (ENST00000371714.5/114883, intron 6 of 25)	1	51714003	51756657	42655	1	114883	ENST00000484890.5	-42017	ENSG00000117859	OSBPL9	oxysterol binding protein like 9
chr1	51752772	51752772	1	*	test_peak_290	19.2133	Promoter (2-3kb)	1	51750154	51776918	26765	1	114883	ENST00000528603.5	2618	ENSG00000117859	OSBPL9	oxysterol binding protein like 9
chr1	51850713	51850713	1	*	test_peak_291	8.53882	Intron (ENST00000352171.11/4898, intron 1 of 30)	1	51789212	51840454	51243	2	4898	ENST00000485608.5	-10259	ENSG00000078618	NRDC	nardilysin convertase
chr1	52182595	52182595	1	*	test_peak_292	10.2157	Intron (ENST00000287727.7/9372, intron 1 of 18)	1	52216380	52346686	130307	1	9372	ENST00000371591.1	-33785	ENSG00000157077	ZFYVE9	zinc finger FYVE-type containing 9
chr1	52614260	52614260	1	*	test_peak_293	37.8031	Distal Intergenic	1	52602400	52607408	5009	1	2882	ENST00000459779.1	11860	ENSG00000116157	GPX7	glutathione peroxidase 7
chr1	52833786	52833786	1	*	test_peak_294	6.00716	Distal Intergenic	1	52842511	52894991	52481	1	440590	ENST00000612017.4	-8725	ENSG00000203995	ZYG11A	zyg-11 family member A, cell cycle regulator
chr1	53183506	53183506	1	*	test_peak_295	17.1703	Intron (ENST00000617613.1/ENST00000617613.1, intron 1 of 1)	1	53196792	53214178	17387	1	1376	ENST00000636867.1	-13286	ENSG00000157184	CPT2	carnitine palmitoyltransferase 2
chr1	54054559	54054559	1	*	test_peak_296	6.80266	Promoter (<=1kb)	1	54054134	54096493	42360	1	127428	ENST00000371331.1	425	ENSG00000116205	TCEANC2	transcription elongation factor A N-terminal and central domain containing 2
chr1	54108324	54108324	1	*	test_peak_297	10.5695	Intron (ENST00000648983.1/127428, intron 5 of 5)	1	54132968	54152922	19955	2	200008	ENST00000530059.2	44598	ENSG00000157211	CDCP2	CUB domain containing protein 2
chr1	54212954	54212954	1	*	test_peak_298	18.2952	Intron (ENST00000336230.10/51253, intron 3 of 4)	1	54209946	54220930	10985	1	51253	ENST00000398219.2	3008	ENSG00000116221	MRPL37	mitochondrial ribosomal protein L37
chr1	54375760	54375760	1	*	test_peak_299	12.522	Intron (ENST00000610401.4/23648, intron 4 of 17)	1	54225432	54356818	131387	2	23648	ENST00000326956.11	-18942	ENSG00000157216	SSBP3	single stranded DNA binding protein 3
chr1	54464843	54464843	1	*	test_peak_300	36.9164	Distal Intergenic	1	54243237	54413479	170243	2	23648	ENST00000525990.1	-51364	ENSG00000157216	SSBP3	single stranded DNA binding protein 3
chr1	55197250	55197250	1	*	test_peak_301	19.2133	Intron (ENST00000294383.7/23358, intron 1 of 67)	1	55066359	55215364	149006	2	23358	ENST00000294383.7	18114	ENSG00000162402	USP24	ubiquitin specific peptidase 24
chr1	58881757	58881757	1	*	test_peak_302	6.07082	Intron (ENST00000653297.1/100131060, intron 1 of 1)	1	58933643	59103820	170178	1	101926925	ENST00000634502.1	-51886	NA	LINC01358	long intergenic non-protein coding RNA 1358
chr1	58883568	58883568	1	*	test_peak_303	4.7984	Exon (ENST00000423408.6/ENST00000423408.6, exon 4 of 4)	1	58933643	59103820	170178	1	101926925	ENST00000634502.1	-50075	NA	LINC01358	long intergenic non-protein coding RNA 1358
chr1	58884070	58884070	1	*	test_peak_304	38.6911	Intron (ENST00000653297.1/100131060, intron 1 of 1)	1	58933643	59103820	170178	1	101926925	ENST00000634502.1	-49573	NA	LINC01358	long intergenic non-protein coding RNA 1358
chr1	58899185	58899185	1	*	test_peak_305	60.4655	Exon (ENST00000649834.1/100131060, exon 3 of 3)	1	58933643	59103820	170178	1	101926925	ENST00000634502.1	-34458	NA	LINC01358	long intergenic non-protein coding RNA 1358
chr1	58928649	58928649	1	*	test_peak_306	6.52615	Intron (ENST00000669325.1/ENST00000669325.1, intron 1 of 4)	1	58933643	59103820	170178	1	101926925	ENST00000634502.1	-4994	NA	LINC01358	long intergenic non-protein coding RNA 1358
chr1	59967541	59967541	1	*	test_peak_307	20.6141	Distal Intergenic	1	59893308	59926773	33466	2	1573	ENST00000371204.4	-40768	ENSG00000134716	CYP2J2	cytochrome P450 family 2 subfamily J member 2
chr1	61013412	61013412	1	*	test_peak_308	74.4339	Intron (ENST00000371191.5/4774, intron 1 of 10)	1	61053830	61332586	278757	1	4774	ENST00000476646.5	-40418	ENSG00000162599	NFIA	nuclear factor I A
chr1	61049045	61049045	1	*	test_peak_309	32.8561	Intron (ENST00000371191.5/4774, intron 1 of 10)	1	61053830	61332586	278757	1	4774	ENST00000476646.5	-4785	ENSG00000162599	NFIA	nuclear factor I A
chr1	61140174	61140174	1	*	test_peak_310	7.67009	Intron (ENST00000371191.5/4774, intron 2 of 10)	1	61088412	61133028	44617	1	4774	ENST00000496712.1	51762	ENSG00000162599	NFIA	nuclear factor I A
chr1	61170816	61170816	1	*	test_peak_311	32.4301	Intron (ENST00000371191.5/4774, intron 2 of 10)	1	61203523	61456678	253156	1	4774	ENST00000663597.1	-32707	ENSG00000162599	NFIA	nuclear factor I A
chr1	61271326	61271326	1	*	test_peak_312	4.7984	Intron (ENST00000371191.5/4774, intron 2 of 10)	1	61275142	61457876	182735	1	4774	ENST00000657234.1	-3816	ENSG00000162599	NFIA	nuclear factor I A
chr1	62690436	62690436	1	*	test_peak_313	35.5359	Promoter (2-3kb)	1	62454726	62688386	233661	2	85440	ENST00000635253.2	-2050	ENSG00000116641	DOCK7	dedicator of cytokinesis 7
chr1	64757483	64757483	1	*	test_peak_314	8.83554	Intron (ENST00000294428.7/55225, intron 1 of 11)	1	64745095	64833232	88138	1	55225	ENST00000371072.8	12388	ENSG00000162437	RAVER2	ribonucleoprotein, PTB binding 2
chr1	64864325	64864325	1	*	test_peak_315	47.613	Promoter (<=1kb)	1	64859642	64864856	5215	2	3716	ENST00000494904.1	531	ENSG00000162434	JAK1	Janus kinase 1
chr1	64898620	64898620	1	*	test_peak_316	12.5395	Intron (ENST00000342505.5/3716, intron 1 of 24)	1	64833254	64873496	40243	2	3716	ENST00000673246.1	-25124	ENSG00000162434	JAK1	Janus kinase 1
chr1	65021996	65021996	1	*	test_peak_317	33.9758	Intron (ENST00000672434.1/3716, intron 2 of 26)	1	64974611	65002489	27879	2	101927084	ENST00000634604.2	-19507	ENSG00000226891	LINC01359	long intergenic non-protein coding RNA 1359
chr1	65231258	65231258	1	*	test_peak_318	41.1565	3' UTR	1	65248219	65366194	117976	1	9829	ENST00000463018.5	-16961	ENSG00000116675	DNAJC6	DnaJ heat shock protein family (Hsp40) member C6
chr1	65277847	65277847	1	*	test_peak_319	8.01847	Intron (ENST00000463018.5/9829, intron 1 of 4)	1	65264764	65364761	99998	1	9829	ENST00000483402.1	13083	ENSG00000116675	DNAJC6	DnaJ heat shock protein family (Hsp40) member C6
chr1	65293213	65293213	1	*	test_peak_320	133.466	Intron (ENST00000463018.5/9829, intron 1 of 4)	1	65309543	65415871	106329	1	9829	ENST00000371069.5	-16330	ENSG00000116675	DNAJC6	DnaJ heat shock protein family (Hsp40) member C6
chr1	65318080	65318080	1	*	test_peak_321	161.367	Intron (ENST00000463018.5/9829, intron 1 of 4)	1	65309543	65415871	106329	1	9829	ENST00000371069.5	8537	ENSG00000116675	DNAJC6	DnaJ heat shock protein family (Hsp40) member C6
chr1	65412676	65412676	1	*	test_peak_322	85.3401	Intron (ENST00000263441.11/9829, intron 19 of 19)	1	65420587	65432064	11478	1	54741	ENST00000475108.5	-7911	ENSG00000213625	LEPROT	leptin receptor overlapping transcript
chr1	65424044	65424044	1	*	test_peak_323	6.52615	Intron (ENST00000475108.5/54741, intron 1 of 2)	1	65420716	65436007	15292	1	54741	ENST00000613538.1	3328	ENSG00000213625	LEPROT	leptin receptor overlapping transcript
chr1	65469414	65469414	1	*	test_peak_324	15.1402	Intron (ENST00000371059.7/3953, intron 2 of 19)	1	65420716	65436007	15292	1	54741	ENST00000613538.1	48698	ENSG00000213625	LEPROT	leptin receptor overlapping transcript
chr1	65481213	65481213	1	*	test_peak_325	30.8957	Intron (ENST00000371059.7/3953, intron 2 of 19)	1	65525689	65610268	84580	1	3953	ENST00000462765.5	-44476	ENSG00000116678	LEPR	leptin receptor
chr1	65904797	65904797	1	*	test_peak_326	10.0393	Intron (ENST00000329654.8/5142, intron 1 of 16)	1	65992422	66374573	382152	1	5142	ENST00000423207.6	-87625	ENSG00000184588	PDE4B	phosphodiesterase 4B
chr1	66758410	66758410	1	*	test_peak_327	19.2133	Intron (ENST00000525663.5/200132, intron 2 of 2)	1	66752532	66770507	17976	1	200132	ENST00000491611.1	5878	ENSG00000152760	TCTEX1D1	Tctex1 domain containing 1
chr1	66916537	66916537	1	*	test_peak_328	11.2788	Intron (ENST00000371026.8/79819, intron 1 of 16)	1	66921243	66924696	3454	2	79819	ENST00000474506.1	8159	ENSG00000152763	WDR78	WD repeat domain 78
chr1	67142038	67142038	1	*	test_peak_329	4.36269	Intron (ENST00000637002.1/149233, intron 1 of 10)	1	67138907	67259167	120261	1	149233	ENST00000637002.1	3131	ENSG00000162594	IL23R	interleukin 23 receptor
chr1	67589847	67589847	1	*	test_peak_330	5.42935	Distal Intergenic	1	67685201	67687986	2786	1	1647	ENST00000370985.4	-95354	ENSG00000116717	GADD45A	growth arrest and DNA damage inducible alpha
chr1	67686853	67686853	1	*	test_peak_331	35.5359	Promoter (1-2kb)	1	67685676	67686586	911	1	1647	ENST00000484245.1	1177	ENSG00000116717	GADD45A	growth arrest and DNA damage inducible alpha
chr1	67688762	67688762	1	*	test_peak_332	32.4301	Distal Intergenic	1	67685676	67686586	911	1	1647	ENST00000484245.1	3086	ENSG00000116717	GADD45A	growth arrest and DNA damage inducible alpha
chr1	67734216	67734216	1	*	test_peak_333	104.055	Intron (ENST00000370982.4/55970, intron 2 of 3)	1	67685676	67686586	911	1	1647	ENST00000484245.1	48540	ENSG00000116717	GADD45A	growth arrest and DNA damage inducible alpha
chr1	68292131	68292131	1	*	test_peak_334	8.78332	Distal Intergenic	1	68155172	68233120	77949	2	79971	ENST00000471243.2	-59011	ENSG00000116729	WLS	Wnt ligand secretion mediator
chr1	69540261	69540261	1	*	test_peak_335	57.3153	Distal Intergenic	1	69568261	70121887	553627	1	57554	ENST00000651989.1	-28000	ENSG00000033122	LRRC7	leucine rich repeat containing 7
chr1	70041848	70041848	1	*	test_peak_336	6.52615	Intron (ENST00000651989.1/57554, intron 21 of 26)	1	70107750	70148005	40256	1	57554	ENST00000588515.5	-65902	ENSG00000033122	LRRC7	leucine rich repeat containing 7
chr1	70460939	70460939	1	*	test_peak_337	8.01847	Distal Intergenic	1	70434851	70439232	4382	1	1491	ENST00000482383.1	26088	ENSG00000116761	CTH	cystathionine gamma-lyase
chr1	70675227	70675227	1	*	test_peak_338	15.1402	Distal Intergenic	1	70706441	70716444	10004	1	101927244	ENST00000663421.1	-31214	ENSG00000229051	LINC01788	long intergenic non-protein coding RNA 1788
chr1	70675998	70675998	1	*	test_peak_339	67.3151	Distal Intergenic	1	70706441	70716444	10004	1	101927244	ENST00000663421.1	-30443	ENSG00000229051	LINC01788	long intergenic non-protein coding RNA 1788
chr1	75472574	75472574	1	*	test_peak_340	29.3788	Intron (ENST00000370859.7/204962, intron 2 of 23)	1	75204475	75611084	406610	2	204962	ENST00000370855.5	138510	ENSG00000137968	SLC44A5	solute carrier family 44 member 5
chr1	75724475	75724475	1	*	test_peak_341	10.1841	Promoter (<=1kb)	1	75724351	75763679	39329	1	34	ENST00000370841.8	124	ENSG00000117054	ACADM	acyl-CoA dehydrogenase medium chain
chr1	75855184	75855184	1	*	test_peak_342	19.2133	Intron (ENST00000263187.4/4438, intron 8 of 19)	1	75796882	75913242	116361	1	4438	ENST00000263187.4	58302	ENSG00000057468	MSH4	mutS homolog 4
chr1	76607887	76607887	1	*	test_peak_343	19.2133	Intron (ENST00000328299.4/256435, intron 3 of 4)	1	76758124	76779267	21144	2	110806286	ENST00000427806.1	171380	ENSG00000237552	LINC02567	long intergenic non-protein coding RNA 2567
chr1	77729474	77729474	1	*	test_peak_344	12.5395	Promoter (1-2kb)	1	77695991	77728336	32346	2	23032	ENST00000481579.5	-1138	ENSG00000077254	USP33	ubiquitin specific peptidase 33
chr1	77811758	77811758	1	*	test_peak_345	30.5067	Exon (ENST00000427577.1/ENST00000427577.1, exon 1 of 1)	1	77803389	77862215	58827	1	374986	ENST00000476203.2	8369	ENSG00000180488	MIGA1	mitoguardin 1
chr1	83919073	83919073	1	*	test_peak_346	41.9018	Intron (ENST00000260505.13/79739, intron 13 of 20)	1	83911236	83912980	1745	2	79739	ENST00000474702.1	-6093	ENSG00000137941	TTLL7	tubulin tyrosine ligase like 7
chr1	84506649	84506649	1	*	test_peak_347	6.95953	Promoter (<=1kb)	1	84498325	84506581	8257	2	2787	ENST00000370645.9	-68	ENSG00000174021	GNG5	G protein subunit gamma 5
chr1	84688834	84688834	1	*	test_peak_348	15.1402	Promoter (1-2kb)	1	84649630	84690289	40660	2	117178	ENST00000603677.1	1455	ENSG00000117155	SSX2IP	SSX family member 2 interacting protein
chr1	84690701	84690701	1	*	test_peak_349	15.0364	Promoter (<=1kb)	1	84647341	84690757	43417	2	117178	ENST00000476905.6	56	ENSG00000117155	SSX2IP	SSX family member 2 interacting protein
chr1	85172903	85172903	1	*	test_peak_350	8.83554	Intron (ENST00000341460.6/84144, intron 4 of 6)	1	85181159	85200513	19355	2	84144	ENST00000234668.6	27610	ENSG00000097096	SYDE2	synapse defective Rho GTPase homolog 2
chr1	85220391	85220391	1	*	test_peak_351	6.52615	Distal Intergenic	1	85156889	85201016	44128	2	84144	ENST00000341460.6	-19375	ENSG00000097096	SYDE2	synapse defective Rho GTPase homolog 2
chr1	85225282	85225282	1	*	test_peak_352	76.2316	Distal Intergenic	1	85156889	85201016	44128	2	84144	ENST00000341460.6	-24266	ENSG00000097096	SYDE2	synapse defective Rho GTPase homolog 2
chr1	86461748	86461748	1	*	test_peak_353	10.0393	Distal Intergenic	1	86468368	86500259	31892	1	1179	ENST00000234701.7	-6620	ENSG00000016490	CLCA1	chloride channel accessory 1
chr1	86765247	86765247	1	*	test_peak_354	20.6141	Distal Intergenic	1	86734244	86738695	4452	1	51100	ENST00000602603.1	31003	ENSG00000097033	SH3GLB1	SH3 domain containing GRB2 like, endophilin B1
chr1	86774471	86774471	1	*	test_peak_355	5.42935	Distal Intergenic	1	86734244	86738695	4452	1	51100	ENST00000602603.1	40227	ENSG00000097033	SH3GLB1	SH3 domain containing GRB2 like, endophilin B1
chr1	86775636	86775636	1	*	test_peak_356	13.8332	Distal Intergenic	1	86734244	86738695	4452	1	51100	ENST00000602603.1	41392	ENSG00000097033	SH3GLB1	SH3 domain containing GRB2 like, endophilin B1
chr1	86991934	86991934	1	*	test_peak_357	11.2788	Promoter (1-2kb)	1	86993009	87169204	176196	1	339524	ENST00000370548.3	-1075	ENSG00000267272	LINC01140	long intergenic non-protein coding RNA 1140
chr1	86993883	86993883	1	*	test_peak_358	12.5395	Promoter (<=1kb)	1	86993009	87169204	176196	1	339524	ENST00000370548.3	874	ENSG00000267272	LINC01140	long intergenic non-protein coding RNA 1140
chr1	87180315	87180315	1	*	test_peak_359	16.4746	Distal Intergenic	1	87212669	87251331	38663	1	101927844	ENST00000640491.1	-32354	ENSG00000284240	LINC02801	long intergenic non-protein coding RNA 2801
chr1	87435697	87435697	1	*	test_peak_360	46.8028	Distal Intergenic	1	87353521	87371683	18163	2	100505768	ENST00000452509.2	-64014	ENSG00000227290	LINC01364	long intergenic non-protein coding RNA 1364
chr1	87754349	87754349	1	*	test_peak_361	20.5685	Intron (ENST00000642677.1/ENST00000642677.1, intron 2 of 6)	1	87353521	87371683	18163	2	100505768	ENST00000452509.2	-382666	ENSG00000227290	LINC01364	long intergenic non-protein coding RNA 1364
chr1	87787057	87787057	1	*	test_peak_362	104.055	Intron (ENST00000642677.1/ENST00000642677.1, intron 2 of 6)	1	87353521	87371683	18163	2	100505768	ENST00000452509.2	-415374	ENSG00000227290	LINC01364	long intergenic non-protein coding RNA 1364
chr1	89545835	89545835	1	*	test_peak_363	34.9975	Intron (ENST00000449440.5/23507, intron 2 of 5)	1	89524903	89597864	72962	1	23507	ENST00000330947.6	20932	ENSG00000197147	LRRC8B	leucine rich repeat containing 8 VRAC subunit B
chr1	89786776	89786776	1	*	test_peak_364	12.5395	Intron (ENST00000370453.5/55144, intron 2 of 3)	1	89821014	89933160	112147	1	55144	ENST00000525774.5	-34238	ENSG00000171492	LRRC8D	leucine rich repeat containing 8 VRAC subunit D
chr1	89823789	89823789	1	*	test_peak_365	27.8799	Promoter (1-2kb)	1	89821921	89936001	114081	1	55144	ENST00000394593.7	1868	ENSG00000171492	LRRC8D	leucine rich repeat containing 8 VRAC subunit D
chr1	89879101	89879101	1	*	test_peak_366	16.4746	Intron (ENST00000370453.5/55144, intron 3 of 3)	1	89846580	89933892	87313	1	55144	ENST00000441269.2	32521	ENSG00000171492	LRRC8D	leucine rich repeat containing 8 VRAC subunit D
chr1	89896364	89896364	1	*	test_peak_367	29.0491	Intron (ENST00000370453.5/55144, intron 3 of 3)	1	89846580	89933892	87313	1	55144	ENST00000441269.2	49784	ENSG00000171492	LRRC8D	leucine rich repeat containing 8 VRAC subunit D
chr1	89902430	89902430	1	*	test_peak_368	22.8159	Intron (ENST00000370453.5/55144, intron 3 of 3)	1	89846580	89933892	87313	1	55144	ENST00000441269.2	55850	ENSG00000171492	LRRC8D	leucine rich repeat containing 8 VRAC subunit D
chr1	90811774	90811774	1	*	test_peak_369	54.0043	Intron (ENST00000671059.1/105378853, intron 1 of 2)	1	90782984	90832201	49218	2	105378853	ENST00000435649.3	20427	ENSG00000233593	LINC02609	long intergenic non-protein coding RNA 2609
chr1	91308750	91308750	1	*	test_peak_370	29.3788	Intron (ENST00000462405.5/164045, intron 13 of 20)	1	91316140	91328937	12798	2	164045	ENST00000497520.1	20187	ENSG00000162669	HFM1	helicase for meiosis 1
chr1	91387379	91387379	1	*	test_peak_371	35.5248	Intron (ENST00000370425.8/164045, intron 4 of 38)	1	91394173	91404735	10563	2	164045	ENST00000455133.1	17356	ENSG00000162669	HFM1	helicase for meiosis 1
chr1	91578882	91578882	1	*	test_peak_372	8.01847	Distal Intergenic	1	91513127	91520280	7154	1	8317	ENST00000486509.1	65755	ENSG00000097046	CDC7	cell division cycle 7
chr1	91732576	91732576	1	*	test_peak_373	38.6911	Intron (ENST00000533089.5/7049, intron 8 of 19)	1	91719893	91727918	8026	2	7049	ENST00000529608.1	-4658	ENSG00000069702	TGFBR3	transforming growth factor beta receptor 3
chr1	91804856	91804856	1	*	test_peak_374	12.5395	Intron (ENST00000533089.5/7049, intron 1 of 19)	1	91727777	91766432	38656	2	7049	ENST00000468996.2	-38424	ENSG00000069702	TGFBR3	transforming growth factor beta receptor 3
chr1	92318027	92318027	1	*	test_peak_375	16.4746	Intron (ENST00000610020.2/79871, intron 6 of 12)	1	92333242	92387233	53992	1	79871	ENST00000477322.1	-15215	ENSG00000122484	RPAP2	RNA polymerase II associated protein 2
chr1	92446798	92446798	1	*	test_peak_376	41.4916	Distal Intergenic	1	92474762	92483954	9193	2	2672	ENST00000370332.5	37156	ENSG00000162676	GFI1	growth factor independent 1 transcriptional repressor
chr1	92544890	92544890	1	*	test_peak_377	87.1812	Intron (ENST00000370331.5/7813, intron 17 of 17)	1	92473043	92486925	13883	2	2672	ENST00000294702.6	-57965	ENSG00000162676	GFI1	growth factor independent 1 transcriptional repressor
chr1	92804992	92804992	1	*	test_peak_378	12.6755	Distal Intergenic	1	92508696	92792404	283709	2	7813	ENST00000540033.2	-12588	ENSG00000067208	EVI5	ecotropic viral integration site 5
chr1	92852418	92852418	1	*	test_peak_379	43.4787	Intron (ENST00000615519.4/388650, intron 2 of 4)	1	92840719	92840851	133	1	26782	ENST00000384792.1	11699	ENSG00000207523	SNORA66	small nucleolar RNA, H/ACA box 66
chr1	92957218	92957218	1	*	test_peak_380	34.9975	Intron (ENST00000615519.4/388650, intron 1 of 4)	1	92842167	92961462	119296	2	388650	ENST00000370310.5	4244	ENSG00000154511	DIPK1A	divergent protein kinase domain 1A
chr1	93052130	93052130	1	*	test_peak_381	5.42935	Distal Intergenic	1	93079235	93139079	59845	1	22823	ENST00000540243.5	-27105	ENSG00000143033	MTF2	metal response element binding transcription factor 2
chr1	93442479	93442479	1	*	test_peak_382	12.5395	Distal Intergenic	1	93448131	93554659	106529	1	54874	ENST00000260506.12	-5652	ENSG00000137942	FNBP1L	formin binding protein 1 like
chr1	93447106	93447106	1	*	test_peak_383	8.83554	Promoter (1-2kb)	1	93448131	93554659	106529	1	54874	ENST00000260506.12	-1025	ENSG00000137942	FNBP1L	formin binding protein 1 like
chr1	93567624	93567624	1	*	test_peak_384	38.543	Promoter (<=1kb)	1	93562121	93568127	6007	2	8412	ENST00000538653.1	503	ENSG00000137936	BCAR3	BCAR3 adaptor protein, NSP family member
chr1	93660341	93660341	1	*	test_peak_385	11.2788	Intron (ENST00000260502.11/8412, intron 2 of 11)	1	93592306	93648822	56517	2	8412	ENST00000479503.2	-11519	ENSG00000137936	BCAR3	BCAR3 adaptor protein, NSP family member
chr1	93664888	93664888	1	*	test_peak_386	55.1829	Intron (ENST00000260502.11/8412, intron 2 of 11)	1	93592306	93648822	56517	2	8412	ENST00000479503.2	-16066	ENSG00000137936	BCAR3	BCAR3 adaptor protein, NSP family member
chr1	94635147	94635147	1	*	test_peak_387	66.1443	Intron (ENST00000634870.1/101928079, intron 4 of 5)	1	94621151	94624184	3034	2	101928079	ENST00000435559.1	-10963	ENSG00000224081	SLC44A3-AS1	SLC44A3 antisense RNA 1
chr1	94648333	94648333	1	*	test_peak_388	4.7984	Intron (ENST00000634870.1/101928079, intron 3 of 5)	1	94657925	94658250	326	2	101928079	ENST00000456551.1	9917	ENSG00000224081	SLC44A3-AS1	SLC44A3 antisense RNA 1
chr1	94808268	94808268	1	*	test_peak_389	19.2133	Intron (ENST00000634870.1/101928079, intron 1 of 5)	1	94616390	94820059	203670	2	101928079	ENST00000635408.1	11791	ENSG00000224081	SLC44A3-AS1	SLC44A3 antisense RNA 1
chr1	95085602	95085602	1	*	test_peak_390	15.1402	Distal Intergenic	1	94974405	95072951	98547	2	199857	ENST00000370205.6	-12651	ENSG00000172339	ALG14	ALG14 UDP-N-acetylglucosaminyltransferase subunit
chr1	95111193	95111193	1	*	test_peak_391	10.0393	Distal Intergenic	1	95117355	95197607	80253	1	148534	ENST00000370203.9	-6162	ENSG00000152078	TLCD4	TLC domain containing 4
chr1	95115773	95115773	1	*	test_peak_392	15.1402	Promoter (1-2kb)	1	95117355	95197607	80253	1	148534	ENST00000370203.9	-1582	ENSG00000152078	TLCD4	TLC domain containing 4
chr1	95169790	95169790	1	*	test_peak_393	23.4651	Intron (ENST00000370203.9/148534, intron 5 of 6)	1	95151377	95247225	95849	1	25950	ENST00000604203.1	18413	ENSG00000122481	RWDD3	RWD domain containing 3
chr1	95179807	95179807	1	*	test_peak_394	46.8028	Intron (ENST00000370203.9/148534, intron 6 of 6)	1	95151377	95247225	95849	1	25950	ENST00000604203.1	28430	ENSG00000122481	RWDD3	RWD domain containing 3
chr1	96838068	96838068	1	*	test_peak_395	4.36269	Distal Intergenic	1	96806811	96812928	6118	1	58155	ENST00000462433.1	31257	ENSG00000117569	PTBP2	polypyrimidine tract binding protein 2
chr1	99599867	99599867	1	*	test_peak_396	16.4746	Promoter (1-2kb)	1	99472386	99600995	128610	2	101928270	ENST00000635551.1	1128	ENSG00000224445	LINC01708	long intergenic non-protein coding RNA 1708
chr1	99993657	99993657	1	*	test_peak_397	7.67009	Promoter (<=1kb)	1	99993546	100023411	29866	1	23443	ENST00000639148.1	111	ENSG00000117620	SLC35A3	solute carrier family 35 member A3
chr1	100347507	100347507	1	*	test_peak_398	34.6618	Promoter (2-3kb)	1	100345038	100518253	173216	1	8556	ENST00000647005.1	2469	ENSG00000079335	CDC14A	cell division cycle 14A
chr1	100440323	100440323	1	*	test_peak_399	5.42935	Intron (ENST00000644844.1/8556, intron 6 of 15)	1	100423732	100443114	19383	1	8556	ENST00000469387.1	16591	ENSG00000079335	CDC14A	cell division cycle 14A
chr1	101071781	101071781	1	*	test_peak_400	8.83554	Promoter (<=1kb)	1	101072660	101087268	14609	1	102606465	ENST00000449473.2	-879	ENSG00000233184	LOC102606465	uncharacterized LOC102606465
chr1	101119497	101119497	1	*	test_peak_401	12.5395	Distal Intergenic	1	101072660	101087268	14609	1	102606465	ENST00000449473.2	46837	ENSG00000233184	LOC102606465	uncharacterized LOC102606465
chr1	101128631	101128631	1	*	test_peak_402	43.5256	Distal Intergenic	1	101072660	101087268	14609	1	102606465	ENST00000449473.2	55971	ENSG00000233184	LOC102606465	uncharacterized LOC102606465
chr1	101283698	101283698	1	*	test_peak_403	23.4651	Distal Intergenic	1	101323337	101350176	26840	1	104355286	ENST00000454466.1	-39639	ENSG00000231671	LINC01307	long intergenic non-protein coding RNA 1307
chr1	108016584	108016584	1	*	test_peak_404	72.9243	Distal Intergenic	1	107571161	107965180	394020	2	10451	ENST00000370056.9	-51404	ENSG00000134215	VAV3	vav guanine nucleotide exchange factor 3
chr1	108209100	108209100	1	*	test_peak_405	10.0393	Distal Intergenic	1	108134043	108200343	66301	2	29957	ENST00000565488.6	-8757	ENSG00000085491	SLC25A24	solute carrier family 25 member 24
chr1	108235592	108235592	1	*	test_peak_406	19.2133	Intron (ENST00000415641.7/148545, intron 8 of 14)	1	108223341	108244067	20727	2	148545	ENST00000415641.7	8475	ENSG00000196427	NBPF4	NBPF member 4
chr1	108458708	108458708	1	*	test_peak_407	19.2133	Intron (ENST00000370040.7/653149, intron 9 of 15)	1	108450321	108465395	15075	1	653149	ENST00000531446.2	8387	ENSG00000186086	NBPF6	NBPF member 6
chr1	108533998	108533998	1	*	test_peak_408	51.3188	Distal Intergenic	1	108560089	108644900	84812	1	284611	ENST00000405454.1	-26091	ENSG00000162636	FAM102B	family with sequence similarity 102 member B
chr1	108781454	108781454	1	*	test_peak_409	13.8332	Promoter (<=1kb)	1	108781861	108793631	11771	1	6814	ENST00000495245.1	-407	ENSG00000116266	STXBP3	syntaxin binding protein 3
chr1	109134585	109134585	1	*	test_peak_410	65.5155	Intron (ENST00000533147.5/57535, intron 2 of 2)	1	109114173	109191605	77433	1	57535	ENST00000490758.6	20412	ENSG00000116299	KIAA1324	KIAA1324
chr1	109140565	109140565	1	*	test_peak_411	9.31985	Intron (ENST00000533147.5/57535, intron 2 of 2)	1	109161606	109164626	3021	1	57535	ENST00000533374.1	-21041	ENSG00000116299	KIAA1324	KIAA1324
chr1	109149468	109149468	1	*	test_peak_412	38.8932	Intron (ENST00000533147.5/57535, intron 2 of 2)	1	109161606	109164626	3021	1	57535	ENST00000533374.1	-12138	ENSG00000116299	KIAA1324	KIAA1324
chr1	109307663	109307663	1	*	test_peak_413	10.1841	Promoter (<=1kb)	1	109292365	109307011	14647	2	343263	ENST00000357155.2	-652	ENSG00000221986	MYBPHL	myosin binding protein H like
chr1	109725705	109725705	1	*	test_peak_414	72.6395	Intron (ENST00000429410.2/2949, intron 1 of 1)	1	109714616	109717631	3016	1	2949	ENST00000483153.1	11089	ENSG00000134201	GSTM5	glutathione S-transferase mu 5
chr1	109856141	109856141	1	*	test_peak_415	12.5395	Intron (ENST00000453347.1/ENST00000453347.1, intron 3 of 3)	1	109910242	109921880	11639	1	1435	ENST00000527192.5	-54101	ENSG00000184371	CSF1	colony stimulating factor 1
chr1	109864600	109864600	1	*	test_peak_416	20.5685	Intron (ENST00000453347.1/ENST00000453347.1, intron 3 of 3)	1	109910242	109921880	11639	1	1435	ENST00000527192.5	-45642	ENSG00000184371	CSF1	colony stimulating factor 1
chr1	109881617	109881617	1	*	test_peak_417	15.2871	Distal Intergenic	1	109910242	109921880	11639	1	1435	ENST00000527192.5	-28625	ENSG00000184371	CSF1	colony stimulating factor 1
chr1	109882526	109882526	1	*	test_peak_418	9.96904	Distal Intergenic	1	109910242	109921880	11639	1	1435	ENST00000527192.5	-27716	ENSG00000184371	CSF1	colony stimulating factor 1
chr1	109890349	109890349	1	*	test_peak_419	4.94173	Distal Intergenic	1	109910242	109921880	11639	1	1435	ENST00000527192.5	-19893	ENSG00000184371	CSF1	colony stimulating factor 1
chr1	109918278	109918278	1	*	test_peak_420	10.767	Promoter (2-3kb)	1	109915657	109922549	6893	1	1435	ENST00000526001.1	2621	ENSG00000184371	CSF1	colony stimulating factor 1
chr1	110413333	110413333	1	*	test_peak_421	23.4651	Promoter (<=1kb)	1	110413031	110418311	5281	1	101410535	ENST00000608635.5	302	NA	LAMTOR5-AS1	LAMTOR5 antisense RNA 1
chr1	110477275	110477275	1	*	test_peak_422	15.0364	Intron (ENST00000640695.1/643160, intron 2 of 7)	1	110480752	110491277	10526	1	643160	ENST00000474680.5	-3477	ENSG00000240194	CYMP	chymosin, pseudogene
chr1	111025305	111025305	1	*	test_peak_423	23.4651	Distal Intergenic	1	110947222	110963965	16744	2	55791	ENST00000485275.2	-61340	ENSG00000121931	LRIF1	ligand dependent nuclear receptor interacting factor 1
chr1	111162065	111162065	1	*	test_peak_424	43.5256	Intron (ENST00000498239.5/10390, intron 4 of 8)	1	111173138	111184331	11194	1	10390	ENST00000473474.5	-11073	ENSG00000134255	CEPT1	choline/ethanolamine phosphotransferase 1
chr1	111599914	111599914	1	*	test_peak_425	12.8456	Exon (ENST00000450155.5/100129269, exon 5 of 5)	1	111599655	111608318	8664	2	100129269	ENST00000450155.5	8404	NA	LINC01160	long intergenic non-protein coding RNA 1160
chr1	111660847	111660847	1	*	test_peak_426	15.1402	Intron (ENST00000356415.5/5906, intron 1 of 7)	1	111627469	111712696	85228	1	5906	ENST00000494982.1	33378	ENSG00000116473	RAP1A	RAP1A, member of RAS oncogene family
chr1	112792306	112792306	1	*	test_peak_427	21.5807	Distal Intergenic	1	112820178	112826268	6091	2	100996702	ENST00000667852.1	33962	ENSG00000215866	LINC01356	long intergenic non-protein coding RNA 1356
chr1	112893985	112893985	1	*	test_peak_428	38.0886	Distal Intergenic	1	112918018	112922392	4375	2	6566	ENST00000481750.1	28407	ENSG00000155380	SLC16A1	solute carrier family 16 member 1
chr1	112904365	112904365	1	*	test_peak_429	29.6536	Distal Intergenic	1	112918018	112922392	4375	2	6566	ENST00000481750.1	18027	ENSG00000155380	SLC16A1	solute carrier family 16 member 1
chr1	113040279	113040279	1	*	test_peak_430	33.4083	Intron (ENST00000627431.2/100506392, intron 5 of 5)	1	113011687	113073113	61427	2	100996251	ENST00000421157.2	32834	ENSG00000238198	LRIG2-DT	LRIG2 divergent transcript
chr1	113041744	113041744	1	*	test_peak_431	34.6897	Intron (ENST00000627431.2/100506392, intron 5 of 5)	1	113011687	113073113	61427	2	100996251	ENST00000421157.2	31369	ENSG00000238198	LRIG2-DT	LRIG2 divergent transcript
chr1	113042819	113042819	1	*	test_peak_432	21.7087	Intron (ENST00000627431.2/100506392, intron 5 of 5)	1	113011687	113073113	61427	2	100996251	ENST00000421157.2	30294	ENSG00000238198	LRIG2-DT	LRIG2 divergent transcript
chr1	113141830	113141830	1	*	test_peak_433	54.5474	Distal Intergenic	1	113103201	113124997	21797	1	9860	ENST00000466161.1	38629	ENSG00000198799	LRIG2	leucine rich repeats and immunoglobulin like domains 2
chr1	113388698	113388698	1	*	test_peak_434	17.4526	Promoter (1-2kb)	1	113390515	113685923	295409	1	260425	ENST00000307546.14	-1817	ENSG00000081026	MAGI3	membrane associated guanylate kinase, WW and PDZ domain containing 3
chr1	113676748	113676748	1	*	test_peak_435	10.0393	Intron (ENST00000307546.14/260425, intron 19 of 20)	1	113699875	113705981	6107	2	10745	ENST00000481652.1	29233	ENSG00000116793	PHTF1	putative homeodomain transcription factor 1
chr1	113914451	113914451	1	*	test_peak_436	126.962	Distal Intergenic	1	113905409	113914072	8664	1	64858	ENST00000466480.2	9042	ENSG00000118655	DCLRE1B	DNA cross-link repair 1B
chr1	114088596	114088596	1	*	test_peak_437	4.91283	Downstream (<1kb)	1	114089292	114152440	63149	2	148281	ENST00000607941.5	63844	ENSG00000134207	SYT6	synaptotagmin 6
chr1	114380203	114380203	1	*	test_peak_438	176.98	Distal Intergenic	1	114397608	114399609	2002	2	51592	ENST00000478032.1	19406	ENSG00000197323	TRIM33	tripartite motif containing 33
chr1	114388539	114388539	1	*	test_peak_439	20.5685	Distal Intergenic	1	114397608	114399609	2002	2	51592	ENST00000478032.1	11070	ENSG00000197323	TRIM33	tripartite motif containing 33
chr1	114453593	114453593	1	*	test_peak_440	10.1563	Intron (ENST00000358465.7/51592, intron 4 of 19)	1	114397608	114463236	65629	2	51592	ENST00000448034.5	9643	ENSG00000197323	TRIM33	tripartite motif containing 33
chr1	116409397	116409397	1	*	test_peak_441	7.88894	Intron (ENST00000440951.1/476, intron 4 of 4)	1	116401130	116402033	904	1	476	ENST00000479960.1	8267	ENSG00000163399	ATP1A1	ATPase Na+/K+ transporting subunit alpha 1
chr1	116415955	116415955	1	*	test_peak_442	38.0525	Promoter (2-3kb)	1	116405509	116418536	13028	2	84852	ENST00000369491.1	2581	ENSG00000203865	ATP1A1-AS1	ATP1A1 antisense RNA 1
chr1	116420580	116420580	1	*	test_peak_443	10.0393	Promoter (1-2kb)	1	116396629	116418635	22007	2	84852	ENST00000493908.2	-1945	ENSG00000203865	ATP1A1-AS1	ATP1A1 antisense RNA 1
chr1	116503021	116503021	1	*	test_peak_444	3.55056	Distal Intergenic	1	116452646	116478842	26197	2	101929023	ENST00000443219.5	-24179	ENSG00000233154	LINC01762	long intergenic non-protein coding RNA 1762
chr1	116504218	116504218	1	*	test_peak_445	38.0863	Distal Intergenic	1	116452646	116478842	26197	2	101929023	ENST00000443219.5	-25376	ENSG00000233154	LINC01762	long intergenic non-protein coding RNA 1762
chr1	116573588	116573588	1	*	test_peak_446	17.3453	Promoter (2-3kb)	1	116521787	116571039	49253	2	965	ENST00000369487.3	-2549	ENSG00000116815	CD58	CD58 molecule
chr1	116680027	116680027	1	*	test_peak_447	54.0043	Distal Intergenic	1	116671749	116671827	79	1	100302117	ENST00000390209.2	8278	ENSG00000211543	MIR320B1	microRNA 320b-1
chr1	116687780	116687780	1	*	test_peak_448	34.4591	Distal Intergenic	1	116694112	116706603	12492	1	388667	ENST00000624685.1	-6332	ENSG00000203864	C1orf137	chromosome 1 open reading frame 137 (putative)
chr1	116758247	116758247	1	*	test_peak_449	20.4014	Intron (ENST00000369478.4/914, intron 2 of 4)	1	116754467	116755021	555	1	914	ENST00000369477.1	3780	ENSG00000116824	CD2	CD2 molecule
chr1	116810592	116810592	1	*	test_peak_450	14.6594	Distal Intergenic	1	116754467	116755021	555	1	914	ENST00000369477.1	56125	ENSG00000116824	CD2	CD2 molecule
chr1	116846258	116846258	1	*	test_peak_451	9.15407	Distal Intergenic	1	116909916	116990353	80438	1	5738	ENST00000393203.3	-63658	ENSG00000134247	PTGFRN	prostaglandin F2 receptor inhibitor
chr1	117387484	117387484	1	*	test_peak_452	10.3206	Intron (ENST00000356554.7/10905, intron 1 of 12)	1	117367943	117420630	52688	1	10905	ENST00000482811.1	19541	ENSG00000198162	MAN1A2	mannosidase alpha class 1A member 2
chr1	117611326	117611326	1	*	test_peak_453	53.2533	Intron (ENST00000369448.4/54855, intron 1 of 1)	1	117606048	117628389	22342	1	54855	ENST00000369448.4	5278	ENSG00000183508	TENT5C	terminal nucleotidyltransferase 5C
chr1	117612795	117612795	1	*	test_peak_454	72.6395	Intron (ENST00000369448.4/54855, intron 1 of 1)	1	117606048	117628389	22342	1	54855	ENST00000369448.4	6747	ENSG00000183508	TENT5C	terminal nucleotidyltransferase 5C
chr1	117614121	117614121	1	*	test_peak_455	4.7984	Intron (ENST00000369448.4/54855, intron 1 of 1)	1	117606048	117628389	22342	1	54855	ENST00000369448.4	8073	ENSG00000183508	TENT5C	terminal nucleotidyltransferase 5C
chr1	117638317	117638317	1	*	test_peak_456	5.20083	Distal Intergenic	1	117606048	117628389	22342	1	54855	ENST00000369448.4	32269	ENSG00000183508	TENT5C	terminal nucleotidyltransferase 5C
chr1	117643179	117643179	1	*	test_peak_457	15.1402	Distal Intergenic	1	117606048	117628389	22342	1	54855	ENST00000369448.4	37131	ENSG00000183508	TENT5C	terminal nucleotidyltransferase 5C
chr1	117645192	117645192	1	*	test_peak_458	30.5854	Distal Intergenic	1	117606048	117628389	22342	1	54855	ENST00000369448.4	39144	ENSG00000183508	TENT5C	terminal nucleotidyltransferase 5C
chr1	117655308	117655308	1	*	test_peak_459	9.80887	Distal Intergenic	1	117606048	117628389	22342	1	54855	ENST00000369448.4	49260	ENSG00000183508	TENT5C	terminal nucleotidyltransferase 5C
chr1	117660048	117660048	1	*	test_peak_460	15.8603	Distal Intergenic	1	117606048	117628389	22342	1	54855	ENST00000369448.4	54000	ENSG00000183508	TENT5C	terminal nucleotidyltransferase 5C
chr1	119093886	119093886	1	*	test_peak_461	6.48011	Intron (ENST00000369426.9/10352, intron 1 of 5)	1	119034129	119082541	48413	2	10352	ENST00000497402.1	-11345	ENSG00000116874	WARS2	tryptophanyl tRNA synthetase 2, mitochondrial
chr1	119123184	119123184	1	*	test_peak_462	3.44589	Intron (ENST00000369426.9/10352, intron 1 of 5)	1	119140391	119238057	97667	1	101929147	ENST00000667138.1	-17207	ENSG00000231365	WARS2-AS1	WARS2 antisense RNA 1
chr1	119192018	119192018	1	*	test_peak_463	3.43957	Intron (ENST00000667138.1/101929147, intron 3 of 3)	1	119146409	119160747	14339	1	101929147	ENST00000445565.2	45609	ENSG00000231365	WARS2-AS1	WARS2 antisense RNA 1
chr1	119199475	119199475	1	*	test_peak_464	5.33999	Intron (ENST00000667138.1/101929147, intron 3 of 3)	1	119146409	119160747	14339	1	101929147	ENST00000445565.2	53066	ENSG00000231365	WARS2-AS1	WARS2 antisense RNA 1
chr1	119202287	119202287	1	*	test_peak_465	4.44748	Intron (ENST00000667138.1/101929147, intron 3 of 3)	1	119146409	119160747	14339	1	101929147	ENST00000445565.2	55878	ENSG00000231365	WARS2-AS1	WARS2 antisense RNA 1
chr1	119203266	119203266	1	*	test_peak_466	6.97463	Intron (ENST00000667138.1/101929147, intron 3 of 3)	1	119146409	119160747	14339	1	101929147	ENST00000445565.2	56857	ENSG00000231365	WARS2-AS1	WARS2 antisense RNA 1
chr1	119205151	119205151	1	*	test_peak_467	28.6188	Intron (ENST00000667138.1/101929147, intron 3 of 3)	1	119146409	119160747	14339	1	101929147	ENST00000445565.2	58742	ENSG00000231365	WARS2-AS1	WARS2 antisense RNA 1
chr1	119206050	119206050	1	*	test_peak_468	4.47802	Intron (ENST00000667138.1/101929147, intron 3 of 3)	1	119146409	119160747	14339	1	101929147	ENST00000445565.2	59641	ENSG00000231365	WARS2-AS1	WARS2 antisense RNA 1
chr1	119343195	119343195	1	*	test_peak_469	4.66993	Intron (ENST00000457683.1/105378934, intron 2 of 3)	1	119328252	119356182	27931	1	105378934	ENST00000457683.1	14943	ENSG00000232650	LINC01780	long intergenic non-protein coding RNA 1780
chr1	119345099	119345099	1	*	test_peak_470	5.23928	Intron (ENST00000457683.1/105378934, intron 2 of 3)	1	119328252	119356182	27931	1	105378934	ENST00000457683.1	16847	ENSG00000232650	LINC01780	long intergenic non-protein coding RNA 1780
chr1	119346041	119346041	1	*	test_peak_471	4.79159	Intron (ENST00000457683.1/105378934, intron 2 of 3)	1	119328252	119356182	27931	1	105378934	ENST00000457683.1	17789	ENSG00000232650	LINC01780	long intergenic non-protein coding RNA 1780
chr1	119346666	119346666	1	*	test_peak_472	5.53095	Intron (ENST00000457683.1/105378934, intron 2 of 3)	1	119328252	119356182	27931	1	105378934	ENST00000457683.1	18414	ENSG00000232650	LINC01780	long intergenic non-protein coding RNA 1780
chr1	119397035	119397035	1	*	test_peak_473	5.12204	Distal Intergenic	1	119392439	119394114	1676	1	51179	ENST00000482991.1	4596	ENSG00000116882	HAO2	hydroxyacid oxidase 2
chr1	119425801	119425801	1	*	test_peak_474	8.46851	Distal Intergenic	1	119417413	119422023	4611	1	3284	ENST00000448448.2	8388	ENSG00000203859	HSD3B2	hydroxy-delta-5-steroid dehydrogenase, 3 beta- and steroid delta-isomerase 2
chr1	119426179	119426179	1	*	test_peak_475	2.65001	Distal Intergenic	1	119417413	119422023	4611	1	3284	ENST00000448448.2	8766	ENSG00000203859	HSD3B2	hydroxy-delta-5-steroid dehydrogenase, 3 beta- and steroid delta-isomerase 2
chr1	119553821	119553821	1	*	test_peak_476	7.04058	Distal Intergenic	1	119597702	119599271	1570	2	644242	ENST00000562811.1	45450	ENSG00000260941	LINC00622	long intergenic non-protein coding RNA 622
chr1	119554347	119554347	1	*	test_peak_477	6.51644	Distal Intergenic	1	119597702	119599271	1570	2	644242	ENST00000562811.1	44924	ENSG00000260941	LINC00622	long intergenic non-protein coding RNA 622
chr1	119655412	119655412	1	*	test_peak_478	4.85772	Intron (ENST00000641597.1/26227, intron 1 of 14)	1	119659798	119734676	74879	1	26227	ENST00000493622.5	-4386	ENSG00000092621	PHGDH	phosphoglycerate dehydrogenase
chr1	119658016	119658016	1	*	test_peak_479	6.33184	Promoter (1-2kb)	1	119659798	119734676	74879	1	26227	ENST00000493622.5	-1782	ENSG00000092621	PHGDH	phosphoglycerate dehydrogenase
chr1	119662070	119662070	1	*	test_peak_480	7.32945	Promoter (2-3kb)	1	119659798	119734676	74879	1	26227	ENST00000493622.5	2272	ENSG00000092621	PHGDH	phosphoglycerate dehydrogenase
chr1	119684948	119684948	1	*	test_peak_481	4.14774	Intron (ENST00000641597.1/26227, intron 3 of 14)	1	119708555	119721247	12693	1	26227	ENST00000641720.1	-23607	ENSG00000092621	PHGDH	phosphoglycerate dehydrogenase
chr1	119737389	119737389	1	*	test_peak_482	51.0653	Promoter (<=1kb)	1	119737219	119743012	5794	1	26227	ENST00000641939.1	170	ENSG00000092621	PHGDH	phosphoglycerate dehydrogenase
chr1	119815512	119815512	1	*	test_peak_483	141.064	Distal Intergenic	1	119801172	119811580	10409	2	83998	ENST00000369401.4	-3932	ENSG00000134193	REG4	regenerating family member 4
chr1	119816577	119816577	1	*	test_peak_484	22.735	Distal Intergenic	1	119801172	119811580	10409	2	83998	ENST00000369401.4	-4997	ENSG00000134193	REG4	regenerating family member 4
chr1	119829379	119829379	1	*	test_peak_485	29.9616	Distal Intergenic	1	119834870	119844514	9645	2	343505	ENST00000445758.4	15135	ENSG00000215864	NBPF7	NBPF member 7
chr1	119840950	119840950	1	*	test_peak_486	112.064	Intron (ENST00000445758.4/343505, intron 3 of 8)	1	119834870	119844514	9645	2	343505	ENST00000445758.4	3564	ENSG00000215864	NBPF7	NBPF member 7
chr1	119859817	119859817	1	*	test_peak_487	120.636	Distal Intergenic	1	119834870	119844514	9645	2	343505	ENST00000445758.4	-15303	ENSG00000215864	NBPF7	NBPF member 7
chr1	119874340	119874340	1	*	test_peak_488	140.713	Distal Intergenic	1	119893533	119896515	2983	2	11085	ENST00000369400.2	22175	ENSG00000134249	ADAM30	ADAM metallopeptidase domain 30
chr1	119880251	119880251	1	*	test_peak_489	38.2449	Distal Intergenic	1	119893533	119896515	2983	2	11085	ENST00000369400.2	16264	ENSG00000134249	ADAM30	ADAM metallopeptidase domain 30
chr1	119920465	119920465	1	*	test_peak_490	27.3696	Intron (ENST00000256646.7/4853, intron 29 of 33)	1	119922495	119923905	1411	2	4853	ENST00000493703.1	3440	ENSG00000134250	NOTCH2	notch receptor 2
chr1	119956990	119956990	1	*	test_peak_491	5.4074	Intron (ENST00000256646.7/4853, intron 12 of 33)	1	119935267	119937463	2197	2	4853	ENST00000478864.1	-19527	ENSG00000134250	NOTCH2	notch receptor 2
chr1	119960059	119960059	1	*	test_peak_492	5.35406	Intron (ENST00000256646.7/4853, intron 11 of 33)	1	119935267	119937463	2197	2	4853	ENST00000478864.1	-22596	ENSG00000134250	NOTCH2	notch receptor 2
chr1	119981659	119981659	1	*	test_peak_493	23.5469	Intron (ENST00000256646.7/4853, intron 5 of 33)	1	119950365	119987050	36686	2	4853	ENST00000640021.1	5391	ENSG00000134250	NOTCH2	notch receptor 2
chr1	119982522	119982522	1	*	test_peak_494	2.30892	Intron (ENST00000256646.7/4853, intron 5 of 33)	1	119950365	119987050	36686	2	4853	ENST00000640021.1	4528	ENSG00000134250	NOTCH2	notch receptor 2
chr1	119986980	119986980	1	*	test_peak_495	6.58031	Promoter (<=1kb)	1	119950365	119987050	36686	2	4853	ENST00000640021.1	70	ENSG00000134250	NOTCH2	notch receptor 2
chr1	119987808	119987808	1	*	test_peak_496	4.36269	Promoter (<=1kb)	1	119950365	119987050	36686	2	4853	ENST00000640021.1	-758	ENSG00000134250	NOTCH2	notch receptor 2
chr1	119988243	119988243	1	*	test_peak_497	6.36924	Promoter (1-2kb)	1	119950365	119987050	36686	2	4853	ENST00000640021.1	-1193	ENSG00000134250	NOTCH2	notch receptor 2
chr1	119988761	119988761	1	*	test_peak_498	5.30428	Promoter (1-2kb)	1	119950365	119987050	36686	2	4853	ENST00000640021.1	-1711	ENSG00000134250	NOTCH2	notch receptor 2
chr1	119989144	119989144	1	*	test_peak_499	5.47931	Promoter (2-3kb)	1	119950365	119987050	36686	2	4853	ENST00000640021.1	-2094	ENSG00000134250	NOTCH2	notch receptor 2
chr1	120242794	120242794	1	*	test_peak_500	17.3249	Intron (ENST00000612320.1/ENST00000612320.1, intron 1 of 5)	1	120150898	120176520	25623	2	9554	ENST00000578049.4	-66274	ENSG00000265808	SEC22B	SEC22 homolog B, vesicle trafficking protein (gene/pseudogene)
chr1	120248401	120248401	1	*	test_peak_501	60.5213	Intron (ENST00000612320.1/ENST00000612320.1, intron 1 of 5)	1	120150898	120176520	25623	2	9554	ENST00000578049.4	-71881	ENSG00000265808	SEC22B	SEC22 homolog B, vesicle trafficking protein (gene/pseudogene)
chr1	120257259	120257259	1	*	test_peak_502	3.95745	Intron (ENST00000612320.1/ENST00000612320.1, intron 3 of 5)	1	120150898	120176520	25623	2	9554	ENST00000578049.4	-80739	ENSG00000265808	SEC22B	SEC22 homolog B, vesicle trafficking protein (gene/pseudogene)
chr1	120262946	120262946	1	*	test_peak_503	41.3798	Intron (ENST00000612320.1/ENST00000612320.1, intron 3 of 5)	1	120150898	120176520	25623	2	9554	ENST00000578049.4	-86426	ENSG00000265808	SEC22B	SEC22 homolog B, vesicle trafficking protein (gene/pseudogene)
chr1	120425255	120425255	1	*	test_peak_504	55.7242	Intron (ENST00000652355.1/728841, intron 1 of 28)	1	120419850	120467739	47890	1	728841	ENST00000652355.1	5405	ENSG00000270231	NBPF8	NBPF member 8
chr1	120428280	120428280	1	*	test_peak_505	12.4293	Intron (ENST00000652355.1/728841, intron 3 of 28)	1	120432204	120434037	1834	2	767846	ENST00000604437.2	5757	ENSG00000270392	PFN1P2	profilin 1 pseudogene 2
chr1	120635410	120635410	1	*	test_peak_506	67.7703	Intron (ENST00000612480.2/100996724, intron 3 of 41)	1	120489860	120701289	211430	2	100996724	ENST00000612480.2	65879	NA	LOC100996724	phosphodiesterase 4D interacting protein-like
chr1	120641155	120641155	1	*	test_peak_507	18.1176	Intron (ENST00000612480.2/100996724, intron 3 of 41)	1	120489860	120701289	211430	2	100996724	ENST00000612480.2	60134	NA	LOC100996724	phosphodiesterase 4D interacting protein-like
chr1	120649972	120649972	1	*	test_peak_508	83.3768	Intron (ENST00000612480.2/100996724, intron 1 of 41)	1	120489860	120701289	211430	2	100996724	ENST00000612480.2	51317	NA	LOC100996724	phosphodiesterase 4D interacting protein-like
chr1	120655599	120655599	1	*	test_peak_509	34.3041	Intron (ENST00000612480.2/100996724, intron 1 of 41)	1	120489860	120701289	211430	2	100996724	ENST00000612480.2	45690	NA	LOC100996724	phosphodiesterase 4D interacting protein-like
chr1	120925163	120925163	1	*	test_peak_510	5.83968	Intron (ENST00000613486.2/728855, intron 1 of 2)	1	120913184	120914238	1055	2	100996720	ENST00000640686.1	-10925	NA	LOC100996720	uncharacterized LOC100996720
chr1	120928063	120928063	1	*	test_peak_511	3.35419	Intron (ENST00000613486.2/728855, intron 1 of 2)	1	120913184	120914238	1055	2	100996720	ENST00000640686.1	-13825	NA	LOC100996720	uncharacterized LOC100996720
chr1	120939917	120939917	1	*	test_peak_512	23.6858	Promoter (2-3kb)	1	120942600	120942763	164	1	101954264	ENST00000612985.1	-2683	ENSG00000277610	RNVU1-4	RNA, variant U1 small nuclear 4
chr1	120941442	120941442	1	*	test_peak_513	10.6594	Promoter (1-2kb)	1	120942600	120942763	164	1	101954264	ENST00000612985.1	-1158	ENSG00000277610	RNVU1-4	RNA, variant U1 small nuclear 4
chr1	120942076	120942076	1	*	test_peak_514	12.2105	Promoter (<=1kb)	1	120942600	120942763	164	1	101954264	ENST00000612985.1	-524	ENSG00000277610	RNVU1-4	RNA, variant U1 small nuclear 4
chr1	120942621	120942621	1	*	test_peak_515	19.6221	Promoter (<=1kb)	1	120942600	120942763	164	1	101954264	ENST00000612985.1	21	ENSG00000277610	RNVU1-4	RNA, variant U1 small nuclear 4
chr1	120951169	120951169	1	*	test_peak_516	14.3148	Intron (ENST00000613486.2/728855, intron 1 of 2)	1	120942600	120942763	164	1	101954264	ENST00000612985.1	8569	ENSG00000277610	RNVU1-4	RNA, variant U1 small nuclear 4
chr1	121080437	121080437	1	*	test_peak_517	33.0113	Distal Intergenic	1	121087345	121093021	5677	1	2210	ENST00000453173.2	-6908	ENSG00000198019	FCGR1B	Fc fragment of IgG receptor Ib
chr1	121081945	121081945	1	*	test_peak_518	14.9731	Distal Intergenic	1	121087345	121093021	5677	1	2210	ENST00000453173.2	-5400	ENSG00000198019	FCGR1B	Fc fragment of IgG receptor Ib
chr1	121092797	121092797	1	*	test_peak_519	159.872	Promoter (2-3kb)	1	121094905	121096090	1186	1	2210	ENST00000466915.1	-2108	ENSG00000198019	FCGR1B	Fc fragment of IgG receptor Ib
chr1	121097323	121097323	1	*	test_peak_520	39.4221	Promoter (<=1kb)	1	121090289	121097655	7367	2	100996318	ENST00000457996.1	332	ENSG00000233029	LOC100996318	uncharacterized LOC100996318
chr1	121157835	121157835	1	*	test_peak_521	19.2372	Distal Intergenic	1	121167720	121183911	16192	2	653820	ENST00000355228.8	26076	ENSG00000188610	FAM72B	family with sequence similarity 72 member B
chr1	121159681	121159681	1	*	test_peak_522	57.3107	Distal Intergenic	1	121167720	121183911	16192	2	653820	ENST00000355228.8	24230	ENSG00000188610	FAM72B	family with sequence similarity 72 member B
chr1	121164557	121164557	1	*	test_peak_523	6.60161	Distal Intergenic	1	121167720	121183911	16192	2	653820	ENST00000355228.8	19354	ENSG00000188610	FAM72B	family with sequence similarity 72 member B
chr1	121183192	121183192	1	*	test_peak_524	8.14639	Promoter (<=1kb)	1	121167720	121183911	16192	2	653820	ENST00000355228.8	719	ENSG00000188610	FAM72B	family with sequence similarity 72 member B
chr1	121213708	121213708	1	*	test_peak_525	131.364	Intron (ENST00000367123.8/653464, intron 2 of 9)	1	121187102	121387966	200865	1	653464	ENST00000304465.7	26606	ENSG00000171943	SRGAP2C	SLIT-ROBO Rho GTPase activating protein 2C
chr1	121226472	121226472	1	*	test_peak_526	31.9746	Intron (ENST00000367123.8/653464, intron 2 of 9)	1	121187102	121387966	200865	1	653464	ENST00000304465.7	39370	ENSG00000171943	SRGAP2C	SLIT-ROBO Rho GTPase activating protein 2C
chr1	121238497	121238497	1	*	test_peak_527	99.7486	Intron (ENST00000367123.8/653464, intron 2 of 9)	1	121187102	121387966	200865	1	653464	ENST00000304465.7	51395	ENSG00000171943	SRGAP2C	SLIT-ROBO Rho GTPase activating protein 2C
chr1	121362425	121362425	1	*	test_peak_528	46.633	Intron (ENST00000367123.8/653464, intron 4 of 9)	1	121360156	121397905	37750	2	100873165	ENST00000437515.1	35480	ENSG00000230806	SRGAP2-AS1	SRGAP2 antisense RNA 1
chr1	121370197	121370197	1	*	test_peak_529	47.1498	Intron (ENST00000367123.8/653464, intron 5 of 9)	1	121360156	121397905	37750	2	100873165	ENST00000437515.1	27708	ENSG00000230806	SRGAP2-AS1	SRGAP2 antisense RNA 1
chr1	121375168	121375168	1	*	test_peak_530	6.11493	Intron (ENST00000367123.8/653464, intron 7 of 9)	1	121360156	121397905	37750	2	100873165	ENST00000437515.1	22737	ENSG00000230806	SRGAP2-AS1	SRGAP2 antisense RNA 1
chr1	121595301	121595301	1	*	test_peak_531	124.342	Distal Intergenic	1	121519345	121568791	49447	1	647121	ENST00000458200.2	75956	ENSG00000231752	EMBP1	embigin pseudogene 1
chr1	122462809	122462809	1	*	test_peak_532	15.2632	Distal Intergenic	1	121519345	121568791	49447	1	647121	ENST00000458200.2	943464	ENSG00000231752	EMBP1	embigin pseudogene 1
chr1	122496574	122496574	1	*	test_peak_533	13.8332	Distal Intergenic	1	121519345	121568791	49447	1	647121	ENST00000458200.2	977229	ENSG00000231752	EMBP1	embigin pseudogene 1
chr1	122668712	122668712	1	*	test_peak_534	6.09428	Distal Intergenic	1	121519345	121568791	49447	1	647121	ENST00000458200.2	1149367	ENSG00000231752	EMBP1	embigin pseudogene 1
chr1	123587821	123587821	1	*	test_peak_535	15.2632	Distal Intergenic	1	121519345	121568791	49447	1	647121	ENST00000458200.2	2068476	ENSG00000231752	EMBP1	embigin pseudogene 1
chr1	123760659	123760659	1	*	test_peak_536	8.01847	Distal Intergenic	1	121519345	121568791	49447	1	647121	ENST00000458200.2	2241314	ENSG00000231752	EMBP1	embigin pseudogene 1
chr1	124579514	124579514	1	*	test_peak_537	22.9391	Distal Intergenic	1	121519345	121568791	49447	1	647121	ENST00000458200.2	3060169	ENSG00000231752	EMBP1	embigin pseudogene 1
chr1	125069500	125069500	1	*	test_peak_538	8.69767	Distal Intergenic	1	121519345	121568791	49447	1	647121	ENST00000458200.2	3550155	ENSG00000231752	EMBP1	embigin pseudogene 1
chr1	125167082	125167082	1	*	test_peak_539	16.9394	Distal Intergenic	1	121519345	121568791	49447	1	647121	ENST00000458200.2	3647737	ENSG00000231752	EMBP1	embigin pseudogene 1
chr1	143185831	143185831	1	*	test_peak_540	4.86154	Distal Intergenic	1	143419625	143420207	583	2	645166	ENST00000622095.1	234376	NA	LSP1P5	LSP1 pseudogene 5
chr1	143186433	143186433	1	*	test_peak_541	8.37474	Distal Intergenic	1	143419625	143420207	583	2	645166	ENST00000622095.1	233774	NA	LSP1P5	LSP1 pseudogene 5
chr1	143187328	143187328	1	*	test_peak_542	21.6554	Distal Intergenic	1	143419625	143420207	583	2	645166	ENST00000622095.1	232879	NA	LSP1P5	LSP1 pseudogene 5
chr1	143201614	143201614	1	*	test_peak_543	16.3274	Distal Intergenic	1	143419625	143420207	583	2	645166	ENST00000622095.1	218593	NA	LSP1P5	LSP1 pseudogene 5
chr1	143206186	143206186	1	*	test_peak_544	39.67	Distal Intergenic	1	143419625	143420207	583	2	645166	ENST00000622095.1	214021	NA	LSP1P5	LSP1 pseudogene 5
chr1	143207072	143207072	1	*	test_peak_545	4.3565	Distal Intergenic	1	143419625	143420207	583	2	645166	ENST00000622095.1	213135	NA	LSP1P5	LSP1 pseudogene 5
chr1	143227502	143227502	1	*	test_peak_546	12.1561	Distal Intergenic	1	143419625	143420207	583	2	645166	ENST00000622095.1	192705	NA	LSP1P5	LSP1 pseudogene 5
chr1	143238799	143238799	1	*	test_peak_547	7.7891	Distal Intergenic	1	143419625	143420207	583	2	645166	ENST00000622095.1	181408	NA	LSP1P5	LSP1 pseudogene 5
chr1	143241056	143241056	1	*	test_peak_548	12.5967	Distal Intergenic	1	143419625	143420207	583	2	645166	ENST00000622095.1	179151	NA	LSP1P5	LSP1 pseudogene 5
chr1	143270728	143270728	1	*	test_peak_549	8.9316	Distal Intergenic	1	143419625	143420207	583	2	645166	ENST00000622095.1	149479	NA	LSP1P5	LSP1 pseudogene 5
chr1	143273126	143273126	1	*	test_peak_550	43.538	Distal Intergenic	1	143419625	143420207	583	2	645166	ENST00000622095.1	147081	NA	LSP1P5	LSP1 pseudogene 5
chr1	143273795	143273795	1	*	test_peak_551	6.52615	Distal Intergenic	1	143419625	143420207	583	2	645166	ENST00000622095.1	146412	NA	LSP1P5	LSP1 pseudogene 5
chr1	143274088	143274088	1	*	test_peak_552	7.85661	Distal Intergenic	1	143419625	143420207	583	2	645166	ENST00000622095.1	146119	NA	LSP1P5	LSP1 pseudogene 5
chr1	143274905	143274905	1	*	test_peak_553	22.8198	Distal Intergenic	1	143419625	143420207	583	2	645166	ENST00000622095.1	145302	NA	LSP1P5	LSP1 pseudogene 5
chr1	143275505	143275505	1	*	test_peak_554	9.74962	Distal Intergenic	1	143419625	143420207	583	2	645166	ENST00000622095.1	144702	NA	LSP1P5	LSP1 pseudogene 5
chr1	143275822	143275822	1	*	test_peak_555	8.94604	Distal Intergenic	1	143419625	143420207	583	2	645166	ENST00000622095.1	144385	NA	LSP1P5	LSP1 pseudogene 5
chr1	143724424	143724424	1	*	test_peak_556	23.2246	Distal Intergenic	1	143729407	143729570	164	2	26863	ENST00000384010.1	5146	ENSG00000206737	RNVU1-18	RNA, variant U1 small nuclear 18
chr1	143729241	143729241	1	*	test_peak_557	3.80859	Promoter (<=1kb)	1	143729407	143729570	164	2	26863	ENST00000384010.1	329	ENSG00000206737	RNVU1-18	RNA, variant U1 small nuclear 18
chr1	143842267	143842267	1	*	test_peak_558	9.70344	Distal Intergenic	1	143874793	143883575	8783	1	100132417	ENST00000579737.3	-32526	ENSG00000265531	FCGR1CP	Fc fragment of IgG receptor Ic, pseudogene
chr1	143866408	143866408	1	*	test_peak_559	6.4344	Distal Intergenic	1	143874793	143883575	8783	1	100132417	ENST00000579737.3	-8385	ENSG00000265531	FCGR1CP	Fc fragment of IgG receptor Ic, pseudogene
chr1	143867370	143867370	1	*	test_peak_560	5.54351	Distal Intergenic	1	143874793	143883575	8783	1	100132417	ENST00000579737.3	-7423	ENSG00000265531	FCGR1CP	Fc fragment of IgG receptor Ic, pseudogene
chr1	143868046	143868046	1	*	test_peak_561	21.7087	Distal Intergenic	1	143874793	143883575	8783	1	100132417	ENST00000579737.3	-6747	ENSG00000265531	FCGR1CP	Fc fragment of IgG receptor Ic, pseudogene
chr1	143880158	143880158	1	*	test_peak_562	212.479	Exon (ENST00000415338.1/338391, exon 2 of 2)	1	143877731	143885076	7346	2	338391	ENST00000415338.1	4918	NA	H2BP2	H2B histone pseudogene 2
chr1	143884716	143884716	1	*	test_peak_563	76.7636	Promoter (<=1kb)	1	143877731	143885076	7346	2	338391	ENST00000415338.1	360	NA	H2BP2	H2B histone pseudogene 2
chr1	143887771	143887771	1	*	test_peak_564	13.0594	Promoter (2-3kb)	1	143877731	143885076	7346	2	338391	ENST00000415338.1	-2695	NA	H2BP2	H2B histone pseudogene 2
chr1	143945396	143945396	1	*	test_peak_565	10.0393	Distal Intergenic	1	143955364	143971965	16602	2	554282	ENST00000584486.5	26569	ENSG00000263513	FAM72C	family with sequence similarity 72 member C
chr1	143946073	143946073	1	*	test_peak_566	3.35419	Distal Intergenic	1	143955364	143971965	16602	2	554282	ENST00000584486.5	25892	ENSG00000263513	FAM72C	family with sequence similarity 72 member C
chr1	143946535	143946535	1	*	test_peak_567	4.36269	Distal Intergenic	1	143955364	143971965	16602	2	554282	ENST00000584486.5	25430	ENSG00000263513	FAM72C	family with sequence similarity 72 member C
chr1	143947360	143947360	1	*	test_peak_568	81.4299	Distal Intergenic	1	143955364	143971965	16602	2	554282	ENST00000584486.5	24605	ENSG00000263513	FAM72C	family with sequence similarity 72 member C
chr1	143952127	143952127	1	*	test_peak_569	13.8642	Distal Intergenic	1	143955364	143971965	16602	2	554282	ENST00000584486.5	19838	ENSG00000263513	FAM72C	family with sequence similarity 72 member C
chr1	143970853	143970853	1	*	test_peak_570	27.1817	Promoter (1-2kb)	1	143955364	143971965	16602	2	554282	ENST00000584486.5	1112	ENSG00000263513	FAM72C	family with sequence similarity 72 member C
chr1	144001252	144001252	1	*	test_peak_571	138.067	Intron (ENST00000605551.2/100996712, intron 1 of 6)	1	143975087	144068350	93264	1	100996712	ENST00000605551.2	26165	NA	SRGAP2D	SLIT-ROBO Rho GTPase activating protein 2D (pseudogene)
chr1	144014081	144014081	1	*	test_peak_572	74.4339	Intron (ENST00000605551.2/100996712, intron 1 of 6)	1	143975087	144068350	93264	1	100996712	ENST00000605551.2	38994	NA	SRGAP2D	SLIT-ROBO Rho GTPase activating protein 2D (pseudogene)
chr1	144014649	144014649	1	*	test_peak_573	5.42935	Intron (ENST00000605551.2/100996712, intron 1 of 6)	1	143975087	144068350	93264	1	100996712	ENST00000605551.2	39562	NA	SRGAP2D	SLIT-ROBO Rho GTPase activating protein 2D (pseudogene)
chr1	144026122	144026122	1	*	test_peak_574	94.0178	Intron (ENST00000605551.2/100996712, intron 1 of 6)	1	143975087	144068350	93264	1	100996712	ENST00000605551.2	51035	NA	SRGAP2D	SLIT-ROBO Rho GTPase activating protein 2D (pseudogene)
chr1	144050611	144050611	1	*	test_peak_575	54.5474	Intron (ENST00000605551.2/100996712, intron 2 of 6)	1	143975087	144068350	93264	1	100996712	ENST00000605551.2	75524	NA	SRGAP2D	SLIT-ROBO Rho GTPase activating protein 2D (pseudogene)
chr1	144448369	144448369	1	*	test_peak_576	29.6536	Intron (ENST00000581897.6/284565, intron 3 of 18)	1	144448826	144456761	7936	2	284565	ENST00000578953.1	8392	ENSG00000266338	NBPF15	NBPF member 15
chr1	144451682	144451682	1	*	test_peak_577	19.8216	Intron (ENST00000581897.6/284565, intron 1 of 18)	1	144448826	144456761	7936	2	284565	ENST00000578953.1	5079	ENSG00000266338	NBPF15	NBPF member 15
chr1	144560419	144560419	1	*	test_peak_578	8.83554	Distal Intergenic	1	144551779	144551943	165	2	6063	ENST00000617626.1	-8476	ENSG00000278099	RNVU1-2A	RNA, variant U1 small nuclear 2A
chr1	144909897	144909897	1	*	test_peak_579	44.3863	Intron (ENST00000441760.2/100873165, intron 2 of 3)	1	144897236	144955446	58211	2	647135	ENST00000621582.1	45549	ENSG00000196369	SRGAP2B	SLIT-ROBO Rho GTPase activating protein 2B
chr1	144917587	144917587	1	*	test_peak_580	31.081	Intron (ENST00000441760.2/100873165, intron 3 of 3)	1	144897236	144955446	58211	2	647135	ENST00000621582.1	37859	ENSG00000196369	SRGAP2B	SLIT-ROBO Rho GTPase activating protein 2B
chr1	145036147	145036147	1	*	test_peak_581	11.2788	Intron (ENST00000612199.4/647135, intron 2 of 9)	1	144892049	145093246	201198	2	647135	ENST00000619678.1	57099	ENSG00000196369	SRGAP2B	SLIT-ROBO Rho GTPase activating protein 2B
chr1	145041848	145041848	1	*	test_peak_582	78.037	Intron (ENST00000612199.4/647135, intron 2 of 9)	1	144892049	145093246	201198	2	647135	ENST00000619678.1	51398	ENSG00000196369	SRGAP2B	SLIT-ROBO Rho GTPase activating protein 2B
chr1	145053864	145053864	1	*	test_peak_583	62.5435	Intron (ENST00000612199.4/647135, intron 2 of 9)	1	144892049	145093246	201198	2	647135	ENST00000619678.1	39382	ENSG00000196369	SRGAP2B	SLIT-ROBO Rho GTPase activating protein 2B
chr1	145066731	145066731	1	*	test_peak_584	187.491	Intron (ENST00000612199.4/647135, intron 2 of 9)	1	144892049	145093246	201198	2	647135	ENST00000619678.1	26515	ENSG00000196369	SRGAP2B	SLIT-ROBO Rho GTPase activating protein 2B
chr1	145097069	145097069	1	*	test_peak_585	10.0107	Promoter (1-2kb)	1	145095974	145112696	16723	1	728833	ENST00000400889.3	1095	ENSG00000215784	FAM72D	family with sequence similarity 72 member D
chr1	145115826	145115826	1	*	test_peak_586	10.2157	Distal Intergenic	1	145095974	145112696	16723	1	728833	ENST00000400889.3	19852	ENSG00000215784	FAM72D	family with sequence similarity 72 member D
chr1	145119842	145119842	1	*	test_peak_587	3.55056	Distal Intergenic	1	145095974	145112696	16723	1	728833	ENST00000400889.3	23868	ENSG00000215784	FAM72D	family with sequence similarity 72 member D
chr1	145120634	145120634	1	*	test_peak_588	100.262	Distal Intergenic	1	145095974	145112696	16723	1	728833	ENST00000400889.3	24660	ENSG00000215784	FAM72D	family with sequence similarity 72 member D
chr1	145121886	145121886	1	*	test_peak_589	5.83968	Distal Intergenic	1	145095974	145112696	16723	1	728833	ENST00000400889.3	25912	ENSG00000215784	FAM72D	family with sequence similarity 72 member D
chr1	145122493	145122493	1	*	test_peak_590	12.3455	Distal Intergenic	1	145095974	145112696	16723	1	728833	ENST00000400889.3	26519	ENSG00000215784	FAM72D	family with sequence similarity 72 member D
chr1	145189113	145189113	1	*	test_peak_591	70.5295	Intron (ENST00000621798.4/103091866, intron 2 of 2)	1	145164099	145168712	4614	2	103091866	ENST00000578899.5	-20401	NA	LINC01145	long intergenic non-protein coding RNA 1145
chr1	145412291	145412291	1	*	test_peak_592	7.88894	Distal Intergenic	1	145289900	145405778	115879	2	100288142	ENST00000392971.6	-6513	ENSG00000162825	NBPF20	NBPF member 20
chr1	145415542	145415542	1	*	test_peak_593	35.5607	Distal Intergenic	1	145289900	145405778	115879	2	100288142	ENST00000392971.6	-9764	ENSG00000162825	NBPF20	NBPF member 20
chr1	145607066	145607066	1	*	test_peak_594	10.8827	Promoter (<=1kb)	1	145572345	145607858	35514	2	101929780	ENST00000619932.4	792	ENSG00000272150	NBPF25P	NBPF member 25, pseudogene
chr1	145932751	145932751	1	*	test_peak_595	38.0863	Intron (ENST00000412239.1/105371260, intron 2 of 2)	1	145926817	145927678	862	2	9939	ENST00000634161.1	-5073	ENSG00000265241	RBM8A	RNA binding motif protein 8A
chr1	146309934	146309934	1	*	test_peak_596	4.36269	Distal Intergenic	1	146298170	146298715	546	1	440672	ENST00000578341.2	11764	ENSG00000177144	NUDT4B	nudix hydrolase 4B
chr1	146377150	146377150	1	*	test_peak_597	9.37937	Promoter (<=1kb)	1	146376807	146376970	164	1	26863	ENST00000615842.1	343	ENSG00000206737	RNVU1-18	RNA, variant U1 small nuclear 18
chr1	146850658	146850658	1	*	test_peak_598	23.3287	Intron (ENST00000614586.3/100288805, intron 62 of 78)	1	146938744	146996202	57459	1	149013	ENST00000617931.4	-88086	ENSG00000268043	NBPF12	NBPF member 12
chr1	146934595	146934595	1	*	test_peak_599	9.66906	Distal Intergenic	1	146938744	146996202	57459	1	149013	ENST00000617931.4	-4149	ENSG00000268043	NBPF12	NBPF member 12
chr1	146948501	146948501	1	*	test_peak_600	21.2364	Promoter (<=1kb)	1	146949314	146996093	46780	1	149013	ENST00000611443.4	-813	ENSG00000268043	NBPF12	NBPF member 12
chr1	147378024	147378024	1	*	test_peak_601	102.158	Intron (ENST00000619867.4/100289211, intron 5 of 5)	1	147270995	147276247	5253	1	9557	ENST00000469625.2	107029	ENSG00000131778	CHD1L	chromodomain helicase DNA binding protein 1 like
chr1	147927494	147927494	1	*	test_peak_602	15.8005	Promoter (<=1kb)	1	147928393	147993339	64947	1	51463	ENST00000488165.5	-899	ENSG00000188092	GPR89B	G protein-coupled receptor 89B
chr1	148135248	148135248	1	*	test_peak_603	8.01847	Promoter (2-3kb)	1	148104583	148137802	33220	2	200030	ENST00000613531.1	2554	ENSG00000263956	NBPF11	NBPF member 11
chr1	148138617	148138617	1	*	test_peak_604	13.9029	Promoter (<=1kb)	1	148104583	148137802	33220	2	200030	ENST00000613531.1	-815	ENSG00000263956	NBPF11	NBPF member 11
chr1	148156108	148156108	1	*	test_peak_605	3.58046	Distal Intergenic	1	148102151	148152322	50172	2	200030	ENST00000615281.4	-3786	ENSG00000263956	NBPF11	NBPF member 11
chr1	148388571	148388571	1	*	test_peak_606	6.79655	Promoter (<=1kb)	1	148388282	148388363	82	1	102466225	ENST00000619691.1	289	ENSG00000278596	MIR6077	microRNA 6077
chr1	148400028	148400028	1	*	test_peak_607	96.2141	Promoter (2-3kb)	1	148402516	148425219	22704	1	100132057	ENST00000634549.1	-2488	NA	LOC100132057	phosphodiesterase 4D interacting protein pseudogene
chr1	148401625	148401625	1	*	test_peak_608	13.9029	Promoter (<=1kb)	1	148402516	148425219	22704	1	100132057	ENST00000634549.1	-891	NA	LOC100132057	phosphodiesterase 4D interacting protein pseudogene
chr1	148402130	148402130	1	*	test_peak_609	18.9454	Promoter (<=1kb)	1	148402516	148425219	22704	1	100132057	ENST00000634549.1	-386	NA	LOC100132057	phosphodiesterase 4D interacting protein pseudogene
chr1	148403045	148403045	1	*	test_peak_610	11.7976	Promoter (<=1kb)	1	148402715	148402875	161	1	101954272	ENST00000364313.1	330	ENSG00000201183	RNVU1-3	RNA, variant U1 small nuclear 3
chr1	148522677	148522677	1	*	test_peak_611	11.8795	Exon (ENST00000622285.1/ENST00000622285.1, exon 1 of 1)	1	148432956	148519604	86649	2	388685	ENST00000639181.1	-3073	ENSG00000274020	LINC01138	long intergenic non-protein coding RNA 1138
chr1	148761623	148761623	1	*	test_peak_612	4.36269	Distal Intergenic	1	148748894	148750099	1206	1	440672	ENST00000322209.4	12729	ENSG00000177144	NUDT4B	nudix hydrolase 4B
chr1	148784392	148784392	1	*	test_peak_613	7.67009	Promoter (<=1kb)	1	148772640	148784594	11955	2	100996517	ENST00000616023.1	202	NA	SEC22B3P	SEC22 homolog B3, pseudogene
chr1	148785655	148785655	1	*	test_peak_614	5.16644	Promoter (1-2kb)	1	148772640	148784594	11955	2	100996517	ENST00000616023.1	-1061	NA	SEC22B3P	SEC22 homolog B3, pseudogene
chr1	148854328	148854328	1	*	test_peak_615	37.1063	Intron (ENST00000530472.5/9659, intron 1 of 6)	1	148845306	148931810	86505	1	9659	ENST00000613995.4	9022	ENSG00000178104	PDE4DIP	phosphodiesterase 4D interacting protein
chr1	148860215	148860215	1	*	test_peak_616	104.94	Intron (ENST00000530472.5/9659, intron 1 of 6)	1	148868544	148942309	73766	1	9659	ENST00000621371.4	-8329	ENSG00000178104	PDE4DIP	phosphodiesterase 4D interacting protein
chr1	148869082	148869082	1	*	test_peak_617	13.9955	Promoter (<=1kb)	1	148868544	148942309	73766	1	9659	ENST00000621371.4	538	ENSG00000178104	PDE4DIP	phosphodiesterase 4D interacting protein
chr1	148874828	148874828	1	*	test_peak_618	80.7893	Intron (ENST00000530472.5/9659, intron 3 of 6)	1	148868544	148942309	73766	1	9659	ENST00000621371.4	6284	ENSG00000178104	PDE4DIP	phosphodiesterase 4D interacting protein
chr1	148918746	148918746	1	*	test_peak_619	14.449	Intron (ENST00000530472.5/9659, intron 4 of 6)	1	148929137	148932437	3301	1	653513	ENST00000477941.2	-10391	NA	LOC653513	phosphodiesterase 4D interacting protein-like
chr1	148936359	148936359	1	*	test_peak_620	3.35419	Intron (ENST00000524974.5/9659, intron 7 of 45)	1	148929137	148932437	3301	1	653513	ENST00000477941.2	7222	NA	LOC653513	phosphodiesterase 4D interacting protein-like
chr1	148956968	148956968	1	*	test_peak_621	4.61971	Intron (ENST00000524974.5/9659, intron 8 of 45)	1	148952341	148986477	34137	1	9659	ENST00000529945.2	4627	ENSG00000178104	PDE4DIP	phosphodiesterase 4D interacting protein
chr1	148959213	148959213	1	*	test_peak_622	2.98259	Intron (ENST00000524974.5/9659, intron 8 of 45)	1	148962410	148967770	5361	1	9659	ENST00000496263.6	-3197	ENSG00000178104	PDE4DIP	phosphodiesterase 4D interacting protein
chr1	148960044	148960044	1	*	test_peak_623	5.95714	Promoter (2-3kb)	1	148962410	148967770	5361	1	9659	ENST00000496263.6	-2366	ENSG00000178104	PDE4DIP	phosphodiesterase 4D interacting protein
chr1	148971260	148971260	1	*	test_peak_624	4.43544	Intron (ENST00000524974.5/9659, intron 17 of 45)	1	148979760	149032302	52543	1	9659	ENST00000530062.5	-8500	ENSG00000178104	PDE4DIP	phosphodiesterase 4D interacting protein
chr1	148989157	148989157	1	*	test_peak_625	5.20083	Intron (ENST00000524974.5/9659, intron 24 of 45)	1	148979795	148993882	14088	1	9659	ENST00000491426.3	9362	ENSG00000178104	PDE4DIP	phosphodiesterase 4D interacting protein
chr1	148990564	148990564	1	*	test_peak_626	2.79296	Intron (ENST00000524974.5/9659, intron 24 of 45)	1	148979795	148993882	14088	1	9659	ENST00000491426.3	10769	ENSG00000178104	PDE4DIP	phosphodiesterase 4D interacting protein
chr1	148992541	148992541	1	*	test_peak_627	7.348	3' UTR	1	148979795	148993882	14088	1	9659	ENST00000491426.3	12746	ENSG00000178104	PDE4DIP	phosphodiesterase 4D interacting protein
chr1	149002934	149002934	1	*	test_peak_628	12.1113	Exon (ENST00000524974.5/9659, exon 28 of 46)	1	149008449	149021766	13318	1	9659	ENST00000479369.6	-5515	ENSG00000178104	PDE4DIP	phosphodiesterase 4D interacting protein
chr1	149090373	149090373	1	*	test_peak_629	10.7917	5' UTR	1	149055630	149082311	26682	2	400818	ENST00000610300.4	-8062	ENSG00000269713	NBPF9	NBPF member 9
chr1	149093567	149093567	1	*	test_peak_630	43.7678	Intron (ENST00000615421.4/400818, intron 2 of 28)	1	149054027	149103539	49513	2	400818	ENST00000615421.4	9972	ENSG00000269713	NBPF9	NBPF member 9
chr1	149211515	149211515	1	*	test_peak_631	15.7863	Intron (ENST00000668239.1/ENST00000668239.1, intron 1 of 1)	1	149197995	149240841	42847	2	653513	ENST00000663163.1	29326	NA	LOC653513	phosphodiesterase 4D interacting protein-like
chr1	149250081	149250081	1	*	test_peak_632	6.15803	Intron (ENST00000668239.1/ENST00000668239.1, intron 1 of 1)	1	149197995	149240841	42847	2	653513	ENST00000663163.1	-9240	NA	LOC653513	phosphodiesterase 4D interacting protein-like
chr1	149255438	149255438	1	*	test_peak_633	88.6293	Intron (ENST00000662742.1/ENST00000662742.1, intron 2 of 2)	1	149197995	149240841	42847	2	653513	ENST00000663163.1	-14597	NA	LOC653513	phosphodiesterase 4D interacting protein-like
chr1	149261165	149261165	1	*	test_peak_634	11.5238	Intron (ENST00000313342.8/653513, intron 3 of 6)	1	149197995	149240841	42847	2	653513	ENST00000663163.1	-20324	NA	LOC653513	phosphodiesterase 4D interacting protein-like
chr1	149270056	149270056	1	*	test_peak_635	96.1592	Intron (ENST00000313342.8/653513, intron 1 of 6)	1	149197995	149240841	42847	2	653513	ENST00000663163.1	-29215	NA	LOC653513	phosphodiesterase 4D interacting protein-like
chr1	149275952	149275952	1	*	test_peak_636	37.1063	Intron (ENST00000313342.8/653513, intron 1 of 6)	1	149197995	149240841	42847	2	653513	ENST00000663163.1	-35111	NA	LOC653513	phosphodiesterase 4D interacting protein-like
chr1	149336185	149336185	1	*	test_peak_637	5.21021	Distal Intergenic	1	149345661	149357612	11952	1	100996716	ENST00000618702.1	-9476	NA	SEC22B2P	SEC22 homolog B2, pseudogene
chr1	149339811	149339811	1	*	test_peak_638	5.15158	Distal Intergenic	1	149345661	149357612	11952	1	100996716	ENST00000618702.1	-5850	NA	SEC22B2P	SEC22 homolog B2, pseudogene
chr1	149634115	149634115	1	*	test_peak_639	46.6247	Promoter (2-3kb)	1	149636489	149661606	25118	1	57234	ENST00000439719.5	-2374	ENSG00000277147	LINC00869	long intergenic non-protein coding RNA 869
chr1	149635670	149635670	1	*	test_peak_640	7.43126	Promoter (<=1kb)	1	149636489	149661606	25118	1	57234	ENST00000439719.5	-819	ENSG00000277147	LINC00869	long intergenic non-protein coding RNA 869
chr1	149636191	149636191	1	*	test_peak_641	25.9394	Promoter (<=1kb)	1	149636489	149661606	25118	1	57234	ENST00000439719.5	-298	ENSG00000277147	LINC00869	long intergenic non-protein coding RNA 869
chr1	149637036	149637036	1	*	test_peak_642	11.7471	Promoter (<=1kb)	1	149636650	149672793	36144	1	57234	ENST00000430442.2	386	ENSG00000277147	LINC00869	long intergenic non-protein coding RNA 869
chr1	149645340	149645340	1	*	test_peak_643	23.442	Promoter (1-2kb)	1	149646599	149648388	1790	1	57234	ENST00000622079.1	-1259	ENSG00000277147	LINC00869	long intergenic non-protein coding RNA 869
chr1	149750802	149750802	1	*	test_peak_644	7.0539	Distal Intergenic	1	149782671	149791390	8720	1	2209	ENST00000444948.5	-31869	ENSG00000150337	FCGR1A	Fc fragment of IgG receptor Ia
chr1	149760927	149760927	1	*	test_peak_645	3.35419	Distal Intergenic	1	149782671	149791390	8720	1	2209	ENST00000444948.5	-21744	ENSG00000150337	FCGR1A	Fc fragment of IgG receptor Ia
chr1	149761541	149761541	1	*	test_peak_646	3.35419	Distal Intergenic	1	149782671	149791390	8720	1	2209	ENST00000444948.5	-21130	ENSG00000150337	FCGR1A	Fc fragment of IgG receptor Ia
chr1	149775925	149775925	1	*	test_peak_647	14.4008	Distal Intergenic	1	149782671	149791390	8720	1	2209	ENST00000444948.5	-6746	ENSG00000150337	FCGR1A	Fc fragment of IgG receptor Ia
chr1	149777348	149777348	1	*	test_peak_648	8.87437	Distal Intergenic	1	149782671	149791390	8720	1	2209	ENST00000444948.5	-5323	ENSG00000150337	FCGR1A	Fc fragment of IgG receptor Ia
chr1	149788089	149788089	1	*	test_peak_649	248.71	Promoter (2-3kb)	1	149790368	149791675	1308	1	2209	ENST00000489704.1	-2279	ENSG00000150337	FCGR1A	Fc fragment of IgG receptor Ia
chr1	149788785	149788785	1	*	test_peak_650	5.21021	Promoter (1-2kb)	1	149790368	149791675	1308	1	2209	ENST00000489704.1	-1583	ENSG00000150337	FCGR1A	Fc fragment of IgG receptor Ia
chr1	149792663	149792663	1	*	test_peak_651	29.6719	Promoter (2-3kb)	1	149790368	149791675	1308	1	2209	ENST00000489704.1	2295	ENSG00000150337	FCGR1A	Fc fragment of IgG receptor Ia
chr1	149795682	149795682	1	*	test_peak_652	12.1214	Intron (ENST00000545683.1/440689, intron 1 of 1)	1	149790368	149791675	1308	1	2209	ENST00000489704.1	5314	ENSG00000150337	FCGR1A	Fc fragment of IgG receptor Ia
chr1	149916032	149916032	1	*	test_peak_653	12.9326	Promoter (1-2kb)	1	149905472	149917841	12370	2	9900	ENST00000369145.1	1809	ENSG00000159164	SV2A	synaptic vesicle glycoprotein 2A
chr1	150163211	150163211	1	*	test_peak_654	11.0912	Intron (ENST00000502767.1/105371433, intron 1 of 2)	1	150159405	150164720	5316	1	105371433	ENST00000502767.1	3806	NA	LOC105371433	uncharacterized LOC105371433
chr1	150545731	150545731	1	*	test_peak_655	59.517	Distal Intergenic	1	150549369	150560932	11564	1	54507	ENST00000271643.8	-3638	ENSG00000143382	ADAMTSL4	ADAMTS like 4
chr1	150619882	150619882	1	*	test_peak_656	36.2859	Intron (ENST00000369016.8/2029, intron 4 of 4)	1	150624622	150629116	4495	2	2029	ENST00000513281.5	9234	ENSG00000143420	ENSA	endosulfine alpha
chr1	150977256	150977256	1	*	test_peak_657	51.755	Promoter (2-3kb)	1	150965173	150975004	9832	2	29956	ENST00000368954.9	-2252	ENSG00000143418	CERS2	ceramide synthase 2
chr1	151055160	151055160	1	*	test_peak_658	11.2092	Promoter (2-3kb)	1	151057758	151068497	10740	1	10962	ENST00000368921.4	-2598	ENSG00000213190	MLLT11	MLLT11 transcription factor 7 cofactor
chr1	151311781	151311781	1	*	test_peak_659	5.16689	Intron (ENST00000368874.8/5298, intron 2 of 10)	1	151303354	151306433	3080	2	5298	ENST00000460323.1	-5348	ENSG00000143393	PI4KB	phosphatidylinositol 4-kinase beta
chr1	151370609	151370609	1	*	test_peak_660	46.0865	Promoter (<=1kb)	1	151369068	151370285	1218	2	8991	ENST00000427867.2	-324	ENSG00000143416	SELENBP1	selenium binding protein 1
chr1	151459084	151459084	1	*	test_peak_661	13.9229	Promoter (<=1kb)	1	151402724	151459178	56455	2	23126	ENST00000358476.7	94	ENSG00000143442	POGZ	pogo transposable element derived with ZNF domain
chr1	151492335	151492335	1	*	test_peak_662	5.20083	Distal Intergenic	1	151510510	151519029	8520	1	57530	ENST00000505188.5	-18175	ENSG00000143375	CGN	cingulin
chr1	151596663	151596663	1	*	test_peak_663	46.0121	Distal Intergenic	1	151612006	151693618	81613	1	81609	ENST00000642376.1	-15343	ENSG00000143376	SNX27	sorting nexin 27
chr1	151715550	151715550	1	*	test_peak_664	20.8698	Promoter (<=1kb)	1	151707509	151715984	8476	2	11189	ENST00000479893.5	434	ENSG00000159409	CELF3	CUGBP Elav-like family member 3
chr1	151716959	151716959	1	*	test_peak_665	15.252	Promoter (<=1kb)	1	151700058	151716803	16746	2	11189	ENST00000290583.9	-156	ENSG00000159409	CELF3	CUGBP Elav-like family member 3
chr1	151774686	151774686	1	*	test_peak_666	20.7701	Intron (ENST00000525790.5/11022, intron 12 of 13)	1	151767248	151771330	4083	1	51686	ENST00000582415.2	7438	ENSG00000143450	OAZ3	ornithine decarboxylase antizyme 3
chr1	151905857	151905857	1	*	test_peak_667	20.3715	Intron (ENST00000368814.8/117145, intron 1 of 5)	1	151874055	151909502	35448	2	117145	ENST00000471464.5	3645	ENSG00000159445	THEM4	thioesterase superfamily member 4
chr1	151909742	151909742	1	*	test_peak_668	5.85183	Promoter (<=1kb)	1	151894830	151909637	14808	2	117145	ENST00000489410.1	-105	ENSG00000159445	THEM4	thioesterase superfamily member 4
chr1	151976261	151976261	1	*	test_peak_669	33.9758	Distal Intergenic	1	151982918	151992578	9661	2	6281	ENST00000368809.1	16317	ENSG00000197747	S100A10	S100 calcium binding protein A10
chr1	151988590	151988590	1	*	test_peak_670	45.8974	Intron (ENST00000368811.8/6281, intron 1 of 2)	1	151982918	151992578	9661	2	6281	ENST00000368809.1	3988	ENSG00000197747	S100A10	S100 calcium binding protein A10
chr1	152048236	152048236	1	*	test_peak_671	6.93492	Promoter (<=1kb)	1	152032506	152047907	15402	2	6282	ENST00000478109.1	-329	ENSG00000163191	S100A11	S100 calcium binding protein A11
chr1	153059545	153059545	1	*	test_peak_672	10.0393	Promoter (2-3kb)	1	153056120	153057512	1393	2	6700	ENST00000392653.3	-2033	ENSG00000241794	SPRR2A	small proline rich protein 2A
chr1	153344003	153344003	1	*	test_peak_673	147.665	Intron (ENST00000368739.3/57115, intron 4 of 8)	1	153345025	153347978	2954	2	57115	ENST00000490266.1	3975	ENSG00000163218	PGLYRP4	peptidoglycan recognition protein 4
chr1	153433628	153433628	1	*	test_peak_674	6.95953	Distal Intergenic	1	153417944	153419355	1412	1	338324	ENST00000329256.2	15684	ENSG00000184330	S100A7A	S100 calcium binding protein A7A
chr1	153566635	153566635	1	*	test_peak_675	51.3188	Promoter (<=1kb)	1	153561343	153566755	5413	2	6273	ENST00000368709.6	120	ENSG00000196754	S100A2	S100 calcium binding protein A2
chr1	153649325	153649325	1	*	test_peak_676	18.2952	Distal Intergenic	1	153658703	153661852	3150	1	23557	ENST00000368685.6	-9378	ENSG00000143553	SNAPIN	SNAP associated protein
chr1	153779029	153779029	1	*	test_peak_677	6.79655	Promoter (<=1kb)	1	153779051	153780151	1101	1	11000	ENST00000368660.1	-22	ENSG00000143554	SLC27A3	solute carrier family 27 member 3
chr1	154157850	154157850	1	*	test_peak_678	18.5943	Promoter (2-3kb)	1	153992694	154155116	162423	2	91181	ENST00000271854.3	-2734	ENSG00000143552	NUP210L	nucleoporin 210 like
chr1	154291841	154291841	1	*	test_peak_679	18.5472	Distal Intergenic	1	154273898	154275875	1978	1	10456	ENST00000459914.1	17943	ENSG00000143575	HAX1	HCLS1 associated protein X-1
chr1	154321112	154321112	1	*	test_peak_680	6.52615	Promoter (<=1kb)	1	154321120	154325325	4206	1	89872	ENST00000484864.1	-8	ENSG00000143595	AQP10	aquaporin 10
chr1	154352776	154352776	1	*	test_peak_681	22.8938	Distal Intergenic	1	154346615	154349459	2845	1	57198	ENST00000505882.1	6161	ENSG00000143515	ATP8B2	ATPase phospholipid transporting 8B2
chr1	154353651	154353651	1	*	test_peak_682	13.0137	Distal Intergenic	1	154346615	154349459	2845	1	57198	ENST00000505882.1	7036	ENSG00000143515	ATP8B2	ATPase phospholipid transporting 8B2
chr1	154354685	154354685	1	*	test_peak_683	72.6188	Distal Intergenic	1	154346615	154349459	2845	1	57198	ENST00000505882.1	8070	ENSG00000143515	ATP8B2	ATPase phospholipid transporting 8B2
chr1	154497102	154497102	1	*	test_peak_684	8.01847	Intron (ENST00000304760.3/126669, intron 2 of 5)	1	154502219	154548147	45929	1	126668	ENST00000368482.8	-5117	ENSG00000163239	TDRD10	tudor domain containing 10
chr1	154617145	154617145	1	*	test_peak_685	14.1611	Intron (ENST00000368471.8/103, intron 1 of 14)	1	154597265	154608825	11561	2	103	ENST00000648871.1	-8320	ENSG00000160710	ADAR	adenosine deaminase RNA specific
chr1	154629409	154629409	1	*	test_peak_686	57.4271	Promoter (1-2kb)	1	154582107	154628013	45907	2	103	ENST00000649724.1	-1396	ENSG00000160710	ADAR	adenosine deaminase RNA specific
chr1	154884185	154884185	1	*	test_peak_687	25.2379	Distal Intergenic	1	154697455	154870281	172827	2	3782	ENST00000271915.9	-13904	ENSG00000143603	KCNN3	potassium calcium-activated channel subfamily N member 3
chr1	154973774	154973774	1	*	test_peak_688	6.24303	Promoter (<=1kb)	1	154967670	154974336	6667	2	6464	ENST00000412170.5	562	ENSG00000160691	SHC1	SHC adaptor protein 1
chr1	155137747	155137747	1	*	test_peak_689	10.903	Promoter (<=1kb)	1	155138048	155138853	806	1	55974	ENST00000479579.1	-301	ENSG00000169241	SLC50A1	solute carrier family 50 member 1
chr1	155301467	155301467	1	*	test_peak_690	12.4686	Promoter (<=1kb)	1	155289293	155301438	12146	2	5313	ENST00000342741.6	-29	ENSG00000143627	PKLR	pyruvate kinase L/R
chr1	155692199	155692199	1	*	test_peak_691	33.8717	Intron (ENST00000471642.6/7818, intron 2 of 12)	1	155689102	155729064	39963	1	7818	ENST00000470830.5	3097	ENSG00000132676	DAP3	death associated protein 3
chr1	155699286	155699286	1	*	test_peak_692	40.9363	Intron (ENST00000471642.6/7818, intron 2 of 12)	1	155689102	155729064	39963	1	7818	ENST00000470830.5	10184	ENSG00000132676	DAP3	death associated protein 3
chr1	155835273	155835273	1	*	test_peak_693	3.92699	Intron (ENST00000368331.5/54856, intron 2 of 31)	1	155784375	155821520	37146	2	54856	ENST00000467009.1	-13753	ENSG00000116580	GON4L	gon-4 like
chr1	156126444	156126444	1	*	test_peak_694	18.9454	Promoter (<=1kb)	1	156126545	156134960	8416	1	4000	ENST00000504687.5	-101	ENSG00000160789	LMNA	lamin A/C
chr1	156257302	156257302	1	*	test_peak_695	33.5654	Intron (ENST00000361813.5/23381, intron 16 of 21)	1	156253048	156253762	715	2	23381	ENST00000468993.1	-3540	ENSG00000198952	SMG5	SMG5 nonsense mediated mRNA decay factor
chr1	156460672	156460672	1	*	test_peak_696	74.291	Distal Intergenic	1	156404253	156456613	52361	2	10485	ENST00000673141.1	-4059	ENSG00000125462	C1orf61	chromosome 1 open reading frame 61
chr1	156755705	156755705	1	*	test_peak_697	11.1762	Intron (ENST00000491853.5/5546, intron 1 of 3)	1	156743345	156752448	9104	2	3068	ENST00000368206.5	-3257	ENSG00000143321	HDGF	heparin binding growth factor
chr1	156772805	156772805	1	*	test_peak_698	8.61213	Intron (ENST00000491853.5/5546, intron 1 of 3)	1	156767553	156786980	19428	1	5546	ENST00000473387.1	5252	ENSG00000143294	PRCC	proline rich mitotic checkpoint control factor
chr1	156895302	156895302	1	*	test_peak_699	4.54779	Promoter (1-2kb)	1	156893731	156916434	22704	1	375033	ENST00000292357.7	1571	ENSG00000187800	PEAR1	platelet endothelial aggregation receptor 1
chr1	156914672	156914672	1	*	test_peak_700	21.0162	Promoter (1-2kb)	1	156913532	156915148	1617	1	375033	ENST00000465101.1	1140	ENSG00000187800	PEAR1	platelet endothelial aggregation receptor 1
chr1	156958510	156958510	1	*	test_peak_701	60.2028	Intron (ENST00000368194.7/9826, intron 17 of 40)	1	156955724	156963766	8043	2	9826	ENST00000486670.1	5256	ENSG00000132694	ARHGEF11	Rho guanine nucleotide exchange factor 11
chr1	157197260	157197260	1	*	test_peak_702	9.7677	Distal Intergenic	1	157133145	157138474	5330	2	2117	ENST00000326786.4	-58786	ENSG00000117036	ETV3	ETS variant transcription factor 3
chr1	157227959	157227959	1	*	test_peak_703	32.4301	Distal Intergenic	1	157133145	157138474	5330	2	2117	ENST00000326786.4	-89485	ENSG00000117036	ETV3	ETS variant transcription factor 3
chr1	157273632	157273632	1	*	test_peak_704	30.3072	Distal Intergenic	1	157133145	157138474	5330	2	2117	ENST00000326786.4	-135158	ENSG00000117036	ETV3	ETS variant transcription factor 3
chr1	157274982	157274982	1	*	test_peak_705	9.99047	Intron (ENST00000662441.1/ENST00000662441.1, intron 1 of 1)	1	157133145	157138474	5330	2	2117	ENST00000326786.4	-136508	ENSG00000117036	ETV3	ETS variant transcription factor 3
chr1	157279668	157279668	1	*	test_peak_706	86.4637	Intron (ENST00000662441.1/ENST00000662441.1, intron 1 of 1)	1	157133145	157138474	5330	2	2117	ENST00000326786.4	-141194	ENSG00000117036	ETV3	ETS variant transcription factor 3
chr1	157311892	157311892	1	*	test_peak_707	12.7452	Distal Intergenic	1	157133145	157138474	5330	2	2117	ENST00000326786.4	-173418	ENSG00000117036	ETV3	ETS variant transcription factor 3
chr1	157325430	157325430	1	*	test_peak_708	53.4867	Distal Intergenic	1	157133145	157138474	5330	2	2117	ENST00000326786.4	-186956	ENSG00000117036	ETV3	ETS variant transcription factor 3
chr1	157370021	157370021	1	*	test_peak_709	13.9955	Distal Intergenic	1	157513377	157516073	2697	2	83416	ENST00000462218.1	146052	ENSG00000143297	FCRL5	Fc receptor like 5
chr1	157371916	157371916	1	*	test_peak_710	4.36269	Distal Intergenic	1	157513377	157516073	2697	2	83416	ENST00000462218.1	144157	ENSG00000143297	FCRL5	Fc receptor like 5
chr1	158686717	158686717	1	*	test_peak_711	20.6141	Promoter (<=1kb)	1	158610704	158686715	76012	2	6708	ENST00000643759.2	-2	ENSG00000163554	SPTA1	spectrin alpha, erythrocytic 1
chr1	158689270	158689270	1	*	test_peak_712	22.0294	Promoter (2-3kb)	1	158610704	158686715	76012	2	6708	ENST00000643759.2	-2555	ENSG00000163554	SPTA1	spectrin alpha, erythrocytic 1
chr1	158692117	158692117	1	*	test_peak_713	27.8799	Distal Intergenic	1	158610704	158686715	76012	2	6708	ENST00000643759.2	-5402	ENSG00000163554	SPTA1	spectrin alpha, erythrocytic 1
chr1	158819738	158819738	1	*	test_peak_714	45.1589	Distal Intergenic	1	158831351	158842723	11373	1	4332	ENST00000491210.1	-11613	ENSG00000163563	MNDA	myeloid cell nuclear differentiation antigen
chr1	159896698	159896698	1	*	test_peak_715	9.28071	Promoter (1-2kb)	1	159872366	159898269	25904	2	25790	ENST00000426543.6	1571	ENSG00000213085	CFAP45	cilia and flagella associated protein 45
chr1	159910546	159910546	1	*	test_peak_716	11.4782	Exon (ENST00000623350.1/ENST00000623350.1, exon 1 of 1)	1	159872364	159900165	27802	2	25790	ENST00000368099.9	-10381	ENSG00000213085	CFAP45	cilia and flagella associated protein 45
chr1	159924632	159924632	1	*	test_peak_717	6.25076	Promoter (<=1kb)	1	159918777	159924551	5775	2	8407	ENST00000320307.8	-81	ENSG00000158710	TAGLN2	transgelin 2
chr1	160046645	160046645	1	*	test_peak_718	134.512	Intron (ENST00000639408.1/3766, intron 1 of 3)	1	160024953	160031990	7038	2	93183	ENST00000368090.5	-14655	ENSG00000143315	PIGM	phosphatidylinositol glycan anchor biosynthesis class M
chr1	160421374	160421374	1	*	test_peak_719	12.5105	Promoter (1-2kb)	1	160419493	160424147	4655	1	57216	ENST00000483408.1	1881	ENSG00000162738	VANGL2	VANGL planar cell polarity protein 2
chr1	160540310	160540310	1	*	test_peak_720	228.167	Intron (ENST00000446952.1/ENST00000446952.1, intron 1 of 1)	1	160548089	160551410	3322	2	8832	ENST00000466767.1	11100	ENSG00000066294	CD84	CD84 molecule
chr1	160911675	160911675	1	*	test_peak_721	8.01847	Distal Intergenic	1	160932465	160949922	17458	1	101928372	ENST00000356006.3	-20790	ENSG00000198358	LOC101928372	uncharacterized LOC101928372
chr1	160945195	160945195	1	*	test_peak_722	21.8374	Exon (ENST00000356006.3/101928372, exon 5 of 6)	1	160945094	160951012	5919	2	142683	ENST00000494442.1	5817	ENSG00000158764	ITLN2	intelectin 2
chr1	160949536	160949536	1	*	test_peak_723	58.5727	Promoter (1-2kb)	1	160945094	160951012	5919	2	142683	ENST00000494442.1	1476	ENSG00000158764	ITLN2	intelectin 2
chr1	160990034	160990034	1	*	test_peak_724	111.627	Distal Intergenic	1	160999910	161001177	1268	2	50848	ENST00000472573.5	11143	ENSG00000158769	F11R	F11 receptor
chr1	161009810	161009810	1	*	test_peak_725	73.2613	Intron (ENST00000368026.11/50848, intron 1 of 9)	1	160999910	161001177	1268	2	50848	ENST00000472573.5	-8633	ENSG00000158769	F11R	F11 receptor
chr1	161014001	161014001	1	*	test_peak_726	39.4677	Intron (ENST00000368026.11/50848, intron 1 of 9)	1	160998402	161021096	22695	2	50848	ENST00000537746.1	7095	ENSG00000158769	F11R	F11 receptor
chr1	161020849	161020849	1	*	test_peak_727	20.3715	Promoter (<=1kb)	1	160998402	161021096	22695	2	50848	ENST00000537746.1	247	ENSG00000158769	F11R	F11 receptor
chr1	161166550	161166550	1	*	test_peak_728	126.071	Promoter (<=1kb)	1	161166498	161177092	10595	1	5498	ENST00000535223.5	52	ENSG00000143224	PPOX	protoporphyrinogen oxidase
chr1	161503133	161503133	1	*	test_peak_729	10.0393	Promoter (2-3kb)	1	161505430	161518558	13129	1	2212	ENST00000367972.8	-2297	ENSG00000143226	FCGR2A	Fc fragment of IgG receptor IIa
chr1	161558103	161558103	1	*	test_peak_730	12.5395	Intron (ENST00000537821.2/2212, intron 3 of 4)	1	161548421	161550737	2317	2	2214	ENST00000442336.1	-7366	ENSG00000203747	FCGR3A	Fc fragment of IgG receptor IIIa
chr1	161953520	161953520	1	*	test_peak_731	6.52615	Intron (ENST00000367942.4/22926, intron 15 of 15)	1	161983553	161985232	1680	2	25903	ENST00000367938.1	31712	ENSG00000162745	OLFML2B	olfactomedin like 2B
chr1	162372946	162372946	1	*	test_peak_732	49.8154	Intron (ENST00000431696.1/9722, intron 2 of 2)	1	162374444	162376808	2365	2	284680	ENST00000493255.1	3862	ENSG00000171722	SPATA46	spermatogenesis associated 46
chr1	164712359	164712359	1	*	test_peak_733	13.9029	Intron (ENST00000340699.7/5087, intron 3 of 3)	1	164772912	164807571	34660	1	5087	ENST00000558837.5	-60553	ENSG00000185630	PBX1	PBX homeobox 1
chr1	165393225	165393225	1	*	test_peak_734	5.20083	Distal Intergenic	1	165410750	165424972	14223	2	6258	ENST00000470566.1	31747	ENSG00000143171	RXRG	retinoid X receptor gamma
chr1	165632047	165632047	1	*	test_peak_735	3.08374	Promoter (<=1kb)	1	165632063	165655620	23558	1	4259	ENST00000367883.3	-16	ENSG00000143198	MGST3	microsomal glutathione S-transferase 3
chr1	165646162	165646162	1	*	test_peak_736	67.867	Exon (ENST00000461759.1/ENST00000461759.1, exon 1 of 2)	1	165649838	165653801	3964	1	4259	ENST00000477450.1	-3676	ENSG00000143198	MGST3	microsomal glutathione S-transferase 3
chr1	165773617	165773617	1	*	test_peak_737	4.95773	Exon (ENST00000423121.1/100147773, exon 2 of 2)	1	165726795	165769180	42386	2	54499	ENST00000367881.9	-4437	ENSG00000143183	TMCO1	transmembrane and coiled-coil domains 1
chr1	165817299	165817299	1	*	test_peak_738	49.1945	Intron (ENST00000580248.5/54499, intron 1 of 8)	1	165827614	165911618	84005	1	7371	ENST00000367879.9	-10315	ENSG00000143179	UCK2	uridine-cytidine kinase 2
chr1	166490026	166490026	1	*	test_peak_739	11.814	Promoter (<=1kb)	1	166474879	166490096	15218	2	105371590	ENST00000662326.1	70	NA	LINC01675	long intergenic non-protein coding RNA 1675
chr1	166585267	166585267	1	*	test_peak_740	65.5567	Distal Intergenic	1	166603916	166625238	21323	1	116123	ENST00000477875.6	-18649	ENSG00000215834	FMO9P	flavin containing dimethylaniline monoxygenase 9, pseudogene
chr1	166705609	166705609	1	*	test_peak_741	190.299	Distal Intergenic	1	166612470	166631400	18931	1	116123	ENST00000488458.1	93139	ENSG00000215834	FMO9P	flavin containing dimethylaniline monoxygenase 9, pseudogene
chr1	166840753	166840753	1	*	test_peak_742	7.10176	Promoter (<=1kb)	1	166840089	166854473	14385	1	57645	ENST00000367875.1	664	ENSG00000143157	POGK	pogo transposable element derived with KRAB domain
chr1	166903479	166903479	1	*	test_peak_743	7.348	Intron (ENST00000414590.1/ENST00000414590.1, intron 2 of 2)	1	166856510	166876264	19755	2	117143	ENST00000367874.5	-27215	ENSG00000152382	TADA1	transcriptional adaptor 1
chr1	167249228	167249228	1	*	test_peak_744	4.7984	Promoter (2-3kb)	1	167251919	167415908	163990	1	5451	ENST00000648671.1	-2691	ENSG00000143190	POU2F1	POU class 2 homeobox 1
chr1	167548586	167548586	1	*	test_peak_745	14.4047	Intron (ENST00000466652.2/8804, intron 1 of 4)	1	167541013	167553762	12750	2	8804	ENST00000370509.5	5176	ENSG00000143162	CREG1	cellular repressor of E1A stimulated genes 1
chr1	167627966	167627966	1	*	test_peak_746	73.3056	Promoter (2-3kb)	1	167630093	167706248	76156	1	92241	ENST00000537350.5	-2127	ENSG00000198771	RCSD1	RCSD domain containing 1
chr1	167642302	167642302	1	*	test_peak_747	10.5969	Intron (ENST00000537350.5/92241, intron 1 of 5)	1	167630266	167641741	11476	1	92241	ENST00000461790.1	12036	ENSG00000198771	RCSD1	RCSD domain containing 1
chr1	167729046	167729046	1	*	test_peak_748	11.6032	Intron (ENST00000464954.1/9019, intron 1 of 1)	1	167722152	167787844	65693	1	9019	ENST00000474859.5	6894	ENSG00000197965	MPZL1	myelin protein zero like 1
chr1	167757262	167757262	1	*	test_peak_749	4.47495	Intron (ENST00000464954.1/9019, intron 1 of 1)	1	167765058	167788012	22955	1	9019	ENST00000474729.5	-7796	ENSG00000197965	MPZL1	myelin protein zero like 1
chr1	167863283	167863283	1	*	test_peak_750	7.02202	Intron (ENST00000367851.9/55811, intron 14 of 32)	1	167809646	167848489	38844	2	55811	ENST00000485964.5	-14794	ENSG00000143199	ADCY10	adenylate cyclase 10
chr1	167864785	167864785	1	*	test_peak_751	8.01847	Intron (ENST00000367851.9/55811, intron 14 of 32)	1	167809646	167848489	38844	2	55811	ENST00000485964.5	-16296	ENSG00000143199	ADCY10	adenylate cyclase 10
chr1	167866900	167866900	1	*	test_peak_752	42.8139	Intron (ENST00000367851.9/55811, intron 14 of 32)	1	167809646	167848489	38844	2	55811	ENST00000485964.5	-18411	ENSG00000143199	ADCY10	adenylate cyclase 10
chr1	167869671	167869671	1	*	test_peak_753	10.685	Intron (ENST00000367851.9/55811, intron 14 of 32)	1	167809646	167848489	38844	2	55811	ENST00000485964.5	-21182	ENSG00000143199	ADCY10	adenylate cyclase 10
chr1	167985134	167985134	1	*	test_peak_754	18.2952	Intron (ENST00000450548.5/55827, intron 4 of 4)	1	167998660	167998726	67	1	100313835	ENST00000408618.1	-13526	ENSG00000221545	MIR1255B2	microRNA 1255b-2
chr1	168281759	168281759	1	*	test_peak_755	46.2952	Promoter (<=1kb)	1	168280877	168314426	33550	1	9095	ENST00000367821.8	882	ENSG00000143178	TBX19	T-box transcription factor 19
chr1	168288427	168288427	1	*	test_peak_756	32.9108	Promoter (2-3kb)	1	168291160	168314424	23265	1	9095	ENST00000431969.5	-2733	ENSG00000143178	TBX19	T-box transcription factor 19
chr1	168373132	168373132	1	*	test_peak_757	6.00716	Promoter (2-3kb)	1	168375524	168375621	98	1	693142	ENST00000385239.1	-2392	ENSG00000207974	MIR557	microRNA 557
chr1	168469919	168469919	1	*	test_peak_758	8.83554	Intron (ENST00000636459.1/100505918, intron 4 of 8)	1	168484343	168495640	11298	2	101928565	ENST00000655897.1	25721	ENSG00000228697	LOC101928565	uncharacterized LOC101928565
chr1	169193628	169193628	1	*	test_peak_759	16.4746	Promoter (2-3kb)	1	169132531	169190710	58180	2	29922	ENST00000530739.5	-2918	ENSG00000143156	NME7	NME/NM23 family member 7
chr1	169309311	169309311	1	*	test_peak_760	32.4301	Promoter (<=1kb)	1	169169521	169310071	140551	2	29922	ENST00000483228.5	760	ENSG00000143156	NME7	NME/NM23 family member 7
chr1	169312459	169312459	1	*	test_peak_761	26.3915	Promoter (2-3kb)	1	169169521	169310071	140551	2	29922	ENST00000483228.5	-2388	ENSG00000143156	NME7	NME/NM23 family member 7
chr1	170067711	170067711	1	*	test_peak_762	6.52615	Promoter (1-2kb)	1	169921326	170068917	147592	2	22920	ENST00000367765.5	1206	ENSG00000075945	KIFAP3	kinesin associated protein 3
chr1	172425537	172425537	1	*	test_peak_763	26.7691	Intron (ENST00000367727.9/92346, intron 1 of 6)	1	172420734	172431287	10554	1	92346	ENST00000460397.2	4803	ENSG00000180999	C1orf105	chromosome 1 open reading frame 105
chr1	172456588	172456588	1	*	test_peak_764	23.8454	Intron (ENST00000367727.9/92346, intron 4 of 6)	1	172452893	172468831	15939	1	92346	ENST00000367725.4	3695	ENSG00000180999	C1orf105	chromosome 1 open reading frame 105
chr1	172637808	172637808	1	*	test_peak_765	5.27118	Distal Intergenic	1	172659103	172666876	7774	1	356	ENST00000367721.3	-21295	ENSG00000117560	FASLG	Fas ligand
chr1	172746413	172746413	1	*	test_peak_766	10.0393	Distal Intergenic	1	172659144	172666075	6932	1	356	ENST00000340030.4	87269	ENSG00000117560	FASLG	Fas ligand
chr1	172821809	172821809	1	*	test_peak_767	22.9391	Intron (ENST00000432694.2/ENST00000432694.2, intron 1 of 4)	1	172659144	172666075	6932	1	356	ENST00000340030.4	162665	ENSG00000117560	FASLG	Fas ligand
chr1	173303247	173303247	1	*	test_peak_768	5.83968	Distal Intergenic	1	173183731	173207331	23601	2	7292	ENST00000281834.4	-95916	ENSG00000117586	TNFSF4	TNF superfamily member 4
chr1	173355393	173355393	1	*	test_peak_769	56.8914	Distal Intergenic	1	173417793	173420501	2709	2	101928673	ENST00000661092.1	65108	ENSG00000203739	LOC101928673	uncharacterized LOC101928673
chr1	173430033	173430033	1	*	test_peak_770	20.0566	Intron (ENST00000367716.3/101928673, intron 1 of 1)	1	173417793	173420501	2709	2	101928673	ENST00000661092.1	-9532	ENSG00000203739	LOC101928673	uncharacterized LOC101928673
chr1	173436219	173436219	1	*	test_peak_771	38.6911	Intron (ENST00000367716.3/101928673, intron 1 of 1)	1	173417799	173442596	24798	2	101928673	ENST00000437190.2	6377	ENSG00000203739	LOC101928673	uncharacterized LOC101928673
chr1	173497114	173497114	1	*	test_peak_772	6.52615	Distal Intergenic	1	173417793	173489407	71615	2	101928673	ENST00000669220.1	-7707	ENSG00000203739	LOC101928673	uncharacterized LOC101928673
chr1	173671235	173671235	1	*	test_peak_773	34.276	Promoter (1-2kb)	1	173608336	173669851	61516	2	339416	ENST00000333279.3	-1384	ENSG00000183831	ANKRD45	ankyrin repeat domain 45
chr1	173674680	173674680	1	*	test_peak_774	4.69519	Distal Intergenic	1	173608336	173669851	61516	2	339416	ENST00000333279.3	-4829	ENSG00000183831	ANKRD45	ankyrin repeat domain 45
chr1	173868639	173868639	1	*	test_peak_775	8.18036	Promoter (<=1kb)	1	173863901	173868882	4982	2	60674	ENST00000430245.5	243	ENSG00000234741	GAS5	growth arrest specific 5
chr1	174167176	174167176	1	*	test_peak_776	30.3185	Intron (ENST00000357444.10/9910, intron 1 of 13)	1	174113457	174160165	46709	2	102724601	ENST00000659243.1	-7011	ENSG00000227373	RABGAP1L-DT	RABGAP1L divergent transcript
chr1	174230633	174230633	1	*	test_peak_777	5.83968	Intron (ENST00000357444.10/9910, intron 3 of 13)	1	174238822	174244320	5499	1	9910	ENST00000529474.2	-8189	ENSG00000152061	RABGAP1L	RAB GTPase activating protein 1 like
chr1	174872949	174872949	1	*	test_peak_778	33.088	Promoter (1-2kb)	1	174874458	174958182	83725	1	9910	ENST00000478442.5	-1509	ENSG00000152061	RABGAP1L	RAB GTPase activating protein 1 like
chr1	174964714	174964714	1	*	test_peak_779	55.1829	Promoter (<=1kb)	1	174964768	174990485	25718	1	9910	ENST00000367688.3	-54	ENSG00000152061	RABGAP1L	RAB GTPase activating protein 1 like
chr1	175734006	175734006	1	*	test_peak_780	8.83554	Intron (ENST00000367674.7/7143, intron 1 of 22)	1	175315194	175743595	428402	2	7143	ENST00000367674.7	9589	ENSG00000116147	TNR	tenascin R
chr1	176880031	176880031	1	*	test_peak_781	10.7986	Intron (ENST00000367657.7/460, intron 20 of 22)	1	176791445	176836802	45358	1	60676	ENST00000479836.1	88586	ENSG00000116183	PAPPA2	pappalysin 2
chr1	179017241	179017241	1	*	test_peak_782	31.2992	Distal Intergenic	1	179025804	179050316	24513	1	9917	ENST00000440702.5	-8563	ENSG00000116199	FAM20B	FAM20B glycosaminoglycan xylosylkinase
chr1	179029538	179029538	1	*	test_peak_783	19.3474	Intron (ENST00000440702.5/9917, intron 1 of 2)	1	179025894	179076567	50674	1	9917	ENST00000263733.5	3644	ENSG00000116199	FAM20B	FAM20B glycosaminoglycan xylosylkinase
chr1	179032200	179032200	1	*	test_peak_784	21.9413	Intron (ENST00000440702.5/9917, intron 1 of 2)	1	179025894	179076567	50674	1	9917	ENST00000263733.5	6306	ENSG00000116199	FAM20B	FAM20B glycosaminoglycan xylosylkinase
chr1	179047186	179047186	1	*	test_peak_785	171.633	Intron (ENST00000440702.5/9917, intron 2 of 2)	1	179025894	179076567	50674	1	9917	ENST00000263733.5	21292	ENSG00000116199	FAM20B	FAM20B glycosaminoglycan xylosylkinase
chr1	179308527	179308527	1	*	test_peak_786	6.5794	Intron (ENST00000539888.5/6646, intron 1 of 14)	1	179294320	179341310	46991	1	6646	ENST00000426956.1	14207	ENSG00000057252	SOAT1	sterol O-acyltransferase 1
chr1	179972040	179972040	1	*	test_peak_787	59.6004	Intron (ENST00000491495.2/9857, intron 1 of 4)	1	179986182	179992221	6040	1	9857	ENST00000357434.2	-14142	ENSG00000135837	CEP350	centrosomal protein 350
chr1	180610735	180610735	1	*	test_peak_788	47.8989	Distal Intergenic	1	180632022	180890279	258258	1	9213	ENST00000367590.9	-21287	ENSG00000143324	XPR1	xenotropic and polytropic retrovirus receptor 1
chr1	180611458	180611458	1	*	test_peak_789	9.97835	Distal Intergenic	1	180632022	180890279	258258	1	9213	ENST00000367590.9	-20564	ENSG00000143324	XPR1	xenotropic and polytropic retrovirus receptor 1
chr1	180854626	180854626	1	*	test_peak_790	15.1402	Intron (ENST00000367590.9/9213, intron 11 of 14)	1	180863764	180878290	14527	1	9213	ENST00000464817.1	-9138	ENSG00000143324	XPR1	xenotropic and polytropic retrovirus receptor 1
chr1	180933357	180933357	1	*	test_peak_791	16.7639	Intron (ENST00000367588.9/57710, intron 4 of 8)	1	180928455	180945323	16869	1	57710	ENST00000483705.6	4902	ENSG00000135835	KIAA1614	KIAA1614
chr1	181090892	181090892	1	*	test_peak_792	18.4729	Promoter (2-3kb)	1	181088700	181092900	4201	1	51278	ENST00000367577.7	2192	ENSG00000162783	IER5	immediate early response 5
chr1	181130017	181130017	1	*	test_peak_793	33.9196	Distal Intergenic	1	181088700	181092900	4201	1	51278	ENST00000367577.7	41317	ENSG00000162783	IER5	immediate early response 5
chr1	181151819	181151819	1	*	test_peak_794	4.63718	Distal Intergenic	1	181174484	181182208	7725	1	101928973	ENST00000435023.1	-22665	ENSG00000237292	LINC01732	long intergenic non-protein coding RNA 1732
chr1	181153146	181153146	1	*	test_peak_795	114.607	Distal Intergenic	1	181174484	181182208	7725	1	101928973	ENST00000435023.1	-21338	ENSG00000237292	LINC01732	long intergenic non-protein coding RNA 1732
chr1	181718204	181718204	1	*	test_peak_796	6.52615	Intron (ENST00000367573.7/777, intron 12 of 47)	1	181776101	181783784	7684	1	777	ENST00000644521.1	-57897	ENSG00000198216	CACNA1E	calcium voltage-gated channel subunit alpha1 E
chr1	182200555	182200555	1	*	test_peak_797	53.4867	Intron (ENST00000663078.1/400799, intron 2 of 4)	1	182129310	182244399	115090	2	400799	ENST00000608183.1	43844	NA	LINC01344	long intergenic non-protein coding RNA 1344
chr1	182236390	182236390	1	*	test_peak_798	66.7844	Intron (ENST00000663078.1/400799, intron 1 of 4)	1	182129310	182244399	115090	2	400799	ENST00000608183.1	8009	NA	LINC01344	long intergenic non-protein coding RNA 1344
chr1	182257521	182257521	1	*	test_peak_799	26.8634	Intron (ENST00000663078.1/400799, intron 1 of 4)	1	182129310	182244399	115090	2	400799	ENST00000608183.1	-13122	NA	LINC01344	long intergenic non-protein coding RNA 1344
chr1	182300202	182300202	1	*	test_peak_800	109.393	Intron (ENST00000663078.1/400799, intron 1 of 4)	1	182119280	182293345	174066	2	400799	ENST00000653755.1	-6857	NA	LINC01344	long intergenic non-protein coding RNA 1344
chr1	182338248	182338248	1	*	test_peak_801	8.3052	Distal Intergenic	1	182129065	182314061	184997	2	400799	ENST00000449842.2	-24187	NA	LINC01344	long intergenic non-protein coding RNA 1344
chr1	182363063	182363063	1	*	test_peak_802	36.4433	Distal Intergenic	1	182384415	182385939	1525	2	2752	ENST00000461447.1	22876	ENSG00000135821	GLUL	glutamate-ammonia ligase
chr1	182781979	182781979	1	*	test_peak_803	11.814	Distal Intergenic	1	182789293	182830384	41092	1	80896	ENST00000488424.5	-7314	ENSG00000135838	NPL	N-acetylneuraminate pyruvate lyase
chr1	182791863	182791863	1	*	test_peak_804	138.692	Promoter (<=1kb)	1	182792231	182806532	14302	1	80896	ENST00000471010.1	-368	ENSG00000135838	NPL	N-acetylneuraminate pyruvate lyase
chr1	182840040	182840040	1	*	test_peak_805	37.3782	Promoter (<=1kb)	1	182839734	182854142	14409	1	1660	ENST00000483416.1	306	ENSG00000135829	DHX9	DExH-box helicase 9
chr1	183645601	183645601	1	*	test_peak_806	7.67009	Intron (ENST00000304685.8/23179, intron 1 of 18)	1	183646275	183653316	7042	2	403314	ENST00000308641.6	7715	ENSG00000173627	APOBEC4	apolipoprotein B mRNA editing enzyme catalytic polypeptide like 4
chr1	184024820	184024820	1	*	test_peak_807	7.67009	Intron (ENST00000649786.1/23127, intron 1 of 11)	1	183935834	184037728	101895	2	23127	ENST00000361927.9	12908	ENSG00000198756	COLGALT2	collagen beta(1-O)galactosyltransferase 2
chr1	184031566	184031566	1	*	test_peak_808	78.037	Intron (ENST00000649786.1/23127, intron 1 of 11)	1	183935834	184037728	101895	2	23127	ENST00000361927.9	6162	ENSG00000198756	COLGALT2	collagen beta(1-O)galactosyltransferase 2
chr1	184768693	184768693	1	*	test_peak_809	7.57382	Distal Intergenic	1	184690493	184754907	64415	2	80267	ENST00000367512.7	-13786	ENSG00000116406	EDEM3	ER degradation enhancing alpha-mannosidase like protein 3
chr1	185263889	185263889	1	*	test_peak_810	6.52615	Intron (ENST00000367501.7/54823, intron 16 of 18)	1	185300097	185300918	822	2	10625	ENST00000468217.1	37029	ENSG00000116679	IVNS1ABP	influenza virus NS1A binding protein
chr1	185284817	185284817	1	*	test_peak_811	135.183	Intron (ENST00000367501.7/54823, intron 18 of 18)	1	185300097	185300918	822	2	10625	ENST00000468217.1	16101	ENSG00000116679	IVNS1ABP	influenza virus NS1A binding protein
chr1	185317498	185317498	1	*	test_peak_812	6.5794	Promoter (<=1kb)	1	185297015	185317273	20259	2	10625	ENST00000459929.5	-225	ENSG00000116679	IVNS1ABP	influenza virus NS1A binding protein
chr1	185388571	185388571	1	*	test_peak_813	9.66906	Distal Intergenic	1	185331257	185335039	3783	2	100288079	ENST00000565520.1	-53532	ENSG00000261024	GS1-279B7.1	microtubule associated protein 1 light chain 3 beta pseudogene
chr1	185530363	185530363	1	*	test_peak_814	8.83554	Distal Intergenic	1	185558376	185628492	70117	2	101929093	ENST00000665129.1	98129	ENSG00000228309	LINC01350	long intergenic non-protein coding RNA 1350
chr1	186046641	186046641	1	*	test_peak_815	12.7452	Intron (ENST00000271588.9/83872, intron 41 of 106)	1	185963808	185978145	14338	1	83872	ENST00000493413.1	82833	ENSG00000143341	HMCN1	hemicentin 1
chr1	186082473	186082473	1	*	test_peak_816	20.6141	Intron (ENST00000271588.9/83872, intron 56 of 106)	1	186153826	186172118	18293	1	83872	ENST00000475585.1	-71353	ENSG00000143341	HMCN1	hemicentin 1
chr1	186112419	186112419	1	*	test_peak_817	100.262	Intron (ENST00000271588.9/83872, intron 71 of 106)	1	186153826	186172118	18293	1	83872	ENST00000475585.1	-41407	ENSG00000143341	HMCN1	hemicentin 1
chr1	186194312	186194312	1	*	test_peak_818	20.6141	Distal Intergenic	1	186171387	186189665	18279	1	83872	ENST00000414277.1	22925	ENSG00000143341	HMCN1	hemicentin 1
chr1	186195594	186195594	1	*	test_peak_819	115.58	Distal Intergenic	1	186171387	186189665	18279	1	83872	ENST00000414277.1	24207	ENSG00000143341	HMCN1	hemicentin 1
chr1	189312670	189312670	1	*	test_peak_820	17.8374	Distal Intergenic	1	190216952	190226196	9245	2	339479	ENST00000463404.1	913526	ENSG00000162670	BRINP3	BMP/retinoic acid inducible neural specific 3
chr1	190760108	190760108	1	*	test_peak_821	5.42935	Intron (ENST00000413356.1/440704, intron 2 of 4)	1	190624890	190801658	176769	1	440704	ENST00000413356.1	135218	ENSG00000231175	LINC01720	long intergenic non-protein coding RNA 1720
chr1	191582333	191582333	1	*	test_peak_822	5.42935	Distal Intergenic	1	191221159	191228467	7309	2	105371660	ENST00000434983.2	-353866	ENSG00000233882	LINC01680	long intergenic non-protein coding RNA 1680
chr1	191824019	191824019	1	*	test_peak_823	70.8594	Intron (ENST00000664489.1/ENST00000664489.1, intron 1 of 4)	1	192158462	192185815	27354	1	64407	ENST00000367460.4	-334443	ENSG00000150681	RGS18	regulator of G protein signaling 18
chr1	191889307	191889307	1	*	test_peak_824	10.0393	Intron (ENST00000664489.1/ENST00000664489.1, intron 1 of 4)	1	192158462	192185815	27354	1	64407	ENST00000367460.4	-269155	ENSG00000150681	RGS18	regulator of G protein signaling 18
chr1	192108330	192108330	1	*	test_peak_825	10.0393	Distal Intergenic	1	192158462	192185815	27354	1	64407	ENST00000367460.4	-50132	ENSG00000150681	RGS18	regulator of G protein signaling 18
chr1	192977484	192977484	1	*	test_peak_826	129.254	Distal Intergenic	1	192935796	192957713	21918	2	102724954	ENST00000647436.1	-19771	NA	LINC01032	long intergenic non-protein coding RNA 1032
chr1	192986293	192986293	1	*	test_peak_827	36.2082	Distal Intergenic	1	192935796	192957713	21918	2	102724954	ENST00000647436.1	-28580	NA	LINC01032	long intergenic non-protein coding RNA 1032
chr1	193068193	193068193	1	*	test_peak_828	38.0525	Promoter (<=1kb)	1	193069016	193084866	15851	1	6738	ENST00000367441.1	-823	ENSG00000116747	RO60	Ro60, Y RNA binding protein
chr1	193079378	193079378	1	*	test_peak_829	13.9955	Intron (ENST00000400968.6/6738, intron 5 of 8)	1	193069232	193075931	6700	1	6738	ENST00000512587.1	10146	ENSG00000116747	RO60	Ro60, Y RNA binding protein
chr1	193568654	193568654	1	*	test_peak_830	19.2133	Intron (ENST00000656143.1/ENST00000656143.1, intron 1 of 5)	1	193349131	193365953	16823	1	101929184	ENST00000660270.1	219523	ENSG00000232077	LINC01031	long intergenic non-protein coding RNA 1031
chr1	194535556	194535556	1	*	test_peak_831	33.4909	Distal Intergenic	1	193349131	193365953	16823	1	101929184	ENST00000660270.1	1186425	ENSG00000232077	LINC01031	long intergenic non-protein coding RNA 1031
chr1	194699173	194699173	1	*	test_peak_832	19.2133	Distal Intergenic	1	193349131	193365953	16823	1	101929184	ENST00000660270.1	1350042	ENSG00000232077	LINC01031	long intergenic non-protein coding RNA 1031
chr1	195577926	195577926	1	*	test_peak_833	6.52615	Distal Intergenic	1	196044883	196065235	20353	2	105371673	ENST00000430519.2	487309	NA	LINC01724	long intergenic non-protein coding RNA 1724
chr1	195867045	195867045	1	*	test_peak_834	22.0294	Distal Intergenic	1	196044883	196065235	20353	2	105371673	ENST00000430519.2	198190	NA	LINC01724	long intergenic non-protein coding RNA 1724
chr1	195899073	195899073	1	*	test_peak_835	37.1063	Distal Intergenic	1	196044883	196065235	20353	2	105371673	ENST00000430519.2	166162	NA	LINC01724	long intergenic non-protein coding RNA 1724
chr1	195899928	195899928	1	*	test_peak_836	8.83554	Distal Intergenic	1	196044883	196065235	20353	2	105371673	ENST00000430519.2	165307	NA	LINC01724	long intergenic non-protein coding RNA 1724
chr1	196308358	196308358	1	*	test_peak_837	8.83554	Intron (ENST00000367433.9/343450, intron 20 of 26)	1	196340489	196428207	87719	2	343450	ENST00000466914.2	119849	ENSG00000162687	KCNT2	potassium sodium-activated channel subfamily T member 2
chr1	196517338	196517338	1	*	test_peak_838	35.4531	Intron (ENST00000367433.9/343450, intron 1 of 26)	1	196225783	196465387	239605	2	343450	ENST00000498426.5	-51951	ENSG00000162687	KCNT2	potassium sodium-activated channel subfamily T member 2
chr1	196546455	196546455	1	*	test_peak_839	5.42935	Intron (ENST00000367433.9/343450, intron 1 of 26)	1	196582413	196582481	69	2	100616363	ENST00000580028.1	36026	ENSG00000265986	MIR4735	microRNA 4735
chr1	197778543	197778543	1	*	test_peak_840	28.6205	Promoter (2-3kb)	1	197735658	197775696	40039	2	163486	ENST00000477581.1	-2847	ENSG00000213047	DENND1B	DENN domain containing 1B
chr1	197850238	197850238	1	*	test_peak_841	7.67009	Distal Intergenic	1	197902630	197907362	4733	1	388722	ENST00000367393.8	-52392	ENSG00000203724	C1orf53	chromosome 1 open reading frame 53
chr1	198079826	198079826	1	*	test_peak_842	33.9758	Distal Intergenic	1	198156994	198253078	96085	1	140609	ENST00000442588.5	-77168	ENSG00000151414	NEK7	NIMA related kinase 7
chr1	198122848	198122848	1	*	test_peak_843	13.9955	Distal Intergenic	1	198156994	198253078	96085	1	140609	ENST00000442588.5	-34146	ENSG00000151414	NEK7	NIMA related kinase 7
chr1	198599071	198599071	1	*	test_peak_844	56.8914	Distal Intergenic	1	198638457	198708157	69701	1	5788	ENST00000367379.6	-39386	ENSG00000081237	PTPRC	protein tyrosine phosphatase receptor type C
chr1	198605135	198605135	1	*	test_peak_845	8.83554	Distal Intergenic	1	198638457	198708157	69701	1	5788	ENST00000367379.6	-33322	ENSG00000081237	PTPRC	protein tyrosine phosphatase receptor type C
chr1	198633900	198633900	1	*	test_peak_846	11.5238	Distal Intergenic	1	198638457	198708157	69701	1	5788	ENST00000367379.6	-4557	ENSG00000081237	PTPRC	protein tyrosine phosphatase receptor type C
chr1	198669311	198669311	1	*	test_peak_847	22.0294	Intron (ENST00000367379.6/5788, intron 2 of 6)	1	198696881	198700146	3266	1	5788	ENST00000484135.1	-27570	ENSG00000081237	PTPRC	protein tyrosine phosphatase receptor type C
chr1	200150814	200150814	1	*	test_peak_848	6.90946	Intron (ENST00000236914.7/2494, intron 6 of 6)	1	200043810	200058424	14615	1	2494	ENST00000367357.3	107004	ENSG00000116833	NR5A2	nuclear receptor subfamily 5 group A member 2
chr1	200154388	200154388	1	*	test_peak_849	137.174	Intron (ENST00000236914.7/2494, intron 6 of 6)	1	200043810	200058424	14615	1	2494	ENST00000367357.3	110578	ENSG00000116833	NR5A2	nuclear receptor subfamily 5 group A member 2
chr1	200226386	200226386	1	*	test_peak_850	39.4409	Distal Intergenic	1	200342541	200373814	31274	2	554279	ENST00000367355.6	147428	ENSG00000203721	LINC00862	long intergenic non-protein coding RNA 862
chr1	200708947	200708947	1	*	test_peak_851	32.9459	Distal Intergenic	1	200739558	200860704	121147	1	23271	ENST00000358823.6	-30611	ENSG00000118200	CAMSAP2	calmodulin regulated spectrin associated protein family member 2
chr1	201015795	201015795	1	*	test_peak_852	5.85183	Intron (ENST00000332129.6/23046, intron 1 of 33)	1	200972990	201023408	50419	2	23046	ENST00000360529.9	7613	ENSG00000116852	KIF21B	kinesin family member 21B
chr1	201153918	201153918	1	*	test_peak_853	8.6528	Promoter (<=1kb)	1	201135783	201153957	18175	2	252839	ENST00000455367.5	39	ENSG00000116857	TMEM9	transmembrane protein 9
chr1	201480548	201480548	1	*	test_peak_854	7.19049	Downstream (2-3kb)	1	201465958	201469237	3280	2	23612	ENST00000367309.1	-11311	ENSG00000174307	PHLDA3	pleckstrin homology like domain family A member 3
chr1	201567180	201567180	1	*	test_peak_855	12.6179	Intron (ENST00000648727.1/ENST00000648727.1, intron 1 of 1)	1	201520056	201520549	494	1	376693	ENST00000482594.2	47124	NA	RPS10P7	ribosomal protein S10 pseudogene 7
chr1	201578551	201578551	1	*	test_peak_856	100.753	Intron (ENST00000648727.1/ENST00000648727.1, intron 1 of 1)	1	201622927	201823344	200418	1	89796	ENST00000367302.5	-44376	ENSG00000134369	NAV1	neuron navigator 1
chr1	201941599	201941599	1	*	test_peak_857	92.6153	Intron (ENST00000367288.5/25802, intron 1 of 2)	1	201896456	201946548	50093	2	25802	ENST00000367288.5	4949	ENSG00000163431	LMOD1	leiomodin 1
chr1	202018618	202018618	1	*	test_peak_858	33.1809	Distal Intergenic	1	202013778	202015794	2017	1	1999	ENST00000475698.1	4840	ENSG00000163435	ELF3	E74 like ETS transcription factor 3
chr1	202076222	202076222	1	*	test_peak_859	38.3643	Distal Intergenic	1	202122917	202133592	10676	1	9283	ENST00000367282.6	-46695	ENSG00000170075	GPR37L1	G protein-coupled receptor 37 like 1
chr1	202077049	202077049	1	*	test_peak_860	94.0791	Distal Intergenic	1	202122917	202133592	10676	1	9283	ENST00000367282.6	-45868	ENSG00000170075	GPR37L1	G protein-coupled receptor 37 like 1
chr1	202105833	202105833	1	*	test_peak_861	7.5842	Distal Intergenic	1	202122917	202133592	10676	1	9283	ENST00000367282.6	-17084	ENSG00000170075	GPR37L1	G protein-coupled receptor 37 like 1
chr1	202106388	202106388	1	*	test_peak_862	17.5627	Distal Intergenic	1	202122917	202133592	10676	1	9283	ENST00000367282.6	-16529	ENSG00000170075	GPR37L1	G protein-coupled receptor 37 like 1
chr1	202118130	202118130	1	*	test_peak_863	40.0264	Distal Intergenic	1	202122917	202133592	10676	1	9283	ENST00000367282.6	-4787	ENSG00000170075	GPR37L1	G protein-coupled receptor 37 like 1
chr1	202349305	202349305	1	*	test_peak_864	4.12315	Promoter (<=1kb)	1	202348728	202438242	89515	1	4660	ENST00000476364.5	577	ENSG00000077157	PPP1R12B	protein phosphatase 1 regulatory subunit 12B
chr1	202462567	202462567	1	*	test_peak_865	8.83554	Promoter (<=1kb)	1	202462743	202581152	118410	1	4660	ENST00000290419.9	-176	ENSG00000077157	PPP1R12B	protein phosphatase 1 regulatory subunit 12B
chr1	202532304	202532304	1	*	test_peak_866	33.9758	Intron (ENST00000608999.6/4660, intron 18 of 23)	1	202539840	202580577	40738	1	4660	ENST00000634903.1	-7536	ENSG00000077157	PPP1R12B	protein phosphatase 1 regulatory subunit 12B
chr1	202553896	202553896	1	*	test_peak_867	41.1565	Intron (ENST00000608999.6/4660, intron 18 of 23)	1	202558618	202567827	9210	1	4660	ENST00000367269.2	-4722	ENSG00000077157	PPP1R12B	protein phosphatase 1 regulatory subunit 12B
chr1	202577493	202577493	1	*	test_peak_868	16.4746	Intron (ENST00000608999.6/4660, intron 23 of 23)	1	202567518	202580842	13325	1	4660	ENST00000462074.1	9975	ENSG00000077157	PPP1R12B	protein phosphatase 1 regulatory subunit 12B
chr1	202938435	202938435	1	*	test_peak_869	9.71905	Downstream (2-3kb)	1	202940826	202944796	3971	2	51094	ENST00000495562.5	6361	ENSG00000159346	ADIPOR1	adiponectin receptor 1
chr1	202944617	202944617	1	*	test_peak_870	45.5393	Promoter (<=1kb)	1	202940826	202944796	3971	2	51094	ENST00000495562.5	179	ENSG00000159346	ADIPOR1	adiponectin receptor 1
chr1	203005835	203005835	1	*	test_peak_871	26.5613	Promoter (1-2kb)	1	203007374	203024848	17475	1	92703	ENST00000367242.4	-1539	ENSG00000163444	TMEM183A	transmembrane protein 183A
chr1	203289829	203289829	1	*	test_peak_872	46.9402	Promoter (2-3kb)	1	203287770	203288534	765	1	100506775	ENST00000433008.1	2059	NA	LINC01353	long intergenic non-protein coding RNA 1353
chr1	203300570	203300570	1	*	test_peak_873	44.0988	Exon (ENST00000457348.5/730227, exon 3 of 3)	1	203300514	203304548	4035	2	730227	ENST00000425698.1	3978	ENSG00000233791	LINC01136	long intergenic non-protein coding RNA 1136
chr1	203303574	203303574	1	*	test_peak_874	44.1723	Promoter (<=1kb)	1	203300514	203304548	4035	2	730227	ENST00000425698.1	974	ENSG00000233791	LINC01136	long intergenic non-protein coding RNA 1136
chr1	203306400	203306400	1	*	test_peak_875	10.0497	Promoter (<=1kb)	1	203305519	203309602	4084	1	7832	ENST00000290551.5	881	ENSG00000159388	BTG2	BTG anti-proliferation factor 2
chr1	203311998	203311998	1	*	test_peak_876	133.853	Distal Intergenic	1	203305519	203309602	4084	1	7832	ENST00000290551.5	6479	ENSG00000159388	BTG2	BTG anti-proliferation factor 2
chr1	203650480	203650480	1	*	test_peak_877	70.5384	Intron (ENST00000357681.9/493, intron 1 of 20)	1	203626787	203744079	117293	1	493	ENST00000367218.7	23693	ENSG00000058668	ATP2B4	ATPase plasma membrane Ca2+ transporting 4
chr1	203681791	203681791	1	*	test_peak_878	12.2079	Promoter (1-2kb)	1	203682809	203740319	57511	1	493	ENST00000341360.6	-1018	ENSG00000058668	ATP2B4	ATPase plasma membrane Ca2+ transporting 4
chr1	203692734	203692734	1	*	test_peak_879	22.1109	Intron (ENST00000357681.9/493, intron 2 of 20)	1	203682809	203740319	57511	1	493	ENST00000341360.6	9925	ENSG00000058668	ATP2B4	ATPase plasma membrane Ca2+ transporting 4
chr1	203800233	203800233	1	*	test_peak_880	11.2788	Promoter (<=1kb)	1	203799335	203854118	54784	1	9877	ENST00000545588.5	898	ENSG00000058673	ZC3H11A	zinc finger CCCH-type containing 11A
chr1	204398703	204398703	1	*	test_peak_881	11.8795	Intron (ENST00000443515.1/ENST00000443515.1, intron 1 of 2)	1	204403381	204411817	8437	2	84919	ENST00000367188.5	13114	ENSG00000158615	PPP1R15B	protein phosphatase 1 regulatory subunit 15B
chr1	204417501	204417501	1	*	test_peak_882	15.6167	Intron (ENST00000443515.1/ENST00000443515.1, intron 1 of 2)	1	204403381	204411817	8437	2	84919	ENST00000367188.5	-5684	ENSG00000158615	PPP1R15B	protein phosphatase 1 regulatory subunit 15B
chr1	204519159	204519159	1	*	test_peak_883	10.1093	Promoter (2-3kb)	1	204516472	204544599	28128	1	4194	ENST00000471783.1	2687	ENSG00000198625	MDM4	MDM4 regulator of p53
chr1	204565879	204565879	1	*	test_peak_884	8.65089	Distal Intergenic	1	204542789	204549388	6600	1	4194	ENST00000444261.1	23090	ENSG00000198625	MDM4	MDM4 regulator of p53
chr1	204672595	204672595	1	*	test_peak_885	141.626	Intron (ENST00000367176.7/10446, intron 2 of 2)	1	204617170	204685353	68184	2	10446	ENST00000367176.7	12758	ENSG00000170382	LRRN2	leucine rich repeat neuronal 2
chr1	204711515	204711515	1	*	test_peak_886	32.9292	Distal Intergenic	1	204617170	204685738	68569	2	10446	ENST00000367177.4	-25777	ENSG00000170382	LRRN2	leucine rich repeat neuronal 2
chr1	204984622	204984622	1	*	test_peak_887	13.5128	Promoter (2-3kb)	1	204986675	205022822	36148	1	23114	ENST00000495396.5	-2053	ENSG00000163531	NFASC	neurofascin
chr1	205157362	205157362	1	*	test_peak_888	129.241	Exon (ENST00000367161.7/25778, exon 10 of 12)	1	205160006	205173393	13388	2	25778	ENST00000615388.1	16031	ENSG00000133059	DSTYK	dual serine/threonine and tyrosine protein kinase
chr1	205157880	205157880	1	*	test_peak_889	11.814	Intron (ENST00000367161.7/25778, intron 9 of 11)	1	205160006	205173393	13388	2	25778	ENST00000615388.1	15513	ENSG00000133059	DSTYK	dual serine/threonine and tyrosine protein kinase
chr1	205256085	205256085	1	*	test_peak_890	78.8442	Promoter (<=1kb)	1	205256201	205272252	16052	1	9911	ENST00000468846.5	-116	ENSG00000133069	TMCC2	transmembrane and coiled-coil domain family 2
chr1	205327285	205327285	1	*	test_peak_891	9.23643	Distal Intergenic	1	205303450	205321760	18311	2	81788	ENST00000664933.1	-5525	ENSG00000163545	NUAK2	NUAK family kinase 2
chr1	205344605	205344605	1	*	test_peak_892	13.5328	Promoter (<=1kb)	1	205339801	205344182	4382	2	55220	ENST00000607826.1	-423	ENSG00000162873	KLHDC8A	kelch domain containing 8A
chr1	205678802	205678802	1	*	test_peak_893	54.3774	Promoter (1-2kb)	1	205657851	205680509	22659	2	85414	ENST00000367145.4	1707	ENSG00000158715	SLC45A3	solute carrier family 45 member 3
chr1	205811833	205811833	1	*	test_peak_894	7.01608	Promoter (1-2kb)	1	205789095	205813198	24104	2	254428	ENST00000367137.4	1365	ENSG00000133065	SLC41A1	solute carrier family 41 member 1
chr1	206066992	206066992	1	*	test_peak_895	19.7226	Intron (ENST00000331555.10/440712, intron 1 of 5)	1	206053173	206102449	49277	1	440712	ENST00000331555.10	13819	ENSG00000263961	RHEX	regulator of hemoglobinization and erythroid cell expansion
chr1	206075071	206075071	1	*	test_peak_896	17.1363	Intron (ENST00000331555.10/440712, intron 1 of 5)	1	206083563	206102007	18445	1	440712	ENST00000603378.5	-8492	ENSG00000263961	RHEX	regulator of hemoglobinization and erythroid cell expansion
chr1	206176331	206176331	1	*	test_peak_897	16.4746	Intron (ENST00000428399.1/ENST00000428399.1, intron 1 of 1)	1	206186256	206202446	16191	2	729533	ENST00000341209.9	26115	ENSG00000196550	FAM72A	family with sequence similarity 72 member A
chr1	206178177	206178177	1	*	test_peak_898	62.0626	Distal Intergenic	1	206186256	206202446	16191	2	729533	ENST00000341209.9	24269	ENSG00000196550	FAM72A	family with sequence similarity 72 member A
chr1	206183032	206183032	1	*	test_peak_899	24.6071	Distal Intergenic	1	206186256	206202446	16191	2	729533	ENST00000341209.9	19414	ENSG00000196550	FAM72A	family with sequence similarity 72 member A
chr1	206201750	206201750	1	*	test_peak_900	38.2187	Promoter (<=1kb)	1	206186256	206202446	16191	2	729533	ENST00000341209.9	696	ENSG00000196550	FAM72A	family with sequence similarity 72 member A
chr1	206232125	206232125	1	*	test_peak_901	215.19	Intron (ENST00000579225.2/23380, intron 2 of 2)	1	206214723	206392757	178035	1	23380	ENST00000572793.2	17402	ENSG00000266028	SRGAP2	SLIT-ROBO Rho GTPase activating protein 2
chr1	206244995	206244995	1	*	test_peak_902	31.6426	Intron (ENST00000579225.2/23380, intron 2 of 2)	1	206214723	206392757	178035	1	23380	ENST00000572793.2	30272	ENSG00000266028	SRGAP2	SLIT-ROBO Rho GTPase activating protein 2
chr1	206257010	206257010	1	*	test_peak_903	62.682	Intron (ENST00000579225.2/23380, intron 2 of 2)	1	206214723	206392757	178035	1	23380	ENST00000572793.2	42287	ENSG00000266028	SRGAP2	SLIT-ROBO Rho GTPase activating protein 2
chr1	206381131	206381131	1	*	test_peak_904	27.4508	Intron (ENST00000419187.6/23380, intron 1 of 6)	1	206404963	206408031	3069	1	23380	ENST00000604423.1	-23832	ENSG00000266028	SRGAP2	SLIT-ROBO Rho GTPase activating protein 2
chr1	206388869	206388869	1	*	test_peak_905	43.4787	Intron (ENST00000419187.6/23380, intron 2 of 6)	1	206404963	206408031	3069	1	23380	ENST00000604423.1	-16094	ENSG00000266028	SRGAP2	SLIT-ROBO Rho GTPase activating protein 2
chr1	206439349	206439349	1	*	test_peak_906	5.23412	Promoter (<=1kb)	1	206440061	206456131	16071	1	23380	ENST00000604925.5	-712	ENSG00000266028	SRGAP2	SLIT-ROBO Rho GTPase activating protein 2
chr1	206652197	206652197	1	*	test_peak_907	59.2203	3' UTR	1	206635829	206649114	13286	1	8444	ENST00000367106.1	16368	ENSG00000143479	DYRK3	dual specificity tyrosine phosphorylation regulated kinase 3
chr1	206672220	206672220	1	*	test_peak_908	27.0689	Intron (ENST00000489878.1/8444, intron 3 of 3)	1	206684944	206732863	47920	1	9261	ENST00000294981.8	-12724	ENSG00000162889	MAPKAPK2	MAPK activated protein kinase 2
chr1	206673433	206673433	1	*	test_peak_909	46.2284	Intron (ENST00000489878.1/8444, intron 3 of 3)	1	206684944	206732863	47920	1	9261	ENST00000294981.8	-11511	ENSG00000162889	MAPKAPK2	MAPK activated protein kinase 2
chr1	206735714	206735714	1	*	test_peak_910	67.5422	Distal Intergenic	1	206731288	206732116	829	1	9261	ENST00000479009.1	4426	ENSG00000162889	MAPKAPK2	MAPK activated protein kinase 2
chr1	206847691	206847691	1	*	test_peak_911	146.067	Distal Intergenic	1	206836663	206840614	3952	1	29949	ENST00000476097.1	11028	ENSG00000142224	IL19	interleukin 19
chr1	207017814	207017814	1	*	test_peak_912	53.123	Downstream (<1kb)	1	207018522	207032756	14235	2	79098	ENST00000359470.6	14942	ENSG00000182795	C1orf116	chromosome 1 open reading frame 116
chr1	207021340	207021340	1	*	test_peak_913	91.0155	3' UTR	1	207018522	207032756	14235	2	79098	ENST00000359470.6	11416	ENSG00000182795	C1orf116	chromosome 1 open reading frame 116
chr1	207024539	207024539	1	*	test_peak_914	158.537	Intron (ENST00000359470.6/79098, intron 3 of 3)	1	207018522	207032756	14235	2	79098	ENST00000359470.6	8217	ENSG00000182795	C1orf116	chromosome 1 open reading frame 116
chr1	207084973	207084973	1	*	test_peak_915	7.67009	Distal Intergenic	1	207088860	207099993	11134	1	725	ENST00000367078.8	-3887	ENSG00000123843	C4BPB	complement component 4 binding protein beta
chr1	207311420	207311420	1	*	test_peak_916	15.0468	Distal Intergenic	1	207321376	207360966	39591	1	1604	ENST00000367064.8	-9956	ENSG00000196352	CD55	CD55 molecule (Cromer blood group)
chr1	207321555	207321555	1	*	test_peak_917	11.3129	Promoter (<=1kb)	1	207321532	207340766	19235	1	1604	ENST00000367063.6	23	ENSG00000196352	CD55	CD55 molecule (Cromer blood group)
chr1	207363492	207363492	1	*	test_peak_918	7.67009	Intron (ENST00000618707.2/1604, intron 6 of 7)	1	207336754	207386804	50051	1	1604	ENST00000634386.1	26738	ENSG00000196352	CD55	CD55 molecule (Cromer blood group)
chr1	207520259	207520259	1	*	test_peak_919	120.499	Intron (ENST00000367050.8/1378, intron 4 of 12)	1	207496341	207630627	134287	1	1378	ENST00000529814.1	23918	ENSG00000203710	CR1	complement C3b/C4b receptor 1 (Knops blood group)
chr1	207626434	207626434	1	*	test_peak_920	156.959	Intron (ENST00000400960.7/1378, intron 37 of 38)	1	207645113	207684036	38924	1	1379	ENST00000531844.5	-18679	ENSG00000197721	CR1L	complement C3b/C4b receptor 1 like
chr1	207635776	207635776	1	*	test_peak_921	17.1376	Intron (ENST00000400960.7/1378, intron 38 of 38)	1	207645113	207684036	38924	1	1379	ENST00000531844.5	-9337	ENSG00000197721	CR1L	complement C3b/C4b receptor 1 like
chr1	207644943	207644943	1	*	test_peak_922	14.8537	Promoter (<=1kb)	1	207645113	207684036	38924	1	1379	ENST00000531844.5	-170	ENSG00000197721	CR1L	complement C3b/C4b receptor 1 like
chr1	207650185	207650185	1	*	test_peak_923	69.0822	Intron (ENST00000531844.5/1379, intron 1 of 3)	1	207645234	207657410	12177	1	1379	ENST00000441364.1	4951	ENSG00000197721	CR1L	complement C3b/C4b receptor 1 like
chr1	207680764	207680764	1	*	test_peak_924	16.4746	Intron (ENST00000531844.5/1379, intron 3 of 3)	1	207677460	207738416	60957	1	1379	ENST00000294997.10	3304	ENSG00000197721	CR1L	complement C3b/C4b receptor 1 like
chr1	207692438	207692438	1	*	test_peak_925	92.0139	Intron (ENST00000508064.7/1379, intron 4 of 11)	1	207677460	207738416	60957	1	1379	ENST00000294997.10	14978	ENSG00000197721	CR1L	complement C3b/C4b receptor 1 like
chr1	207728690	207728690	1	*	test_peak_926	6.95953	Intron (ENST00000294997.10/1379, intron 12 of 12)	1	207752057	207795513	43457	1	4179	ENST00000322875.8	-23367	ENSG00000117335	CD46	CD46 molecule
chr1	207744149	207744149	1	*	test_peak_927	15.1402	Distal Intergenic	1	207752057	207795513	43457	1	4179	ENST00000322875.8	-7908	ENSG00000117335	CD46	CD46 molecule
chr1	207746593	207746593	1	*	test_peak_928	12.5395	Distal Intergenic	1	207752057	207795513	43457	1	4179	ENST00000322875.8	-5464	ENSG00000117335	CD46	CD46 molecule
chr1	207873627	207873627	1	*	test_peak_929	24.5898	Intron (ENST00000637970.1/100128537, intron 2 of 7)	1	207801518	207869150	67633	2	100128537	ENST00000608023.5	-4477	NA	MIR29B2CHG	MIR29B2 and MIR29C host gene
chr1	207923754	207923754	1	*	test_peak_930	7.93089	Distal Intergenic	1	207886539	207911402	24864	2	947	ENST00000356522.4	-12352	ENSG00000174059	CD34	CD34 molecule
chr1	207935294	207935294	1	*	test_peak_931	76.2316	Distal Intergenic	1	207886539	207911402	24864	2	947	ENST00000356522.4	-23892	ENSG00000174059	CD34	CD34 molecule
chr1	208184460	208184460	1	*	test_peak_932	20.0436	Intron (ENST00000367033.4/5362, intron 3 of 31)	1	208209987	208217014	7028	2	5362	ENST00000460870.1	32554	ENSG00000076356	PLXNA2	plexin A2
chr1	209827664	209827664	1	*	test_peak_933	9.80887	Promoter (<=1kb)	1	209827972	209857565	29594	1	27042	ENST00000491415.7	-308	ENSG00000117597	UTP25	UTP25 small subunit processor component
chr1	211222578	211222578	1	*	test_peak_934	64.5021	Distal Intergenic	1	211082872	211188533	105662	2	3756	ENST00000638880.1	-34045	ENSG00000143473	KCNH1	potassium voltage-gated channel subfamily H member 1
chr1	211259275	211259275	1	*	test_peak_935	4.13319	Promoter (<=1kb)	1	211259279	211314591	55313	1	55758	ENST00000367006.8	-4	ENSG00000117625	RCOR3	REST corepressor 3
chr1	211309756	211309756	1	*	test_peak_936	12.5395	Promoter (2-3kb)	1	211312237	211313839	1603	1	55758	ENST00000526255.1	-2481	ENSG00000117625	RCOR3	REST corepressor 3
chr1	211321847	211321847	1	*	test_peak_937	51.0705	Distal Intergenic	1	211326615	211365509	38895	1	7188	ENST00000462410.5	-4768	ENSG00000082512	TRAF5	TNF receptor associated factor 5
chr1	211372723	211372723	1	*	test_peak_938	22.0294	3' UTR	1	211368929	211374785	5857	1	7188	ENST00000473385.1	3794	ENSG00000082512	TRAF5	TNF receptor associated factor 5
chr1	211490937	211490937	1	*	test_peak_939	13.5859	Promoter (1-2kb)	1	211476522	211492031	15510	2	343035	ENST00000484910.1	1094	ENSG00000198570	RD3	retinal degeneration 3, GUCY2D regulator
chr1	211556581	211556581	1	*	test_peak_940	7.88894	Distal Intergenic	1	211571568	211579161	7594	2	7779	ENST00000367001.5	22580	ENSG00000170385	SLC30A1	solute carrier family 30 member 1
chr1	211614180	211614180	1	*	test_peak_941	35.5607	Distal Intergenic	1	211639440	211654627	15188	1	105748977	ENST00000670044.1	-25260	ENSG00000227764	LINC01693	long intergenic non-protein coding RNA 1693
chr1	211630409	211630409	1	*	test_peak_942	80.6014	Distal Intergenic	1	211639440	211654627	15188	1	105748977	ENST00000670044.1	-9031	ENSG00000227764	LINC01693	long intergenic non-protein coding RNA 1693
chr1	211631018	211631018	1	*	test_peak_943	9.31167	Distal Intergenic	1	211639440	211654627	15188	1	105748977	ENST00000670044.1	-8422	ENSG00000227764	LINC01693	long intergenic non-protein coding RNA 1693
chr1	211722726	211722726	1	*	test_peak_944	41.5201	Intron (ENST00000458662.1/ENST00000458662.1, intron 1 of 1)	1	211681764	211687459	5696	1	91548	ENST00000421933.1	40962	NA	LOC91548	uncharacterized LOC91548
chr1	211928429	211928429	1	*	test_peak_945	27.1983	Distal Intergenic	1	211941723	211966467	24745	2	25896	ENST00000612340.1	38038	ENSG00000143493	INTS7	integrator complex subunit 7
chr1	212152379	212152379	1	*	test_peak_946	74.1069	Distal Intergenic	1	212100646	212107400	6755	1	51514	ENST00000496442.1	51733	ENSG00000143476	DTL	denticleless E3 ubiquitin protein ligase homolog
chr1	212261657	212261657	1	*	test_peak_947	8.46179	Distal Intergenic	1	212225280	212238977	13698	2	101929541	ENST00000431307.1	-22680	ENSG00000226251	LINC02608	long intergenic non-protein coding RNA 2608
chr1	212558467	212558467	1	*	test_peak_948	7.8595	Exon (ENST00000564287.2/ENST00000564287.2, exon 1 of 1)	1	212565334	212619535	54202	1	467	ENST00000366981.8	-6867	ENSG00000162772	ATF3	activating transcription factor 3
chr1	212608473	212608473	1	*	test_peak_949	8.71915	Promoter (<=1kb)	1	212608628	212620772	12145	1	467	ENST00000613954.4	-155	ENSG00000162772	ATF3	activating transcription factor 3
chr1	212635871	212635871	1	*	test_peak_950	21.8307	Distal Intergenic	1	212624474	212626775	2302	1	149647	ENST00000294829.5	11397	ENSG00000162771	FAM71A	family with sequence similarity 71 member A
chr1	212793818	212793818	1	*	test_peak_951	14.3248	Promoter (<=1kb)	1	212794683	212804651	9969	1	128387	ENST00000530399.2	-865	ENSG00000203705	TATDN3	TatD DNase domain containing 3
chr1	212860888	212860888	1	*	test_peak_952	73.0191	Promoter (1-2kb)	1	212858916	212895334	36419	1	28982	ENST00000419102.1	1972	ENSG00000162769	FLVCR1	feline leukemia virus subgroup C cellular receptor 1
chr1	213045520	213045520	1	*	test_peak_953	14.7532	Distal Intergenic	1	213051233	213273464	222232	1	26750	ENST00000543354.5	-5713	ENSG00000136643	RPS6KC1	ribosomal protein S6 kinase C1
chr1	214419923	214419923	1	*	test_peak_954	6.52615	Intron (ENST00000366956.10/5784, intron 3 of 18)	1	214372246	214376406	4161	2	5784	ENST00000473261.1	-43517	ENSG00000152104	PTPN14	protein tyrosine phosphatase non-receptor type 14
chr1	214602918	214602918	1	*	test_peak_955	22.1484	Promoter (<=1kb)	1	214603195	214615190	11996	1	1063	ENST00000464322.5	-277	ENSG00000117724	CENPF	centromere protein F
chr1	218298606	218298606	1	*	test_peak_956	41.9018	Intron (ENST00000366932.4/51018, intron 1 of 4)	1	218285342	218302671	17330	1	51018	ENST00000491428.1	13264	ENSG00000067533	RRP15	ribosomal RNA processing 15 homolog
chr1	218304518	218304518	1	*	test_peak_957	5.20083	Intron (ENST00000366932.4/51018, intron 2 of 4)	1	218285342	218302671	17330	1	51018	ENST00000491428.1	19176	ENSG00000067533	RRP15	ribosomal RNA processing 15 homolog
chr1	218304762	218304762	1	*	test_peak_958	37.0291	Intron (ENST00000366932.4/51018, intron 2 of 4)	1	218285342	218302671	17330	1	51018	ENST00000491428.1	19420	ENSG00000067533	RRP15	ribosomal RNA processing 15 homolog
chr1	219041984	219041984	1	*	test_peak_959	6.90946	Intron (ENST00000663684.1/643723, intron 4 of 4)	1	218912793	218918714	5922	2	105372925	ENST00000655362.1	-123270	NA	LINC01710	long intergenic non-protein coding RNA 1710
chr1	219120793	219120793	1	*	test_peak_960	11.2788	Intron (ENST00000663684.1/643723, intron 3 of 4)	1	218983023	219173493	190471	2	643723	ENST00000663684.1	52700	ENSG00000228063	LYPLAL1-DT	LYPLAL1 divergent transcript
chr1	219907082	219907082	1	*	test_peak_961	188.025	Intron (ENST00000484239.5/55532, intron 3 of 8)	1	219914264	219919030	4767	2	55532	ENST00000484079.1	11948	ENSG00000196660	SLC30A10	solute carrier family 30 member 10
chr1	219907667	219907667	1	*	test_peak_962	56.1132	Intron (ENST00000484239.5/55532, intron 3 of 8)	1	219914264	219919030	4767	2	55532	ENST00000484079.1	11363	ENSG00000196660	SLC30A10	solute carrier family 30 member 10
chr1	220119348	220119348	1	*	test_peak_963	6.4344	Promoter (1-2kb)	1	220118157	220118241	85	2	406969	ENST00000384892.1	-1107	ENSG00000207624	MIR194-1	microRNA 194-1
chr1	220966986	220966986	1	*	test_peak_964	5.42935	Distal Intergenic	1	220881069	220884493	3425	1	3142	ENST00000427693.1	85917	ENSG00000136630	HLX	H2.0 like homeobox
chr1	221708159	221708159	1	*	test_peak_965	6.52615	Intron (ENST00000366899.4/11221, intron 2 of 3)	1	221702427	221711816	9390	2	11221	ENST00000494642.1	3657	ENSG00000143507	DUSP10	dual specificity phosphatase 10
chr1	221958428	221958428	1	*	test_peak_966	38.6911	Intron (ENST00000412445.1/105372950, intron 1 of 3)	1	221966341	221983143	16803	1	110806276	ENST00000421147.5	-7913	NA	LINC02474	long intergenic non-protein coding RNA 2474
chr1	222709950	222709950	1	*	test_peak_967	14.0313	Promoter (2-3kb)	1	222670190	222712263	42074	2	64853	ENST00000470437.5	2313	ENSG00000186063	AIDA	axin interactor, dorsalization associated
chr1	222712165	222712165	1	*	test_peak_968	106.153	Promoter (<=1kb)	1	222670190	222712263	42074	2	64853	ENST00000470437.5	98	ENSG00000186063	AIDA	axin interactor, dorsalization associated
chr1	223209688	223209688	1	*	test_peak_969	7.17825	Distal Intergenic	1	223227603	223229450	1848	2	55061	ENST00000484503.1	19762	ENSG00000143502	SUSD4	sushi domain containing 4
chr1	223233692	223233692	1	*	test_peak_970	24.7337	Promoter (2-3kb)	1	223227615	223230747	3133	2	55061	ENST00000470249.1	-2945	ENSG00000143502	SUSD4	sushi domain containing 4
chr1	223244638	223244638	1	*	test_peak_971	11.814	Intron (ENST00000343846.7/55061, intron 4 of 7)	1	223227615	223230747	3133	2	55061	ENST00000470249.1	-13891	ENSG00000143502	SUSD4	sushi domain containing 4
chr1	223679051	223679051	1	*	test_peak_972	16.0673	Distal Intergenic	1	223615970	223665734	49765	2	388743	ENST00000419193.6	-13317	ENSG00000203697	CAPN8	calpain 8
chr1	223772257	223772257	1	*	test_peak_973	54.4316	Promoter (1-2kb)	1	223770623	223776018	5396	1	824	ENST00000463997.1	1634	ENSG00000162909	CAPN2	calpain 2
chr1	223789188	223789188	1	*	test_peak_974	99.6726	Intron (ENST00000343537.12/7159, intron 15 of 17)	1	223780645	223800726	20082	2	7159	ENST00000483398.5	11538	ENSG00000143514	TP53BP2	tumor protein p53 binding protein 2
chr1	223870776	223870776	1	*	test_peak_975	124.769	Distal Intergenic	1	223810464	223845954	35491	2	7159	ENST00000465119.1	-24822	ENSG00000143514	TP53BP2	tumor protein p53 binding protein 2
chr1	223873313	223873313	1	*	test_peak_976	29.3788	Distal Intergenic	1	223810464	223845954	35491	2	7159	ENST00000465119.1	-27359	ENSG00000143514	TP53BP2	tumor protein p53 binding protein 2
chr1	223931687	223931687	1	*	test_peak_977	20.6141	Distal Intergenic	1	223982754	223988154	5401	2	441124	ENST00000431663.1	56467	NA	GTF2IP20	general transcription factor IIi pseudogene 20
chr1	223936808	223936808	1	*	test_peak_978	10.0393	Distal Intergenic	1	223982754	223988154	5401	2	441124	ENST00000431663.1	51346	NA	GTF2IP20	general transcription factor IIi pseudogene 20
chr1	224061569	224061569	1	*	test_peak_979	27.7153	Distal Intergenic	1	224114111	224158150	44040	1	23219	ENST00000424254.6	-52542	ENSG00000143756	FBXO28	F-box protein 28
chr1	224069319	224069319	1	*	test_peak_980	15.0364	Distal Intergenic	1	224114111	224158150	44040	1	23219	ENST00000424254.6	-44792	ENSG00000143756	FBXO28	F-box protein 28
chr1	224080358	224080358	1	*	test_peak_981	10.0732	Distal Intergenic	1	224114111	224158150	44040	1	23219	ENST00000424254.6	-33753	ENSG00000143756	FBXO28	F-box protein 28
chr1	224160508	224160508	1	*	test_peak_982	138.061	3' UTR	1	224175756	224192353	16598	1	8560	ENST00000415210.5	-15248	ENSG00000143753	DEGS1	delta 4-desaturase, sphingolipid 1
chr1	224334151	224334151	1	*	test_peak_983	8.7201	Distal Intergenic	1	224227337	224330189	102853	2	4931	ENST00000482491.5	-3962	ENSG00000143748	NVL	nuclear VCP like
chr1	224392781	224392781	1	*	test_peak_984	63.0967	Intron (ENST00000414423.8/80232, intron 13 of 13)	1	224398227	224398311	85	2	100616468	ENST00000581069.1	5530	ENSG00000266618	MIR4742	microRNA 4742
chr1	224499404	224499404	1	*	test_peak_985	33.4489	Intron (ENST00000471578.5/149111, intron 1 of 5)	1	224513688	224521221	7534	1	149111	ENST00000496372.1	-14284	ENSG00000143786	CNIH3	cornichon family AMPA receptor auxiliary protein 3
chr1	224503664	224503664	1	*	test_peak_986	165.266	Intron (ENST00000471578.5/149111, intron 1 of 5)	1	224513688	224521221	7534	1	149111	ENST00000496372.1	-10024	ENSG00000143786	CNIH3	cornichon family AMPA receptor auxiliary protein 3
chr1	224543080	224543080	1	*	test_peak_987	10.0393	Intron (ENST00000471578.5/149111, intron 2 of 5)	1	224529310	224681026	151717	1	149111	ENST00000496277.5	13770	ENSG00000143786	CNIH3	cornichon family AMPA receptor auxiliary protein 3
chr1	225428326	225428326	1	*	test_peak_988	71.1293	Promoter (<=1kb)	1	225401530	225428086	26557	2	3930	ENST00000651341.1	-240	ENSG00000143815	LBR	lamin B receptor
chr1	225445110	225445110	1	*	test_peak_989	10.7093	Distal Intergenic	1	225419263	225428925	9663	2	3930	ENST00000425080.1	-16185	ENSG00000143815	LBR	lamin B receptor
chr1	225928613	225928613	1	*	test_peak_990	180.056	Distal Intergenic	1	225919877	225924340	4464	2	29920	ENST00000612039.4	-4273	ENSG00000143811	PYCR2	pyrroline-5-carboxylate reductase 2
chr1	225973388	225973388	1	*	test_peak_991	10.0511	Distal Intergenic	1	225982702	225999343	16642	2	163859	ENST00000272091.8	25955	ENSG00000143751	SDE2	SDE2 telomere maintenance homolog
chr1	225996687	225996687	1	*	test_peak_992	9.14737	Promoter (2-3kb)	1	225982702	225999343	16642	2	163859	ENST00000272091.8	2656	ENSG00000143751	SDE2	SDE2 telomere maintenance homolog
chr1	225999556	225999556	1	*	test_peak_993	175.385	Promoter (<=1kb)	1	225982702	225999343	16642	2	163859	ENST00000272091.8	-213	ENSG00000143751	SDE2	SDE2 telomere maintenance homolog
chr1	226003088	226003088	1	*	test_peak_994	39.8244	Distal Intergenic	1	225982702	225999343	16642	2	163859	ENST00000272091.8	-3745	ENSG00000143751	SDE2	SDE2 telomere maintenance homolog
chr1	226009751	226009751	1	*	test_peak_995	19.867	Distal Intergenic	1	225982702	225999343	16642	2	163859	ENST00000272091.8	-10408	ENSG00000143751	SDE2	SDE2 telomere maintenance homolog
chr1	226062257	226062257	1	*	test_peak_996	11.1158	Promoter (<=1kb)	1	226061851	226071523	9673	1	440926	ENST00000366816.5	406	NA	H3P6	H3 histone pseudogene 6
chr1	226111258	226111258	1	*	test_peak_997	21.3603	Distal Intergenic	1	226086964	226090465	3502	1	105373113	ENST00000655338.1	24294	NA	LINC01703	long intergenic non-protein coding RNA 1703
chr1	226805031	226805031	1	*	test_peak_998	78.0258	Distal Intergenic	1	226870184	226881970	11787	1	5664	ENST00000524196.5	-65153	ENSG00000143801	PSEN2	presenilin 2
chr1	227170597	227170597	1	*	test_peak_999	33.9758	Intron (ENST00000366767.7/8476, intron 5 of 34)	1	227111984	227112799	816	2	8476	ENST00000466538.1	-57798	ENSG00000143776	CDC42BPA	CDC42 binding protein kinase alpha
chr1	227260584	227260584	1	*	test_peak_1000	10.0393	Intron (ENST00000366767.7/8476, intron 1 of 34)	1	227199557	227254155	54599	2	8476	ENST00000462553.2	-6429	ENSG00000143776	CDC42BPA	CDC42 binding protein kinase alpha
chr1	227333649	227333649	1	*	test_peak_1001	6.26193	Distal Intergenic	1	226989865	227318474	328610	2	8476	ENST00000366769.7	-15175	ENSG00000143776	CDC42BPA	CDC42 binding protein kinase alpha
chr1	227335764	227335764	1	*	test_peak_1002	13.0681	Distal Intergenic	1	226989865	227318474	328610	2	8476	ENST00000366769.7	-17290	ENSG00000143776	CDC42BPA	CDC42 binding protein kinase alpha
chr1	227357577	227357577	1	*	test_peak_1003	23.9184	Distal Intergenic	1	226989865	227318474	328610	2	8476	ENST00000366769.7	-39103	ENSG00000143776	CDC42BPA	CDC42 binding protein kinase alpha
chr1	227396649	227396649	1	*	test_peak_1004	117.266	Intron (ENST00000660249.1/ENST00000660249.1, intron 2 of 3)	1	226989865	227318474	328610	2	8476	ENST00000366769.7	-78175	ENSG00000143776	CDC42BPA	CDC42 binding protein kinase alpha
chr1	227572922	227572922	1	*	test_peak_1005	8.34902	Intron (ENST00000608949.5/339500, intron 1 of 5)	1	227563580	227654768	91189	1	339500	ENST00000440339.1	9342	ENSG00000181450	ZNF678	zinc finger protein 678
chr1	227596437	227596437	1	*	test_peak_1006	31.081	Intron (ENST00000608949.5/339500, intron 2 of 5)	1	227563580	227654768	91189	1	339500	ENST00000440339.1	32857	ENSG00000181450	ZNF678	zinc finger protein 678
chr1	227685929	227685929	1	*	test_peak_1007	29.0201	Distal Intergenic	1	227650992	227662462	11471	1	339500	ENST00000397097.4	34937	ENSG00000181450	ZNF678	zinc finger protein 678
chr1	228085562	228085562	1	*	test_peak_1008	8.96508	Promoter (2-3kb)	1	228083222	228097896	14675	1	375	ENST00000482962.5	2340	ENSG00000143761	ARF1	ADP ribosylation factor 1
chr1	228145805	228145805	1	*	test_peak_1009	53.5751	Promoter (<=1kb)	1	228145883	228148724	2842	1	2987	ENST00000464858.5	-78	ENSG00000143774	GUK1	guanylate kinase 1
chr1	228179008	228179008	1	*	test_peak_1010	80.2516	3' UTR	1	228174550	228175575	1026	1	200205	ENST00000546123.2	4458	ENSG00000181873	IBA57	iron-sulfur cluster assembly factor IBA57
chr1	228290683	228290683	1	*	test_peak_1011	8.26256	Promoter (1-2kb)	1	228288836	228303644	14809	1	84033	ENST00000483539.3	1847	ENSG00000154358	OBSCN	obscurin, cytoskeletal calmodulin and titin-interacting RhoGEF
chr1	228369327	228369327	1	*	test_peak_1012	65.5589	Promoter (2-3kb)	1	228372285	228378876	6592	1	84033	ENST00000664353.1	-2958	ENSG00000154358	OBSCN	obscurin, cytoskeletal calmodulin and titin-interacting RhoGEF
chr1	228421309	228421309	1	*	test_peak_1013	114.174	Distal Intergenic	1	228424845	228425325	481	2	8290	ENST00000366696.1	4016	ENSG00000168148	H3-4	H3.4 histone
chr1	228452700	228452700	1	*	test_peak_1014	7.0564	Distal Intergenic	1	228456979	228457873	895	2	92815	ENST00000366695.3	5173	ENSG00000181218	H2AW	H2A.W histone
chr1	228477409	228477409	1	*	test_peak_1015	11.4246	Distal Intergenic	1	228487382	228496188	8807	1	149603	ENST00000305943.8	-9973	ENSG00000168159	RNF187	ring finger protein 187
chr1	228513428	228513428	1	*	test_peak_1016	145.574	Promoter (1-2kb)	1	228510425	228512305	1881	2	100129094	ENST00000595971.3	-1123	ENSG00000215811	BTNL10	butyrophilin like 10
chr1	229148320	229148320	1	*	test_peak_1017	23.5494	Intron (ENST00000662083.1/ENST00000662083.1, intron 1 of 4)	1	229258281	229271003	12723	2	105373159	ENST00000429227.1	122683	ENSG00000177788	LOC105373159	uncharacterized LOC105373159
chr1	229555311	229555311	1	*	test_peak_1018	118.946	Intron (ENST00000344517.5/23456, intron 1 of 12)	1	229516582	229558707	42126	2	23456	ENST00000344517.5	3396	ENSG00000135776	ABCB10	ATP binding cassette subfamily B member 10
chr1	229558814	229558814	1	*	test_peak_1019	36.8877	Promoter (<=1kb)	1	229516582	229558707	42126	2	23456	ENST00000344517.5	-107	ENSG00000135776	ABCB10	ATP binding cassette subfamily B member 10
chr1	229753945	229753945	1	*	test_peak_1020	80.0479	Distal Intergenic	1	229650847	229659126	8280	1	9816	ENST00000434387.1	103098	ENSG00000135763	URB2	URB2 ribosome biogenesis homolog
chr1	229996246	229996246	1	*	test_peak_1021	6.95953	Distal Intergenic	1	230002372	230007195	4824	1	101927532	ENST00000661272.1	-6126	ENSG00000228058	LINC01736	long intergenic non-protein coding RNA 1736
chr1	230127252	230127252	1	*	test_peak_1022	165.136	Intron (ENST00000494106.1/2590, intron 1 of 6)	1	230067259	230092033	24775	1	2590	ENST00000488903.1	59993	ENSG00000143641	GALNT2	polypeptide N-acetylgalactosaminyltransferase 2
chr1	230143764	230143764	1	*	test_peak_1023	40.7936	Intron (ENST00000494106.1/2590, intron 1 of 6)	1	230067259	230092033	24775	1	2590	ENST00000488903.1	76505	ENSG00000143641	GALNT2	polypeptide N-acetylgalactosaminyltransferase 2
chr1	230205903	230205903	1	*	test_peak_1024	22.6072	Intron (ENST00000494106.1/2590, intron 3 of 6)	1	230255358	230282120	26763	1	2590	ENST00000485438.1	-49455	ENSG00000143641	GALNT2	polypeptide N-acetylgalactosaminyltransferase 2
chr1	230677360	230677360	1	*	test_peak_1025	4.36269	Intron (ENST00000366669.9/22796, intron 9 of 17)	1	230684323	230688528	4206	1	22796	ENST00000482012.1	-6963	ENSG00000135775	COG2	component of oligomeric golgi complex 2
chr1	230984949	230984949	1	*	test_peak_1026	11.5238	Intron (ENST00000497753.1/64801, intron 1 of 4)	1	230979146	230997267	18122	1	64801	ENST00000435927.5	5803	ENSG00000173409	ARV1	ARV1 homolog, fatty acid homeostasis modulator
chr1	231046344	231046344	1	*	test_peak_1027	22.5945	Distal Intergenic	1	231018958	231040254	21297	2	375061	ENST00000366654.5	-6090	ENSG00000182118	FAM89A	family with sequence similarity 89 member A
chr1	231065996	231065996	1	*	test_peak_1028	6.95953	Distal Intergenic	1	231018958	231040254	21297	2	375061	ENST00000366654.5	-25742	ENSG00000182118	FAM89A	family with sequence similarity 89 member A
chr1	231073542	231073542	1	*	test_peak_1029	12.904	Distal Intergenic	1	231018958	231040254	21297	2	375061	ENST00000366654.5	-33288	ENSG00000182118	FAM89A	family with sequence similarity 89 member A
chr1	231160309	231160309	1	*	test_peak_1030	54.1027	Promoter (1-2kb)	1	231162112	231221556	59445	1	440730	ENST00000444294.7	-1803	ENSG00000119283	TRIM67	tripartite motif containing 67
chr1	231200630	231200630	1	*	test_peak_1031	45.5078	Intron (ENST00000444294.7/440730, intron 4 of 9)	1	231184105	231187627	3523	2	149373	ENST00000651173.1	-13003	ENSG00000235710	LOC149373	uncharacterized LOC149373
chr1	231934957	231934957	1	*	test_peak_1032	11.3558	Intron (ENST00000628350.2/27185, intron 6 of 6)	1	231925834	231945233	19400	1	104472714	ENST00000456782.1	9123	ENSG00000226758	DISC1-IT1	DISC1 intronic transcript 1
chr1	233065858	233065858	1	*	test_peak_1033	6.91811	Intron (ENST00000258229.14/80003, intron 23 of 33)	1	232984136	233058518	74383	2	80003	ENST00000344698.6	-7340	ENSG00000135749	PCNX2	pecanex 2
chr1	233636150	233636150	1	*	test_peak_1034	123.725	Promoter (<=1kb)	1	233636524	233666990	30467	1	3775	ENST00000487728.1	-374	ENSG00000135750	KCNK1	potassium two pore domain channel subfamily K member 1
chr1	233665788	233665788	1	*	test_peak_1035	111.72	Intron (ENST00000366621.8/3775, intron 1 of 2)	1	233655695	233666686	10992	1	3775	ENST00000472869.1	10093	ENSG00000135750	KCNK1	potassium two pore domain channel subfamily K member 1
chr1	233669028	233669028	1	*	test_peak_1036	29.0496	Intron (ENST00000366621.8/3775, intron 2 of 2)	1	233655695	233666686	10992	1	3775	ENST00000472869.1	13333	ENSG00000135750	KCNK1	potassium two pore domain channel subfamily K member 1
chr1	233707357	233707357	1	*	test_peak_1037	30.3072	Distal Intergenic	1	233655695	233666686	10992	1	3775	ENST00000472869.1	51662	ENSG00000135750	KCNK1	potassium two pore domain channel subfamily K member 1
chr1	233710260	233710260	1	*	test_peak_1038	26.3915	Distal Intergenic	1	233655695	233666686	10992	1	3775	ENST00000472869.1	54565	ENSG00000135750	KCNK1	potassium two pore domain channel subfamily K member 1
chr1	233959271	233959271	1	*	test_peak_1039	10.1563	Intron (ENST00000366618.8/148641, intron 2 of 7)	1	233904676	234324511	419836	1	148641	ENST00000366618.8	54595	ENSG00000183780	SLC35F3	solute carrier family 35 member F3
chr1	233963062	233963062	1	*	test_peak_1040	95.6091	Intron (ENST00000366618.8/148641, intron 2 of 7)	1	233904676	234324511	419836	1	148641	ENST00000366618.8	58386	ENSG00000183780	SLC35F3	solute carrier family 35 member F3
chr1	233973046	233973046	1	*	test_peak_1041	9.80887	Intron (ENST00000366618.8/148641, intron 2 of 7)	1	233904676	234324511	419836	1	148641	ENST00000366618.8	68370	ENSG00000183780	SLC35F3	solute carrier family 35 member F3
chr1	234491335	234491335	1	*	test_peak_1042	14.7215	Distal Intergenic	1	234391313	234479179	87867	2	6894	ENST00000040877.2	-12156	ENSG00000059588	TARBP1	TAR (HIV-1) RNA binding protein 1
chr1	234521263	234521263	1	*	test_peak_1043	7.50121	Distal Intergenic	1	234527893	234531765	3873	2	100506795	ENST00000665108.1	10502	ENSG00000231768	LINC01354	long intergenic non-protein coding RNA 1354
chr1	234547187	234547187	1	*	test_peak_1044	34.11	Distal Intergenic	1	234527906	234531803	3898	2	100506795	ENST00000663964.1	-15384	ENSG00000231768	LINC01354	long intergenic non-protein coding RNA 1354
chr1	234558446	234558446	1	*	test_peak_1045	6.07082	Distal Intergenic	1	234527906	234531803	3898	2	100506795	ENST00000663964.1	-26643	ENSG00000231768	LINC01354	long intergenic non-protein coding RNA 1354
chr1	234601779	234601779	1	*	test_peak_1046	8.83554	Downstream (2-3kb)	1	234607231	234608094	864	2	359948	ENST00000491430.1	6315	ENSG00000168264	IRF2BP2	interferon regulatory factor 2 binding protein 2
chr1	234605026	234605026	1	*	test_peak_1047	13.9229	3' UTR	1	234607231	234608094	864	2	359948	ENST00000491430.1	3068	ENSG00000168264	IRF2BP2	interferon regulatory factor 2 binding protein 2
chr1	234612678	234612678	1	*	test_peak_1048	6.33888	Distal Intergenic	1	234604269	234609525	5257	2	359948	ENST00000366610.7	-3153	ENSG00000168264	IRF2BP2	interferon regulatory factor 2 binding protein 2
chr1	234724633	234724633	1	*	test_peak_1049	6.31685	Promoter (<=1kb)	1	234724969	234727108	2140	1	100506810	ENST00000642107.1	-336	ENSG00000227630	LINC01132	long intergenic non-protein coding RNA 1132
chr1	234730829	234730829	1	*	test_peak_1050	5.4876	Exon (ENST00000437601.2/100506810, exon 3 of 3)	1	234725398	234736720	11323	1	100506810	ENST00000641214.1	5431	ENSG00000227630	LINC01132	long intergenic non-protein coding RNA 1132
chr1	234751319	234751319	1	*	test_peak_1051	20.9276	Distal Intergenic	1	234757619	234760056	2438	2	100130249	ENST00000640945.1	8737	ENSG00000279261	PP2672	uncharacterized LOC100130249
chr1	234866504	234866504	1	*	test_peak_1052	51.563	Intron (ENST00000651370.1/ENST00000651370.1, intron 1 of 1)	1	234959661	234962960	3300	2	101927851	ENST00000656076.1	96456	ENSG00000238005	LOC101927851	uncharacterized LOC101927851
chr1	234874452	234874452	1	*	test_peak_1053	10.4688	Intron (ENST00000651370.1/ENST00000651370.1, intron 1 of 1)	1	234959661	234962960	3300	2	101927851	ENST00000656076.1	88508	ENSG00000238005	LOC101927851	uncharacterized LOC101927851
chr1	234876459	234876459	1	*	test_peak_1054	129.688	Intron (ENST00000651370.1/ENST00000651370.1, intron 1 of 1)	1	234959661	234962960	3300	2	101927851	ENST00000656076.1	86501	ENSG00000238005	LOC101927851	uncharacterized LOC101927851
chr1	234957593	234957593	1	*	test_peak_1055	4.47495	Intron (ENST00000423963.1/ENST00000423963.1, intron 1 of 1)	1	234959661	234962960	3300	2	101927851	ENST00000656076.1	5367	ENSG00000238005	LOC101927851	uncharacterized LOC101927851
chr1	234962693	234962693	1	*	test_peak_1056	8.61157	Promoter (<=1kb)	1	234959661	234962960	3300	2	101927851	ENST00000656076.1	267	ENSG00000238005	LOC101927851	uncharacterized LOC101927851
chr1	234975258	234975258	1	*	test_peak_1057	51.5335	Distal Intergenic	1	234959666	234970062	10397	2	101927851	ENST00000451766.2	-5196	ENSG00000238005	LOC101927851	uncharacterized LOC101927851
chr1	234978892	234978892	1	*	test_peak_1058	66.982	Distal Intergenic	1	234959666	234970062	10397	2	101927851	ENST00000451766.2	-8830	ENSG00000238005	LOC101927851	uncharacterized LOC101927851
chr1	236533013	236533013	1	*	test_peak_1059	15.1925	Intron (ENST00000481485.5/3964, intron 3 of 4)	1	236526071	236548161	22091	1	3964	ENST00000525042.1	6942	ENSG00000116977	LGALS8	galectin 8
chr1	236567792	236567792	1	*	test_peak_1060	14.7215	Intron (ENST00000366582.8/55127, intron 29 of 44)	1	236573996	236574775	780	2	55127	ENST00000490339.1	6983	ENSG00000119285	HEATR1	HEAT repeat containing 1
chr1	236713774	236713774	1	*	test_peak_1061	7.67516	Intron (ENST00000651187.1/88, intron 2 of 4)	1	236706399	236762800	56402	1	88	ENST00000492634.6	7375	ENSG00000077522	ACTN2	actinin alpha 2
chr1	236714301	236714301	1	*	test_peak_1062	8.83554	Intron (ENST00000651187.1/88, intron 2 of 4)	1	236706399	236762800	56402	1	88	ENST00000492634.6	7902	ENSG00000077522	ACTN2	actinin alpha 2
chr1	236714831	236714831	1	*	test_peak_1063	6.95953	Intron (ENST00000651187.1/88, intron 2 of 4)	1	236706399	236762800	56402	1	88	ENST00000492634.6	8432	ENSG00000077522	ACTN2	actinin alpha 2
chr1	236913861	236913861	1	*	test_peak_1064	109.97	Intron (ENST00000652483.1/ENST00000652483.1, intron 2 of 3)	1	236894341	236900409	6069	1	4548	ENST00000470570.1	19520	ENSG00000116984	MTR	5-methyltetrahydrofolate-homocysteine methyltransferase
chr1	236914545	236914545	1	*	test_peak_1065	6.86089	Intron (ENST00000652483.1/ENST00000652483.1, intron 2 of 3)	1	236894341	236900409	6069	1	4548	ENST00000470570.1	20204	ENSG00000116984	MTR	5-methyltetrahydrofolate-homocysteine methyltransferase
chr1	241485624	241485624	1	*	test_peak_1066	10.0393	Distal Intergenic	1	241511867	241513676	1810	2	2271	ENST00000497042.1	28052	ENSG00000091483	FH	fumarate hydratase
chr1	241527339	241527339	1	*	test_peak_1067	6.52615	Distal Intergenic	1	241532134	241592288	60155	1	8564	ENST00000366558.7	-4795	ENSG00000117009	KMO	kynurenine 3-monooxygenase
chr1	241696283	241696283	1	*	test_peak_1068	28.1955	Intron (ENST00000366552.6/128025, intron 7 of 26)	1	241683580	241801467	117888	1	128025	ENST00000437684.6	12703	ENSG00000162843	WDR64	WD repeat domain 64
chr1	243034289	243034289	1	*	test_peak_1069	16.4746	Intron (ENST00000436756.5/ENST00000436756.5, intron 1 of 2)	1	243087710	243097299	9590	2	731275	ENST00000417964.2	63010	ENSG00000214837	LINC01347	long intergenic non-protein coding RNA 1347
chr1	243039347	243039347	1	*	test_peak_1070	6.52615	Exon (ENST00000420830.1/ENST00000420830.1, exon 2 of 3)	1	243087710	243097299	9590	2	731275	ENST00000417964.2	57952	ENSG00000214837	LINC01347	long intergenic non-protein coding RNA 1347
chr1	243106044	243106044	1	*	test_peak_1071	58.6041	Distal Intergenic	1	243056307	243101744	45438	2	731275	ENST00000627498.2	-4300	ENSG00000214837	LINC01347	long intergenic non-protein coding RNA 1347
chr1	244354969	244354969	1	*	test_peak_1072	16.2396	Promoter (2-3kb)	1	244352649	244389091	36443	1	200159	ENST00000486803.1	2320	ENSG00000173728	C1orf100	chromosome 1 open reading frame 100
chr1	244370395	244370395	1	*	test_peak_1073	7.62326	Intron (ENST00000366537.5/200159, intron 2 of 4)	1	244378512	244389663	11152	1	200159	ENST00000470211.1	-8117	ENSG00000173728	C1orf100	chromosome 1 open reading frame 100
chr1	245051995	245051995	1	*	test_peak_1074	8.62594	Intron (ENST00000391837.7/84288, intron 2 of 6)	1	245083456	245086961	3506	1	84288	ENST00000427529.1	-31461	ENSG00000203666	EFCAB2	EF-hand calcium binding domain 2
chr1	245337890	245337890	1	*	test_peak_1075	15.4355	Intron (ENST00000407071.7/55083, intron 2 of 14)	1	245353678	245371717	18040	1	55083	ENST00000479506.1	-15788	ENSG00000162849	KIF26B	kinesin family member 26B
chr1	245791831	245791831	1	*	test_peak_1076	8.83554	Promoter (2-3kb)	1	245749342	245788942	39601	2	64754	ENST00000482592.5	-2889	ENSG00000185420	SMYD3	SET and MYND domain containing 3
chr1	246069091	246069091	1	*	test_peak_1077	13.1623	Intron (ENST00000630181.2/64754, intron 5 of 11)	1	245863809	246096423	232615	2	64754	ENST00000464398.1	27332	ENSG00000185420	SMYD3	SET and MYND domain containing 3
chr1	246110713	246110713	1	*	test_peak_1078	7.34497	Intron (ENST00000443763.1/ENST00000443763.1, intron 2 of 3)	1	245863809	246096423	232615	2	64754	ENST00000464398.1	-14290	ENSG00000185420	SMYD3	SET and MYND domain containing 3
chr1	246113703	246113703	1	*	test_peak_1079	11.7617	Exon (ENST00000443763.1/ENST00000443763.1, exon 4 of 4)	1	245863809	246096423	232615	2	64754	ENST00000464398.1	-17280	ENSG00000185420	SMYD3	SET and MYND domain containing 3
chr1	246142536	246142536	1	*	test_peak_1080	7.80385	Intron (ENST00000630181.2/64754, intron 5 of 11)	1	245863809	246096423	232615	2	64754	ENST00000464398.1	-46113	ENSG00000185420	SMYD3	SET and MYND domain containing 3
chr1	246169187	246169187	1	*	test_peak_1081	22.8159	Intron (ENST00000630181.2/64754, intron 5 of 11)	1	245858562	246193727	335166	2	64754	ENST00000391836.3	24540	ENSG00000185420	SMYD3	SET and MYND domain containing 3
chr1	246215110	246215110	1	*	test_peak_1082	33.3959	Intron (ENST00000630181.2/64754, intron 5 of 11)	1	245858562	246193727	335166	2	64754	ENST00000391836.3	-21383	ENSG00000185420	SMYD3	SET and MYND domain containing 3
chr1	246306865	246306865	1	*	test_peak_1083	6.2401	Promoter (<=1kb)	1	245858498	246306009	447512	2	64754	ENST00000492487.5	-856	ENSG00000185420	SMYD3	SET and MYND domain containing 3
chr1	246332253	246332253	1	*	test_peak_1084	6.95953	Intron (ENST00000630181.2/64754, intron 3 of 11)	1	245929898	246355335	425438	2	64754	ENST00000453676.5	23082	ENSG00000185420	SMYD3	SET and MYND domain containing 3
chr1	246338345	246338345	1	*	test_peak_1085	4.36269	Intron (ENST00000630181.2/64754, intron 2 of 11)	1	245929898	246355335	425438	2	64754	ENST00000453676.5	16990	ENSG00000185420	SMYD3	SET and MYND domain containing 3
chr1	246425323	246425323	1	*	test_peak_1086	70.3185	Intron (ENST00000490107.6/64754, intron 1 of 11)	1	245749342	246417409	668068	2	64754	ENST00000630181.2	-7914	ENSG00000185420	SMYD3	SET and MYND domain containing 3
chr1	246577933	246577933	1	*	test_peak_1087	17.5301	Intron (ENST00000483271.1/163882, intron 1 of 7)	1	246566514	246633957	67444	1	163882	ENST00000366511.1	11419	ENSG00000162852	CNST	consortin, connexin sorting protein
chr1	247110773	247110773	1	*	test_peak_1088	21.8584	Promoter (1-2kb)	1	247110160	247112417	2258	2	388759	ENST00000623686.1	1644	ENSG00000221953	C1orf229	chromosome 1 open reading frame 229
chr1	247212348	247212348	1	*	test_peak_1089	34.6468	Exon (ENST00000428687.1/ENST00000428687.1, exon 2 of 4)	1	247201967	247202060	94	2	100500849	ENST00000640589.1	-10288	ENSG00000283881	MIR3916	microRNA 3916
chr1	247548298	247548298	1	*	test_peak_1090	11.814	Promoter (<=1kb)	1	247549134	247577690	28557	1	148823	ENST00000366488.5	-836	ENSG00000169224	GCSAML	germinal center associated signaling and motility like
chr1	247855401	247855401	1	*	test_peak_1091	22.1109	Promoter (1-2kb)	1	247857187	247880138	22952	1	25893	ENST00000366481.4	-1786	ENSG00000162722	TRIM58	tripartite motif containing 58
chr1	248830799	248830799	1	*	test_peak_1092	15.7149	Distal Intergenic	1	248826377	248826443	67	1	100422879	ENST00000582636.1	4422	ENSG00000264500	MIR3124	microRNA 3124
chr1	248889585	248889585	1	*	test_peak_1093	69.4438	Distal Intergenic	1	248906196	248919946	13751	1	267002	ENST00000355360.8	-16611	ENSG00000185220	PGBD2	piggyBac transposable element derived 2
chr1	248927003	248927003	1	*	test_peak_1094	12.5395	Distal Intergenic	1	248906372	248917401	11030	1	267002	ENST00000462488.1	20631	ENSG00000185220	PGBD2	piggyBac transposable element derived 2
chr1	248936785	248936785	1	*	test_peak_1095	6.52615	Exon (ENST00000430973.1/ENST00000430973.1, exon 1 of 1)	1	248906372	248917401	11030	1	267002	ENST00000462488.1	30413	ENSG00000185220	PGBD2	piggyBac transposable element derived 2
chr1	248938728	248938728	1	*	test_peak_1096	147.169	Distal Intergenic	1	248906372	248917401	11030	1	267002	ENST00000462488.1	32356	ENSG00000185220	PGBD2	piggyBac transposable element derived 2
chr10	1009371	1009371	1	*	test_peak_1097	21.7617	Intron (ENST00000360803.9/23560, intron 11 of 16)	10	1012400	1017197	4798	1	23560	ENST00000483839.2	-3029	ENSG00000107937	GTPBP4	GTP binding protein 4
chr10	1050311	1050311	1	*	test_peak_1098	13.8332	Promoter (<=1kb)	10	1049538	1132297	82760	1	22884	ENST00000358220.5	773	ENSG00000047056	WDR37	WD repeat domain 37
chr10	3548737	3548737	1	*	test_peak_1099	8.83554	Intron (ENST00000654955.1/ENST00000654955.1, intron 2 of 2)	10	3486631	3502915	16285	2	101927880	ENST00000413993.2	-45822	ENSG00000233321	LINC02669	long intergenic non-protein coding RNA 2669
chr10	3665578	3665578	1	*	test_peak_1100	87.8552	Distal Intergenic	10	3775996	3780217	4222	2	1316	ENST00000461124.1	114639	ENSG00000067082	KLF6	Kruppel like factor 6
chr10	3740555	3740555	1	*	test_peak_1101	4.36269	Distal Intergenic	10	3775996	3780217	4222	2	1316	ENST00000461124.1	39662	ENSG00000067082	KLF6	Kruppel like factor 6
chr10	3803925	3803925	1	*	test_peak_1102	6.52615	Distal Intergenic	10	3775997	3785281	9285	2	1316	ENST00000542957.1	-18644	ENSG00000067082	KLF6	Kruppel like factor 6
chr10	4016500	4016500	1	*	test_peak_1103	12.4686	Distal Intergenic	10	3991160	3991259	100	1	102464829	ENST00000611069.1	25340	ENSG00000274809	MIR6078	microRNA 6078
chr10	4848743	4848743	1	*	test_peak_1104	58.6041	Distal Intergenic	10	4839784	4847345	7562	1	83592	ENST00000487985.1	8959	ENSG00000165568	AKR1E2	aldo-keto reductase family 1 member E2
chr10	4866941	4866941	1	*	test_peak_1105	9.15407	Distal Intergenic	10	4871901	4891975	20075	2	389932	ENST00000432950.1	25034	NA	AKR1C6P	aldo-keto reductase family 1 member C6, pseudogene
chr10	4867768	4867768	1	*	test_peak_1106	46.8028	Distal Intergenic	10	4871901	4891975	20075	2	389932	ENST00000432950.1	24207	NA	AKR1C6P	aldo-keto reductase family 1 member C6, pseudogene
chr10	4941768	4941768	1	*	test_peak_1107	5.83968	Distal Intergenic	10	4963253	4977950	14698	1	1645	ENST00000477661.1	-21485	ENSG00000187134	AKR1C1	aldo-keto reductase family 1 member C1
chr10	4982185	4982185	1	*	test_peak_1108	9.85166	3' UTR	10	4965491	4967048	1558	1	1645	ENST00000476100.1	16694	ENSG00000187134	AKR1C1	aldo-keto reductase family 1 member C1
chr10	5071964	5071964	1	*	test_peak_1109	12.5395	Intron (ENST00000605781.5/8644, intron 1 of 5)	10	5077638	5107680	30043	1	8644	ENST00000605149.5	-5674	ENSG00000196139	AKR1C3	aldo-keto reductase family 1 member C3
chr10	5479742	5479742	1	*	test_peak_1110	18.5943	Distal Intergenic	10	5498697	5499570	874	2	51806	ENST00000380332.5	19828	ENSG00000178372	CALML5	calmodulin like 5
chr10	5549009	5549009	1	*	test_peak_1111	24.1414	Distal Intergenic	10	5517281	5526246	8966	2	100132159	ENST00000542093.5	-22763	NA	CALML3-AS1	CALML3 antisense RNA 1
chr10	5669835	5669835	1	*	test_peak_1112	7.67009	Distal Intergenic	10	5638868	5666595	27728	2	79754	ENST00000479033.1	-3240	ENSG00000196372	ASB13	ankyrin repeat and SOCS box containing 13
chr10	5894976	5894976	1	*	test_peak_1113	3.76854	Promoter (<=1kb)	10	5894386	5937593	43208	1	84893	ENST00000379999.6	590	ENSG00000134452	FBH1	F-box DNA helicase 1
chr10	5934171	5934171	1	*	test_peak_1114	26.6999	Intron (ENST00000397269.7/84893, intron 20 of 21)	10	5925411	5929866	4456	1	84893	ENST00000470353.1	8760	ENSG00000134452	FBH1	F-box DNA helicase 1
chr10	5981823	5981823	1	*	test_peak_1115	10.0807	Distal Intergenic	10	5952393	5978187	25795	2	3601	ENST00000379972.6	-3636	ENSG00000134470	IL15RA	interleukin 15 receptor subunit alpha
chr10	6473596	6473596	1	*	test_peak_1116	27.8799	Intron (ENST00000610727.1/5588, intron 11 of 16)	10	6427143	6512172	85030	2	5588	ENST00000610727.1	38576	ENSG00000065675	PRKCQ	protein kinase C theta
chr10	6920510	6920510	1	*	test_peak_1117	72.6395	Exon (ENST00000654037.1/ENST00000654037.1, exon 4 of 5)	10	6794740	6841238	46499	1	100507127	ENST00000649029.1	125770	ENSG00000238266	LINC00707	long intergenic non-protein coding RNA 707
chr10	7028455	7028455	1	*	test_peak_1118	27.8799	Intron (ENST00000664549.1/ENST00000664549.1, intron 1 of 4)	10	6794740	6841238	46499	1	100507127	ENST00000649029.1	233715	ENSG00000238266	LINC00707	long intergenic non-protein coding RNA 707
chr10	7119459	7119459	1	*	test_peak_1119	8.83554	Distal Intergenic	10	7348142	7408745	60604	2	57713	ENST00000379711.2	289286	ENSG00000198879	SFMBT2	Scm like with four mbt domains 2
chr10	7252330	7252330	1	*	test_peak_1120	51.8027	Intron (ENST00000361972.8/57713, intron 7 of 20)	10	7348142	7408745	60604	2	57713	ENST00000379711.2	156415	ENSG00000198879	SFMBT2	Scm like with four mbt domains 2
chr10	7383747	7383747	1	*	test_peak_1121	8.01847	Intron (ENST00000361972.8/57713, intron 1 of 20)	10	7348142	7408745	60604	2	57713	ENST00000379711.2	24998	ENSG00000198879	SFMBT2	Scm like with four mbt domains 2
chr10	11141735	11141735	1	*	test_peak_1122	30.8957	Intron (ENST00000637215.1/10659, intron 2 of 14)	10	11165030	11334358	169329	1	10659	ENST00000399850.7	-23295	ENSG00000048740	CELF2	CUGBP Elav-like family member 2
chr10	11165115	11165115	1	*	test_peak_1123	24.1414	Promoter (<=1kb)	10	11165140	11330639	165500	1	10659	ENST00000608830.5	-25	ENSG00000048740	CELF2	CUGBP Elav-like family member 2
chr10	11178771	11178771	1	*	test_peak_1124	96.4907	Intron (ENST00000637215.1/10659, intron 3 of 14)	10	11165486	11329279	163794	1	10659	ENST00000354897.3	13285	ENSG00000048740	CELF2	CUGBP Elav-like family member 2
chr10	11450607	11450607	1	*	test_peak_1125	14.7454	Distal Intergenic	10	11460510	11532275	71766	2	9712	ENST00000277575.5	81668	ENSG00000148429	USP6NL	USP6 N-terminal like
chr10	11499625	11499625	1	*	test_peak_1126	62.4667	Intron (ENST00000609104.5/9712, intron 7 of 14)	10	11460510	11532275	71766	2	9712	ENST00000277575.5	32650	ENSG00000148429	USP6NL	USP6 N-terminal like
chr10	11552440	11552440	1	*	test_peak_1127	5.65799	Intron (ENST00000609104.5/9712, intron 2 of 14)	10	11460510	11532275	71766	2	9712	ENST00000277575.5	-20165	ENSG00000148429	USP6NL	USP6 N-terminal like
chr10	11589075	11589075	1	*	test_peak_1128	20.6141	Intron (ENST00000609104.5/9712, intron 2 of 14)	10	11564127	11573841	9715	2	9712	ENST00000609853.1	-15234	ENSG00000148429	USP6NL	USP6 N-terminal like
chr10	11601809	11601809	1	*	test_peak_1129	8.83554	Intron (ENST00000609104.5/9712, intron 1 of 14)	10	11611305	11612227	923	1	107984208	ENST00000604634.1	-9496	ENSG00000271360	LOC107984208	uncharacterized LOC107984208
chr10	11603466	11603466	1	*	test_peak_1130	5.42935	Intron (ENST00000609104.5/9712, intron 1 of 14)	10	11611305	11612227	923	1	107984208	ENST00000604634.1	-7839	ENSG00000271360	LOC107984208	uncharacterized LOC107984208
chr10	11612640	11612640	1	*	test_peak_1131	122.454	Promoter (<=1kb)	10	11453946	11611754	157809	2	9712	ENST00000609104.5	-886	ENSG00000148429	USP6NL	USP6 N-terminal like
chr10	11685955	11685955	1	*	test_peak_1132	5.33999	Distal Intergenic	10	11742366	11764070	21705	1	79746	ENST00000496136.5	-56411	ENSG00000134463	ECHDC3	enoyl-CoA hydratase domain containing 3
chr10	11710915	11710915	1	*	test_peak_1133	83.4109	Distal Intergenic	10	11742366	11764070	21705	1	79746	ENST00000496136.5	-31451	ENSG00000134463	ECHDC3	enoyl-CoA hydratase domain containing 3
chr10	11737839	11737839	1	*	test_peak_1134	15.8258	Distal Intergenic	10	11742366	11764070	21705	1	79746	ENST00000496136.5	-4527	ENSG00000134463	ECHDC3	enoyl-CoA hydratase domain containing 3
chr10	11757670	11757670	1	*	test_peak_1135	16.9428	Intron (ENST00000496136.5/79746, intron 5 of 5)	10	11747450	11755730	8281	1	79746	ENST00000495787.1	10220	ENSG00000134463	ECHDC3	enoyl-CoA hydratase domain containing 3
chr10	11824999	11824999	1	*	test_peak_1136	14.5382	Promoter (1-2kb)	10	11823398	11870872	47475	1	254427	ENST00000622831.4	1601	ENSG00000148426	PROSER2	proline and serine rich 2
chr10	11875103	11875103	1	*	test_peak_1137	26.202	Promoter (<=1kb)	10	11857289	11874795	17507	2	219731	ENST00000453242.1	-308	ENSG00000225778	PROSER2-AS1	PROSER2 antisense RNA 1
chr10	11898773	11898773	1	*	test_peak_1138	91.9044	Distal Intergenic	10	11849608	11894700	45093	2	219731	ENST00000445498.5	-4073	ENSG00000225778	PROSER2-AS1	PROSER2 antisense RNA 1
chr10	12055938	12055938	1	*	test_peak_1139	11.0912	Distal Intergenic	10	12035059	12043170	8112	2	26019	ENST00000460569.1	-12768	ENSG00000151461	UPF2	UPF2 regulator of nonsense mediated mRNA decay
chr10	12063633	12063633	1	*	test_peak_1140	74.7047	Distal Intergenic	10	12068954	12123221	54268	1	55526	ENST00000263035.9	-5321	ENSG00000181192	DHTKD1	dehydrogenase E1 and transketolase domain containing 1
chr10	12208633	12208633	1	*	test_peak_1141	37.7459	Intron (ENST00000429258.6/8872, intron 3 of 7)	10	12217414	12250529	33116	1	8872	ENST00000498747.1	-8781	ENSG00000151465	CDC123	cell division cycle 123
chr10	12266001	12266001	1	*	test_peak_1142	73.902	Distal Intergenic	10	12246054	12250319	4266	1	8872	ENST00000497963.1	19947	ENSG00000151465	CDC123	cell division cycle 123
chr10	13269044	13269044	1	*	test_peak_1143	26.4292	Distal Intergenic	10	13291461	13294987	3527	2	5264	ENST00000464049.1	25943	ENSG00000107537	PHYH	phytanoyl-CoA 2-hydroxylase
chr10	13271790	13271790	1	*	test_peak_1144	22.8866	Distal Intergenic	10	13291461	13294987	3527	2	5264	ENST00000464049.1	23197	ENSG00000107537	PHYH	phytanoyl-CoA 2-hydroxylase
chr10	13404466	13404466	1	*	test_peak_1145	35.5927	Distal Intergenic	10	13442980	13452614	9635	2	222389	ENST00000480703.1	48148	ENSG00000165626	BEND7	BEN domain containing 7
chr10	13415830	13415830	1	*	test_peak_1146	15.5288	Intron (ENST00000448272.1/ENST00000448272.1, intron 1 of 1)	10	13442980	13452614	9635	2	222389	ENST00000480703.1	36784	ENSG00000165626	BEND7	BEN domain containing 7
chr10	13705936	13705936	1	*	test_peak_1147	130.317	Promoter (1-2kb)	10	13684036	13707126	23091	2	55691	ENST00000632314.1	1190	ENSG00000151474	FRMD4A	FERM domain containing 4A
chr10	14889627	14889627	1	*	test_peak_1148	6.52615	Intron (ENST00000378331.5/79723, intron 1 of 4)	10	14881500	14903593	22094	1	79723	ENST00000358298.6	8127	ENSG00000152455	SUV39H2	suppressor of variegation 3-9 homolog 2
chr10	15244980	15244980	1	*	test_peak_1149	8.46179	Intron (ENST00000378116.9/221061, intron 5 of 7)	10	15214171	15248707	34537	2	221061	ENST00000477161.1	3727	ENSG00000148468	FAM171A1	family with sequence similarity 171 member A1
chr10	15314039	15314039	1	*	test_peak_1150	13.0681	Intron (ENST00000378116.9/221061, intron 1 of 7)	10	15248639	15371062	122424	2	221061	ENST00000455654.1	57023	ENSG00000148468	FAM171A1	family with sequence similarity 171 member A1
chr10	15451357	15451357	1	*	test_peak_1151	165.457	Distal Intergenic	10	15211643	15371289	159647	2	221061	ENST00000378116.9	-80068	ENSG00000148468	FAM171A1	family with sequence similarity 171 member A1
chr10	15455645	15455645	1	*	test_peak_1152	12.5395	Distal Intergenic	10	15211643	15371289	159647	2	221061	ENST00000378116.9	-84356	ENSG00000148468	FAM171A1	family with sequence similarity 171 member A1
chr10	15802508	15802508	1	*	test_peak_1153	76.2316	Intron (ENST00000378036.5/80013, intron 1 of 5)	10	15778170	15818008	39839	2	80013	ENST00000378036.5	15500	ENSG00000148481	MINDY3	MINDY lysine 48 deubiquitinase 3
chr10	16996375	16996375	1	*	test_peak_1154	69.0822	Intron (ENST00000377833.9/8029, intron 28 of 66)	10	16965640	16984195	18556	2	8029	ENST00000438254.1	-12180	ENSG00000107611	CUBN	cubilin
chr10	17003315	17003315	1	*	test_peak_1155	83.2068	Intron (ENST00000377833.9/8029, intron 28 of 66)	10	16965640	16984195	18556	2	8029	ENST00000438254.1	-19120	ENSG00000107611	CUBN	cubilin
chr10	17023555	17023555	1	*	test_peak_1156	6.52615	Intron (ENST00000377833.9/8029, intron 27 of 66)	10	16965640	16984195	18556	2	8029	ENST00000438254.1	-39360	ENSG00000107611	CUBN	cubilin
chr10	17025778	17025778	1	*	test_peak_1157	6.52615	Intron (ENST00000377833.9/8029, intron 27 of 66)	10	16965640	16984195	18556	2	8029	ENST00000438254.1	-41583	ENSG00000107611	CUBN	cubilin
chr10	17029784	17029784	1	*	test_peak_1158	8.83554	Intron (ENST00000377833.9/8029, intron 27 of 66)	10	16965640	16984195	18556	2	8029	ENST00000438254.1	-45589	ENSG00000107611	CUBN	cubilin
chr10	17203671	17203671	1	*	test_peak_1159	4.36269	Promoter (1-2kb)	10	17171908	17202054	30147	2	1787	ENST00000479046.1	-1617	ENSG00000107614	TRDMT1	tRNA aspartic acid methyltransferase 1
chr10	17216496	17216496	1	*	test_peak_1160	7.67009	Promoter (<=1kb)	10	17214256	17216290	2035	2	100507347	ENST00000664157.1	-206	ENSG00000229124	VIM-AS1	VIM antisense RNA 1
chr10	17228523	17228523	1	*	test_peak_1161	10.9016	Promoter (<=1kb)	10	17228515	17229870	1356	1	7431	ENST00000478746.1	8	ENSG00000026025	VIM	vimentin
chr10	17244945	17244945	1	*	test_peak_1162	19.2133	Distal Intergenic	10	17233225	17235034	1810	1	7431	ENST00000495528.1	11720	ENSG00000026025	VIM	vimentin
chr10	17247408	17247408	1	*	test_peak_1163	53.4867	Distal Intergenic	10	17233225	17235034	1810	1	7431	ENST00000495528.1	14183	ENSG00000026025	VIM	vimentin
chr10	17425999	17425999	1	*	test_peak_1164	162.413	Intron (ENST00000657045.1/100128098, intron 3 of 6)	10	17320346	17454196	133851	2	338596	ENST00000648997.1	28197	ENSG00000148488	ST8SIA6	ST8 alpha-N-acetyl-neuraminide alpha-2,8-sialyltransferase 6
chr10	17428887	17428887	1	*	test_peak_1165	50.4146	Intron (ENST00000657045.1/100128098, intron 3 of 6)	10	17320346	17454196	133851	2	338596	ENST00000648997.1	25309	ENSG00000148488	ST8SIA6	ST8 alpha-N-acetyl-neuraminide alpha-2,8-sialyltransferase 6
chr10	17435323	17435323	1	*	test_peak_1166	6.90946	Intron (ENST00000657045.1/100128098, intron 3 of 6)	10	17320346	17454196	133851	2	338596	ENST00000648997.1	18873	ENSG00000148488	ST8SIA6	ST8 alpha-N-acetyl-neuraminide alpha-2,8-sialyltransferase 6
chr10	17509331	17509331	1	*	test_peak_1167	16.4452	Distal Intergenic	10	17315421	17454595	139175	2	338596	ENST00000377602.5	-54736	ENSG00000148488	ST8SIA6	ST8 alpha-N-acetyl-neuraminide alpha-2,8-sialyltransferase 6
chr10	17662891	17662891	1	*	test_peak_1168	115.58	Intron (ENST00000377524.8/8027, intron 2 of 13)	10	17644208	17700221	56014	1	8027	ENST00000377500.1	18683	ENSG00000136738	STAM	signal transducing adaptor molecule
chr10	18583029	18583029	1	*	test_peak_1169	5.42935	Intron (ENST00000377304.7/221078, intron 8 of 10)	10	18546062	18551822	5761	2	221078	ENST00000493816.1	-31207	ENSG00000241058	NSUN6	NOP2/Sun RNA methyltransferase 6
chr10	18735970	18735970	1	*	test_peak_1170	20.59	Exon (ENST00000413342.1/ENST00000413342.1, exon 1 of 2)	10	18659431	18681639	22209	1	221079	ENST00000377275.4	76539	ENSG00000165997	ARL5B	ADP ribosylation factor like GTPase 5B
chr10	21208936	21208936	1	*	test_peak_1171	10.0393	Distal Intergenic	10	21174354	21174923	570	1	100128511	ENST00000417845.1	34582	ENSG00000231920	NEBL-AS1	NEBL antisense RNA 1
chr10	21534135	21534135	1	*	test_peak_1172	6.5794	Promoter (<=1kb)	10	21534232	21557182	22951	1	8028	ENST00000377100.8	-97	ENSG00000078403	MLLT10	MLLT10 histone lysine methyltransferase DOT1L cofactor
chr10	21807304	21807304	1	*	test_peak_1173	72.6395	Intron (ENST00000376980.8/64215, intron 8 of 11)	10	21759509	21860906	101398	2	64215	ENST00000483085.1	53602	ENSG00000136770	DNAJC1	DnaJ heat shock protein family (Hsp40) member C1
chr10	21962000	21962000	1	*	test_peak_1174	14.922	Intron (ENST00000376980.8/64215, intron 1 of 11)	10	21919903	22003399	83497	2	64215	ENST00000447548.5	41399	ENSG00000136770	DNAJC1	DnaJ heat shock protein family (Hsp40) member C1
chr10	22003841	22003841	1	*	test_peak_1175	11.814	Promoter (<=1kb)	10	21920610	22003769	83160	2	64215	ENST00000376946.2	-72	ENSG00000136770	DNAJC1	DnaJ heat shock protein family (Hsp40) member C1
chr10	22017490	22017490	1	*	test_peak_1176	8.83554	Distal Intergenic	10	21920610	22003769	83160	2	64215	ENST00000376946.2	-13721	ENSG00000136770	DNAJC1	DnaJ heat shock protein family (Hsp40) member C1
chr10	22134137	22134137	1	*	test_peak_1177	8.35428	Distal Intergenic	10	22208814	22210021	1208	2	340900	ENST00000422359.2	75884	ENSG00000223601	EBLN1	endogenous Bornavirus like nucleoprotein 1
chr10	22389998	22389998	1	*	test_peak_1178	35.5359	Promoter (1-2kb)	10	22391803	22411670	19868	1	9576	ENST00000490361.5	-1805	ENSG00000077327	SPAG6	sperm associated antigen 6
chr10	22683643	22683643	1	*	test_peak_1179	46.8028	Intron (ENST00000376573.9/5305, intron 1 of 9)	10	22537015	22714108	177094	2	5305	ENST00000545335.5	30465	ENSG00000150867	PIP4K2A	phosphatidylinositol-5-phosphate 4-kinase type 2 alpha
chr10	22693729	22693729	1	*	test_peak_1180	5.42935	Intron (ENST00000376573.9/5305, intron 1 of 9)	10	22537015	22714108	177094	2	5305	ENST00000545335.5	20379	ENSG00000150867	PIP4K2A	phosphatidylinositol-5-phosphate 4-kinase type 2 alpha
chr10	22734149	22734149	1	*	test_peak_1181	22.0294	Distal Intergenic	10	22534854	22714578	179725	2	5305	ENST00000376573.9	-19571	ENSG00000150867	PIP4K2A	phosphatidylinositol-5-phosphate 4-kinase type 2 alpha
chr10	22894942	22894942	1	*	test_peak_1182	10.6524	Distal Intergenic	10	22928024	23038523	110500	1	219681	ENST00000376528.8	-33082	ENSG00000165309	ARMC3	armadillo repeat containing 3
chr10	23047542	23047542	1	*	test_peak_1183	51.5816	Intron (ENST00000655837.1/ENST00000655837.1, intron 2 of 4)	10	23030631	23031195	565	1	219681	ENST00000473919.1	16911	ENSG00000165309	ARMC3	armadillo repeat containing 3
chr10	24569440	24569440	1	*	test_peak_1184	59.1844	Distal Intergenic	10	24585920	24590042	4123	2	57584	ENST00000477190.1	20602	ENSG00000107863	ARHGAP21	Rho GTPase activating protein 21
chr10	24897534	24897534	1	*	test_peak_1185	32.0473	Intron (ENST00000320152.11/56952, intron 3 of 8)	10	24952350	25161236	208887	1	101929025	ENST00000648191.1	-54816	ENSG00000231422	LINC01516	long intergenic non-protein coding RNA 1516
chr10	24902297	24902297	1	*	test_peak_1186	22.0294	Intron (ENST00000320152.11/56952, intron 3 of 8)	10	24952350	25161236	208887	1	101929025	ENST00000648191.1	-50053	ENSG00000231422	LINC01516	long intergenic non-protein coding RNA 1516
chr10	24921472	24921472	1	*	test_peak_1187	12.5395	Intron (ENST00000320152.11/56952, intron 3 of 8)	10	24952350	25161236	208887	1	101929025	ENST00000648191.1	-30878	ENSG00000231422	LINC01516	long intergenic non-protein coding RNA 1516
chr10	24944894	24944894	1	*	test_peak_1188	22.496	Intron (ENST00000320152.11/56952, intron 1 of 8)	10	24952350	25161236	208887	1	101929025	ENST00000648191.1	-7456	ENSG00000231422	LINC01516	long intergenic non-protein coding RNA 1516
chr10	24988971	24988971	1	*	test_peak_1189	7.67009	Intron (ENST00000648191.1/101929025, intron 2 of 4)	10	24984836	25015960	31125	2	219670	ENST00000483339.2	26989	ENSG00000151023	ENKUR	enkurin, TRPC channel interacting protein
chr10	25062651	25062651	1	*	test_peak_1190	22.8465	Promoter (<=1kb)	10	24981980	25062279	80300	2	219670	ENST00000615958.4	-372	ENSG00000151023	ENKUR	enkurin, TRPC channel interacting protein
chr10	25493357	25493357	1	*	test_peak_1191	51.8027	Intron (ENST00000650135.1/57512, intron 6 of 11)	10	25466190	25475949	9760	1	57512	ENST00000482641.2	27167	ENSG00000151025	GPR158	G protein-coupled receptor 158
chr10	26377582	26377582	1	*	test_peak_1192	8.01847	Distal Intergenic	10	26438341	26567803	129463	1	54518	ENST00000376236.9	-60759	ENSG00000077420	APBB1IP	amyloid beta precursor protein binding family B member 1 interacting protein
chr10	27503958	27503958	1	*	test_peak_1193	30.7965	Promoter (<=1kb)	10	27504174	27542237	38064	1	22931	ENST00000535776.5	-216	ENSG00000099246	RAB18	RAB18, member RAS oncogene family
chr10	28457987	28457987	1	*	test_peak_1194	27.8799	Intron (ENST00000421132.1/105376468, intron 1 of 2)	10	28433008	28495813	62806	2	105376468	ENST00000421132.1	37826	ENSG00000237128	LINC02652	long intergenic non-protein coding RNA 2652
chr10	28494575	28494575	1	*	test_peak_1195	87.2533	Promoter (1-2kb)	10	28433008	28495813	62806	2	105376468	ENST00000421132.1	1238	ENSG00000237128	LINC02652	long intergenic non-protein coding RNA 2652
chr10	28679184	28679184	1	*	test_peak_1196	14.6068	Promoter (1-2kb)	10	28677521	28682932	5412	1	25805	ENST00000375533.6	1663	ENSG00000095739	BAMBI	BMP and activin membrane bound inhibitor
chr10	28682416	28682416	1	*	test_peak_1197	7.9685	3' UTR	10	28677521	28682932	5412	1	25805	ENST00000375533.6	4895	ENSG00000095739	BAMBI	BMP and activin membrane bound inhibitor
chr10	28735236	28735236	1	*	test_peak_1198	8.76357	Distal Intergenic	10	28743506	28941910	198405	1	101929218	ENST00000646289.1	-8270	NA	LINC01517	long intergenic non-protein coding RNA 1517
chr10	28807107	28807107	1	*	test_peak_1199	8.83554	Promoter (<=1kb)	10	28806121	28813458	7338	1	101929218	ENST00000603866.1	986	NA	LINC01517	long intergenic non-protein coding RNA 1517
chr10	28807481	28807481	1	*	test_peak_1200	15.1402	Promoter (1-2kb)	10	28806121	28813458	7338	1	101929218	ENST00000603866.1	1360	NA	LINC01517	long intergenic non-protein coding RNA 1517
chr10	28822867	28822867	1	*	test_peak_1201	18.3505	Intron (ENST00000646289.1/101929218, intron 1 of 7)	10	28806121	28813458	7338	1	101929218	ENST00000603866.1	16746	NA	LINC01517	long intergenic non-protein coding RNA 1517
chr10	28839845	28839845	1	*	test_peak_1202	22.0294	Intron (ENST00000646289.1/101929218, intron 1 of 7)	10	28846408	28881898	35491	1	283080	ENST00000375520.4	-6563	ENSG00000232624	C10orf126	chromosome 10 open reading frame 126
chr10	28850007	28850007	1	*	test_peak_1203	8.76357	Promoter (2-3kb)	10	28847241	28881895	34655	1	283080	ENST00000614533.3	2766	ENSG00000232624	C10orf126	chromosome 10 open reading frame 126
chr10	29009652	29009652	1	*	test_peak_1204	77.527	Distal Intergenic	10	28875598	28882311	6714	1	283080	ENST00000645413.1	134054	ENSG00000232624	C10orf126	chromosome 10 open reading frame 126
chr10	29132149	29132149	1	*	test_peak_1205	65.7457	Distal Intergenic	10	29289061	29311228	22168	1	84569	ENST00000375500.8	-156912	ENSG00000120563	LYZL1	lysozyme like 1
chr10	29254666	29254666	1	*	test_peak_1206	6.95953	Distal Intergenic	10	29289061	29311228	22168	1	84569	ENST00000375500.8	-34395	ENSG00000120563	LYZL1	lysozyme like 1
chr10	30437247	30437247	1	*	test_peak_1207	70.8052	Promoter (1-2kb)	10	30438822	30461833	23012	1	1326	ENST00000375321.1	-1575	ENSG00000107968	MAP3K8	mitogen-activated protein kinase kinase kinase 8
chr10	30502422	30502422	1	*	test_peak_1208	9.15407	Distal Intergenic	10	30439177	30450638	11462	1	1326	ENST00000430603.1	63245	ENSG00000107968	MAP3K8	mitogen-activated protein kinase kinase kinase 8
chr10	30552375	30552375	1	*	test_peak_1209	4.69186	Intron (ENST00000670247.1/ENST00000670247.1, intron 1 of 1)	10	30611779	30629753	17975	2	119180	ENST00000647634.2	77378	ENSG00000151033	LYZL2	lysozyme like 2
chr10	30553264	30553264	1	*	test_peak_1210	94.5633	Intron (ENST00000670247.1/ENST00000670247.1, intron 1 of 1)	10	30611779	30629753	17975	2	119180	ENST00000647634.2	76489	ENSG00000151033	LYZL2	lysozyme like 2
chr10	30682546	30682546	1	*	test_peak_1211	12.5395	Intron (ENST00000422642.6/645954, intron 2 of 18)	10	30693662	30698463	4802	1	645954	ENST00000435645.1	-11116	NA	SVIL2P	supervillin family member 2, pseudogene
chr10	30752765	30752765	1	*	test_peak_1212	16.4481	Distal Intergenic	10	30723251	30723740	490	1	105376480	ENST00000416310.1	29514	ENSG00000230720	LINC02644	long intergenic non-protein coding RNA 2644
chr10	30818228	30818228	1	*	test_peak_1213	23.0607	Downstream (1-2kb)	10	30723251	30723740	490	1	105376480	ENST00000416310.1	94977	ENSG00000230720	LINC02644	long intergenic non-protein coding RNA 2644
chr10	30821440	30821440	1	*	test_peak_1214	15.1882	Intron (ENST00000609683.5/220929, intron 7 of 7)	10	30723251	30723740	490	1	105376480	ENST00000416310.1	98189	ENSG00000230720	LINC02644	long intergenic non-protein coding RNA 2644
chr10	30828962	30828962	1	*	test_peak_1215	10.2278	Intron (ENST00000609683.5/220929, intron 7 of 7)	10	30820207	30923388	103182	2	220929	ENST00000609683.5	94426	ENSG00000183621	ZNF438	zinc finger protein 438
chr10	31404772	31404772	1	*	test_peak_1216	6.52615	Intron (ENST00000488625.6/6935, intron 5 of 12)	10	31381723	31461180	79458	1	6935	ENST00000560909.2	23049	ENSG00000148516	ZEB1	zinc finger E-box binding homeobox 1
chr10	31952158	31952158	1	*	test_peak_1217	11.5238	Distal Intergenic	10	31805404	31928876	123473	2	94134	ENST00000396144.8	-23282	ENSG00000165322	ARHGAP12	Rho GTPase activating protein 12
chr10	31972684	31972684	1	*	test_peak_1218	206.479	Distal Intergenic	10	31805404	31928876	123473	2	94134	ENST00000396144.8	-43808	ENSG00000165322	ARHGAP12	Rho GTPase activating protein 12
chr10	32502110	32502110	1	*	test_peak_1219	11.0198	Intron (ENST00000476558.7/79741, intron 9 of 16)	10	32512465	32543386	30922	1	79741	ENST00000639453.1	-10355	ENSG00000216937	CCDC7	coiled-coil domain containing 7
chr10	32971810	32971810	1	*	test_peak_1220	16.4746	Intron (ENST00000659846.1/ENST00000659846.1, intron 1 of 1)	10	32929885	32963283	33399	2	3688	ENST00000528877.5	-8527	ENSG00000150093	ITGB1	integrin subunit beta 1
chr10	32993098	32993098	1	*	test_peak_1221	6.52615	Promoter (<=1kb)	10	32928212	32992463	64252	2	3688	ENST00000534049.5	-635	ENSG00000150093	ITGB1	integrin subunit beta 1
chr10	34163292	34163292	1	*	test_peak_1222	26.1592	Intron (ENST00000545260.5/56288, intron 20 of 22)	10	34269787	34336320	66534	2	56288	ENST00000466092.1	173028	ENSG00000148498	PARD3	par-3 family cell polarity regulator
chr10	34717079	34717079	1	*	test_peak_1223	19.43	Intron (ENST00000545260.5/56288, intron 1 of 22)	10	34109561	34815296	705736	2	56288	ENST00000346874.9	98217	ENSG00000148498	PARD3	par-3 family cell polarity regulator
chr10	34764866	34764866	1	*	test_peak_1224	23.8872	Intron (ENST00000545260.5/56288, intron 1 of 22)	10	34109561	34815296	705736	2	56288	ENST00000346874.9	50430	ENSG00000148498	PARD3	par-3 family cell polarity regulator
chr10	35043031	35043031	1	*	test_peak_1225	8.12178	Intron (ENST00000374746.5/8453, intron 7 of 18)	10	35008551	35071339	62789	2	8453	ENST00000374746.5	28308	ENSG00000108094	CUL2	cullin 2
chr10	35064075	35064075	1	*	test_peak_1226	10.7784	Exon (ENST00000478044.1/8453, exon 3 of 3)	10	35008551	35071339	62789	2	8453	ENST00000374746.5	7264	ENSG00000108094	CUL2	cullin 2
chr10	35379369	35379369	1	*	test_peak_1227	67.867	Intron (ENST00000490012.6/219771, intron 6 of 9)	10	35337052	35553183	216132	1	219771	ENST00000492478.5	42317	ENSG00000108100	CCNY	cyclin Y
chr10	35391474	35391474	1	*	test_peak_1228	46.8028	Intron (ENST00000490012.6/219771, intron 6 of 9)	10	35434111	35501661	67551	1	219771	ENST00000470025.1	-42637	ENSG00000108100	CCNY	cyclin Y
chr10	35399753	35399753	1	*	test_peak_1229	12.8456	Intron (ENST00000490012.6/219771, intron 6 of 9)	10	35434111	35501661	67551	1	219771	ENST00000470025.1	-34358	ENSG00000108100	CCNY	cyclin Y
chr10	37857043	37857043	1	*	test_peak_1230	5.73844	Promoter (<=1kb)	10	37776526	37857197	80672	2	57209	ENST00000615949.6	154	ENSG00000198105	ZNF248	zinc finger protein 248
chr10	38471188	38471188	1	*	test_peak_1231	12.5395	Distal Intergenic	10	38403189	38452153	48965	1	399744	ENST00000622550.2	67999	NA	LINC00999	long intergenic non-protein coding RNA 999
chr10	39972560	39972560	1	*	test_peak_1232	8.83554	Distal Intergenic	10	38696424	38697902	1479	1	399746	ENST00000448440.1	1276136	NA	ACTR3BP5	ACTR3B pseudogene 5
chr10	40180887	40180887	1	*	test_peak_1233	15.5288	Distal Intergenic	10	38696424	38697902	1479	1	399746	ENST00000448440.1	1484463	NA	ACTR3BP5	ACTR3B pseudogene 5
chr10	40300954	40300954	1	*	test_peak_1234	10.0393	Distal Intergenic	10	38696424	38697902	1479	1	399746	ENST00000448440.1	1604530	NA	ACTR3BP5	ACTR3B pseudogene 5
chr10	40746870	40746870	1	*	test_peak_1235	13.8332	Distal Intergenic	10	42336101	42353011	16911	2	441666	ENST00000423987.2	1606141	ENSG00000215146	LOC441666	zinc finger protein 91 pseudogene
chr10	40792164	40792164	1	*	test_peak_1236	18.6471	Distal Intergenic	10	42336101	42353011	16911	2	441666	ENST00000423987.2	1560847	ENSG00000215146	LOC441666	zinc finger protein 91 pseudogene
chr10	40792454	40792454	1	*	test_peak_1237	16.4746	Distal Intergenic	10	42336101	42353011	16911	2	441666	ENST00000423987.2	1560557	ENSG00000215146	LOC441666	zinc finger protein 91 pseudogene
chr10	40807738	40807738	1	*	test_peak_1238	11.2788	Distal Intergenic	10	42336101	42353011	16911	2	441666	ENST00000423987.2	1545273	ENSG00000215146	LOC441666	zinc finger protein 91 pseudogene
chr10	40829718	40829718	1	*	test_peak_1239	9.56962	Distal Intergenic	10	42336101	42353011	16911	2	441666	ENST00000423987.2	1523293	ENSG00000215146	LOC441666	zinc finger protein 91 pseudogene
chr10	41018633	41018633	1	*	test_peak_1240	10.0393	Distal Intergenic	10	42336101	42353011	16911	2	441666	ENST00000423987.2	1334378	ENSG00000215146	LOC441666	zinc finger protein 91 pseudogene
chr10	41391914	41391914	1	*	test_peak_1241	8.01847	Distal Intergenic	10	42336101	42353011	16911	2	441666	ENST00000423987.2	961097	ENSG00000215146	LOC441666	zinc finger protein 91 pseudogene
chr10	41844174	41844174	1	*	test_peak_1242	5.44996	Distal Intergenic	10	42336101	42353011	16911	2	441666	ENST00000423987.2	508837	ENSG00000215146	LOC441666	zinc finger protein 91 pseudogene
chr10	41845307	41845307	1	*	test_peak_1243	9.13672	Distal Intergenic	10	42336101	42353011	16911	2	441666	ENST00000423987.2	507704	ENSG00000215146	LOC441666	zinc finger protein 91 pseudogene
chr10	41847475	41847475	1	*	test_peak_1244	27.6968	Distal Intergenic	10	42336101	42353011	16911	2	441666	ENST00000423987.2	505536	ENSG00000215146	LOC441666	zinc finger protein 91 pseudogene
chr10	41848352	41848352	1	*	test_peak_1245	7.29694	Distal Intergenic	10	42336101	42353011	16911	2	441666	ENST00000423987.2	504659	ENSG00000215146	LOC441666	zinc finger protein 91 pseudogene
chr10	41849052	41849052	1	*	test_peak_1246	8.46163	Distal Intergenic	10	42336101	42353011	16911	2	441666	ENST00000423987.2	503959	ENSG00000215146	LOC441666	zinc finger protein 91 pseudogene
chr10	41850819	41850819	1	*	test_peak_1247	13.1253	Distal Intergenic	10	42336101	42353011	16911	2	441666	ENST00000423987.2	502192	ENSG00000215146	LOC441666	zinc finger protein 91 pseudogene
chr10	41852904	41852904	1	*	test_peak_1248	10.1415	Distal Intergenic	10	42336101	42353011	16911	2	441666	ENST00000423987.2	500107	ENSG00000215146	LOC441666	zinc finger protein 91 pseudogene
chr10	41854150	41854150	1	*	test_peak_1249	9.39517	Distal Intergenic	10	42336101	42353011	16911	2	441666	ENST00000423987.2	498861	ENSG00000215146	LOC441666	zinc finger protein 91 pseudogene
chr10	41854639	41854639	1	*	test_peak_1250	25.2922	Distal Intergenic	10	42336101	42353011	16911	2	441666	ENST00000423987.2	498372	ENSG00000215146	LOC441666	zinc finger protein 91 pseudogene
chr10	41855250	41855250	1	*	test_peak_1251	11.4003	Distal Intergenic	10	42336101	42353011	16911	2	441666	ENST00000423987.2	497761	ENSG00000215146	LOC441666	zinc finger protein 91 pseudogene
chr10	41855912	41855912	1	*	test_peak_1252	9.99823	Distal Intergenic	10	42336101	42353011	16911	2	441666	ENST00000423987.2	497099	ENSG00000215146	LOC441666	zinc finger protein 91 pseudogene
chr10	41859944	41859944	1	*	test_peak_1253	38.4772	Distal Intergenic	10	42336101	42353011	16911	2	441666	ENST00000423987.2	493067	ENSG00000215146	LOC441666	zinc finger protein 91 pseudogene
chr10	41873878	41873878	1	*	test_peak_1254	10.0784	Distal Intergenic	10	42336101	42353011	16911	2	441666	ENST00000423987.2	479133	ENSG00000215146	LOC441666	zinc finger protein 91 pseudogene
chr10	41875140	41875140	1	*	test_peak_1255	7.51444	Distal Intergenic	10	42336101	42353011	16911	2	441666	ENST00000423987.2	477871	ENSG00000215146	LOC441666	zinc finger protein 91 pseudogene
chr10	41904251	41904251	1	*	test_peak_1256	5.70817	Distal Intergenic	10	42336101	42353011	16911	2	441666	ENST00000423987.2	448760	ENSG00000215146	LOC441666	zinc finger protein 91 pseudogene
chr10	42066688	42066688	1	*	test_peak_1257	15.6144	Distal Intergenic	10	42336101	42353011	16911	2	441666	ENST00000423987.2	286323	ENSG00000215146	LOC441666	zinc finger protein 91 pseudogene
chr10	42067677	42067677	1	*	test_peak_1258	9.42358	Distal Intergenic	10	42336101	42353011	16911	2	441666	ENST00000423987.2	285334	ENSG00000215146	LOC441666	zinc finger protein 91 pseudogene
chr10	42068511	42068511	1	*	test_peak_1259	9.18886	Distal Intergenic	10	42336101	42353011	16911	2	441666	ENST00000423987.2	284500	ENSG00000215146	LOC441666	zinc finger protein 91 pseudogene
chr10	42068938	42068938	1	*	test_peak_1260	11.7222	Distal Intergenic	10	42336101	42353011	16911	2	441666	ENST00000423987.2	284073	ENSG00000215146	LOC441666	zinc finger protein 91 pseudogene
chr10	42074043	42074043	1	*	test_peak_1261	8.15281	Distal Intergenic	10	42336101	42353011	16911	2	441666	ENST00000423987.2	278968	ENSG00000215146	LOC441666	zinc finger protein 91 pseudogene
chr10	42074370	42074370	1	*	test_peak_1262	13.8186	Distal Intergenic	10	42336101	42353011	16911	2	441666	ENST00000423987.2	278641	ENSG00000215146	LOC441666	zinc finger protein 91 pseudogene
chr10	42080215	42080215	1	*	test_peak_1263	6.85633	Distal Intergenic	10	42336101	42353011	16911	2	441666	ENST00000423987.2	272796	ENSG00000215146	LOC441666	zinc finger protein 91 pseudogene
chr10	42081791	42081791	1	*	test_peak_1264	10.1474	Distal Intergenic	10	42336101	42353011	16911	2	441666	ENST00000423987.2	271220	ENSG00000215146	LOC441666	zinc finger protein 91 pseudogene
chr10	42083564	42083564	1	*	test_peak_1265	12.725	Distal Intergenic	10	42336101	42353011	16911	2	441666	ENST00000423987.2	269447	ENSG00000215146	LOC441666	zinc finger protein 91 pseudogene
chr10	42084000	42084000	1	*	test_peak_1266	10.373	Distal Intergenic	10	42336101	42353011	16911	2	441666	ENST00000423987.2	269011	ENSG00000215146	LOC441666	zinc finger protein 91 pseudogene
chr10	42085364	42085364	1	*	test_peak_1267	22.2008	Distal Intergenic	10	42336101	42353011	16911	2	441666	ENST00000423987.2	267647	ENSG00000215146	LOC441666	zinc finger protein 91 pseudogene
chr10	42088057	42088057	1	*	test_peak_1268	3.852	Distal Intergenic	10	42336101	42353011	16911	2	441666	ENST00000423987.2	264954	ENSG00000215146	LOC441666	zinc finger protein 91 pseudogene
chr10	42091397	42091397	1	*	test_peak_1269	13.5859	Distal Intergenic	10	42336101	42353011	16911	2	441666	ENST00000423987.2	261614	ENSG00000215146	LOC441666	zinc finger protein 91 pseudogene
chr10	42092591	42092591	1	*	test_peak_1270	5.51435	Distal Intergenic	10	42336101	42353011	16911	2	441666	ENST00000423987.2	260420	ENSG00000215146	LOC441666	zinc finger protein 91 pseudogene
chr10	42094488	42094488	1	*	test_peak_1271	13.4481	Distal Intergenic	10	42336101	42353011	16911	2	441666	ENST00000423987.2	258523	ENSG00000215146	LOC441666	zinc finger protein 91 pseudogene
chr10	42095481	42095481	1	*	test_peak_1272	8.46851	Distal Intergenic	10	42336101	42353011	16911	2	441666	ENST00000423987.2	257530	ENSG00000215146	LOC441666	zinc finger protein 91 pseudogene
chr10	42096352	42096352	1	*	test_peak_1273	14.521	Distal Intergenic	10	42336101	42353011	16911	2	441666	ENST00000423987.2	256659	ENSG00000215146	LOC441666	zinc finger protein 91 pseudogene
chr10	42097279	42097279	1	*	test_peak_1274	24.8655	Distal Intergenic	10	42336101	42353011	16911	2	441666	ENST00000423987.2	255732	ENSG00000215146	LOC441666	zinc finger protein 91 pseudogene
chr10	42097855	42097855	1	*	test_peak_1275	13.5371	Distal Intergenic	10	42336101	42353011	16911	2	441666	ENST00000423987.2	255156	ENSG00000215146	LOC441666	zinc finger protein 91 pseudogene
chr10	42098233	42098233	1	*	test_peak_1276	11.4791	Distal Intergenic	10	42336101	42353011	16911	2	441666	ENST00000423987.2	254778	ENSG00000215146	LOC441666	zinc finger protein 91 pseudogene
chr10	42099161	42099161	1	*	test_peak_1277	12.9326	Distal Intergenic	10	42336101	42353011	16911	2	441666	ENST00000423987.2	253850	ENSG00000215146	LOC441666	zinc finger protein 91 pseudogene
chr10	42099926	42099926	1	*	test_peak_1278	9.99228	Distal Intergenic	10	42336101	42353011	16911	2	441666	ENST00000423987.2	253085	ENSG00000215146	LOC441666	zinc finger protein 91 pseudogene
chr10	42101221	42101221	1	*	test_peak_1279	4.99179	Distal Intergenic	10	42336101	42353011	16911	2	441666	ENST00000423987.2	251790	ENSG00000215146	LOC441666	zinc finger protein 91 pseudogene
chr10	42101696	42101696	1	*	test_peak_1280	12.8348	Distal Intergenic	10	42336101	42353011	16911	2	441666	ENST00000423987.2	251315	ENSG00000215146	LOC441666	zinc finger protein 91 pseudogene
chr10	42102092	42102092	1	*	test_peak_1281	7.8595	Distal Intergenic	10	42336101	42353011	16911	2	441666	ENST00000423987.2	250919	ENSG00000215146	LOC441666	zinc finger protein 91 pseudogene
chr10	42102649	42102649	1	*	test_peak_1282	26.7457	Distal Intergenic	10	42336101	42353011	16911	2	441666	ENST00000423987.2	250362	ENSG00000215146	LOC441666	zinc finger protein 91 pseudogene
chr10	42103760	42103760	1	*	test_peak_1283	10.6524	Distal Intergenic	10	42336101	42353011	16911	2	441666	ENST00000423987.2	249251	ENSG00000215146	LOC441666	zinc finger protein 91 pseudogene
chr10	42104324	42104324	1	*	test_peak_1284	16.136	Distal Intergenic	10	42336101	42353011	16911	2	441666	ENST00000423987.2	248687	ENSG00000215146	LOC441666	zinc finger protein 91 pseudogene
chr10	42645272	42645272	1	*	test_peak_1285	89.0327	Exon (ENST00000649715.1/ENST00000649715.1, exon 2 of 2)	10	42589109	42638570	49462	2	7582	ENST00000359467.8	-6702	ENSG00000196693	ZNF33B	zinc finger protein 33B
chr10	42647286	42647286	1	*	test_peak_1286	67.3151	Intron (ENST00000662977.1/101929397, intron 7 of 7)	10	42589109	42638570	49462	2	7582	ENST00000359467.8	-8716	ENSG00000196693	ZNF33B	zinc finger protein 33B
chr10	42769003	42769003	1	*	test_peak_1287	58.0445	Distal Intergenic	10	42782795	42834937	52143	1	9790	ENST00000374518.6	-13792	ENSG00000165733	BMS1	BMS1 ribosome biogenesis factor
chr10	43129449	43129449	1	*	test_peak_1288	6.41979	3' UTR	10	43138445	43185302	46858	1	55454	ENST00000374466.4	-8996	ENSG00000169826	CSGALNACT2	chondroitin sulfate N-acetylgalactosaminyltransferase 2
chr10	43175127	43175127	1	*	test_peak_1289	16.4746	Intron (ENST00000374466.4/55454, intron 6 of 7)	10	43199116	43202682	3567	2	221002	ENST00000374455.2	27555	ENSG00000198915	RASGEF1A	RasGEF domain family member 1A
chr10	43418192	43418192	1	*	test_peak_1290	141.545	Promoter (<=1kb)	10	43417249	43417438	190	2	109616985	ENST00000408473.2	-754	ENSG00000221400	SNORD3J	small nucleolar RNA, C/D box 3J
chr10	44913535	44913535	1	*	test_peak_1291	13.2944	Promoter (2-3kb)	10	44911337	44937010	25674	1	643236	ENST00000389583.5	2198	ENSG00000187783	TMEM72	transmembrane protein 72
chr10	45279073	45279073	1	*	test_peak_1292	10.0393	Distal Intergenic	10	45302654	45307838	5185	2	79290	ENST00000536058.1	28765	ENSG00000256574	OR13A1	olfactory receptor family 13 subfamily A member 1
chr10	45470772	45470772	1	*	test_peak_1293	157.911	Intron (ENST00000453424.7/220972, intron 3 of 7)	10	45457511	45462204	4694	2	220972	ENST00000476962.1	-8568	ENSG00000165406	MARCHF8	membrane associated ring-CH-type finger 8
chr10	46001481	46001481	1	*	test_peak_1294	190.299	Intron (ENST00000580018.4/100287932, intron 6 of 6)	10	45984610	45984810	201	1	109616974	ENST00000580726.1	16871	ENSG00000265733	SNORA74C-1	small nucleolar RNA, H/ACA box 74C-1
chr10	46018586	46018586	1	*	test_peak_1295	24.923	Promoter (<=1kb)	10	46006295	46019537	13243	2	8031	ENST00000583565.5	951	ENSG00000266412	NCOA4	nuclear receptor coactivator 4
chr10	47322464	47322464	1	*	test_peak_1296	16.8152	Promoter (<=1kb)	10	47322454	47327588	5135	1	2658	ENST00000581492.3	10	ENSG00000263761	GDF2	growth differentiation factor 2
chr10	48432111	48432111	1	*	test_peak_1297	10.0393	Promoter (2-3kb)	10	48429893	48435877	5985	1	5599	ENST00000459755.1	2218	ENSG00000107643	MAPK8	mitogen-activated protein kinase 8
chr10	48470359	48470359	1	*	test_peak_1298	71.6698	Intron (ENST00000249601.8/58504, intron 4 of 9)	10	48454157	48466696	12540	2	58504	ENST00000489984.1	-3663	ENSG00000128805	ARHGAP22	Rho GTPase activating protein 22
chr10	48481089	48481089	1	*	test_peak_1299	10.1841	Promoter (1-2kb)	10	48453301	48479206	25906	2	58504	ENST00000515523.5	-1883	ENSG00000128805	ARHGAP22	Rho GTPase activating protein 22
chr10	49161667	49161667	1	*	test_peak_1300	7.62453	Intron (ENST00000374151.7/170371, intron 5 of 6)	10	49155569	49166993	11425	2	170371	ENST00000488276.1	5326	ENSG00000204161	TMEM273	transmembrane protein 273
chr10	49173280	49173280	1	*	test_peak_1301	7.58569	Intron (ENST00000374151.7/170371, intron 1 of 6)	10	49154728	49178401	23674	2	170371	ENST00000374156.8	5121	ENSG00000204161	TMEM273	transmembrane protein 273
chr10	49300687	49300687	1	*	test_peak_1302	46.7165	Promoter (1-2kb)	10	49299274	49316247	16974	1	118461	ENST00000470615.1	1413	ENSG00000177354	C10orf71	chromosome 10 open reading frame 71
chr10	49527233	49527233	1	*	test_peak_1303	6.95953	Intron (ENST00000355832.10/2074, intron 4 of 20)	10	49524936	49530737	5802	2	2074	ENST00000479652.1	3504	ENSG00000225830	ERCC6	ERCC excision repair 6, chromatin remodeling factor
chr10	50325513	50325513	1	*	test_peak_1304	8.83554	Intron (ENST00000429490.5/259230, intron 7 of 9)	10	50311363	50340676	29314	2	259230	ENST00000602619.1	15163	ENSG00000198964	SGMS1	sphingomyelin synthase 1
chr10	50327052	50327052	1	*	test_peak_1305	202.866	Intron (ENST00000657992.1/ENST00000657992.1, intron 1 of 2)	10	50311363	50340676	29314	2	259230	ENST00000602619.1	13624	ENSG00000198964	SGMS1	sphingomyelin synthase 1
chr10	50418422	50418422	1	*	test_peak_1306	9.66906	Promoter (<=1kb)	10	50344136	50418478	74343	2	259230	ENST00000492601.2	56	ENSG00000198964	SGMS1	sphingomyelin synthase 1
chr10	50550491	50550491	1	*	test_peak_1307	219.787	Intron (ENST00000429490.5/259230, intron 2 of 9)	10	50305600	50623956	318357	2	259230	ENST00000361781.7	73465	ENSG00000198964	SGMS1	sphingomyelin synthase 1
chr10	50555425	50555425	1	*	test_peak_1308	15.1402	Intron (ENST00000429490.5/259230, intron 2 of 9)	10	50305600	50623956	318357	2	259230	ENST00000361781.7	68531	ENSG00000198964	SGMS1	sphingomyelin synthase 1
chr10	50565399	50565399	1	*	test_peak_1309	47.06	Intron (ENST00000429490.5/259230, intron 2 of 9)	10	50305600	50623956	318357	2	259230	ENST00000361781.7	58557	ENSG00000198964	SGMS1	sphingomyelin synthase 1
chr10	50577913	50577913	1	*	test_peak_1310	37.1063	Intron (ENST00000429490.5/259230, intron 2 of 9)	10	50305600	50623956	318357	2	259230	ENST00000361781.7	46043	ENSG00000198964	SGMS1	sphingomyelin synthase 1
chr10	56370445	56370445	1	*	test_peak_1311	10.0393	Distal Intergenic	10	56357438	56361273	3836	2	11130	ENST00000395405.5	-9172	ENSG00000122952	ZWINT	ZW10 interacting kinetochore protein
chr10	58179411	58179411	1	*	test_peak_1312	8.83554	Distal Intergenic	10	58191517	58267894	76378	2	253430	ENST00000373935.4	88483	ENSG00000151151	IPMK	inositol polyphosphate multikinase
chr10	59881010	59881010	1	*	test_peak_1313	12.5395	Intron (ENST00000263102.7/8030, intron 1 of 8)	10	59788747	59906556	117810	2	8030	ENST00000263102.7	25546	ENSG00000108091	CCDC6	coiled-coil domain containing 6
chr10	60073641	60073641	1	*	test_peak_1314	5.42935	Promoter (1-2kb)	10	60063109	60072569	9461	2	288	ENST00000621739.1	-1072	ENSG00000151150	ANK3	ankyrin 3
chr10	60262881	60262881	1	*	test_peak_1315	16.4746	Intron (ENST00000280772.7/288, intron 6 of 43)	10	60234688	60300482	65795	2	288	ENST00000503925.1	37601	ENSG00000151150	ANK3	ankyrin 3
chr10	60978597	60978597	1	*	test_peak_1316	37.1063	Intron (ENST00000357917.4/9886, intron 2 of 11)	10	60869438	61001440	132003	2	9886	ENST00000357917.4	22843	ENSG00000072422	RHOBTB1	Rho related BTB domain containing 1
chr10	60978923	60978923	1	*	test_peak_1317	10.0393	Intron (ENST00000357917.4/9886, intron 2 of 11)	10	60869438	61001440	132003	2	9886	ENST00000357917.4	22517	ENSG00000072422	RHOBTB1	Rho related BTB domain containing 1
chr10	61359593	61359593	1	*	test_peak_1318	6.52615	Distal Intergenic	10	61409447	61414500	5054	2	219623	ENST00000507507.1	54907	ENSG00000196932	TMEM26	transmembrane protein 26
chr10	61588909	61588909	1	*	test_peak_1319	13.8332	Distal Intergenic	10	61662961	61766400	103440	1	219621	ENST00000648843.1	-74052	ENSG00000183346	CABCOCO1	ciliary associated calcium binding coiled-coil 1
chr10	61621677	61621677	1	*	test_peak_1320	5.42935	Distal Intergenic	10	61662961	61766400	103440	1	219621	ENST00000648843.1	-41284	ENSG00000183346	CABCOCO1	ciliary associated calcium binding coiled-coil 1
chr10	61765794	61765794	1	*	test_peak_1321	213.434	Intron (ENST00000648843.1/219621, intron 7 of 7)	10	61662997	61690620	27624	1	219621	ENST00000389639.3	102797	ENSG00000183346	CABCOCO1	ciliary associated calcium binding coiled-coil 1
chr10	61778322	61778322	1	*	test_peak_1322	8.83554	Distal Intergenic	10	61662997	61690620	27624	1	219621	ENST00000389639.3	115325	ENSG00000183346	CABCOCO1	ciliary associated calcium binding coiled-coil 1
chr10	61780532	61780532	1	*	test_peak_1323	85.3401	Distal Intergenic	10	61662997	61690620	27624	1	219621	ENST00000389639.3	117535	ENSG00000183346	CABCOCO1	ciliary associated calcium binding coiled-coil 1
chr10	61782185	61782185	1	*	test_peak_1324	6.52615	Intron (ENST00000441001.2/ENST00000441001.2, intron 4 of 4)	10	61662997	61690620	27624	1	219621	ENST00000389639.3	119188	ENSG00000183346	CABCOCO1	ciliary associated calcium binding coiled-coil 1
chr10	61831000	61831000	1	*	test_peak_1325	23.0607	Distal Intergenic	10	61901684	62025352	123669	1	84159	ENST00000644638.1	-70684	ENSG00000150347	ARID5B	AT-rich interaction domain 5B
chr10	62388550	62388550	1	*	test_peak_1326	11.5746	Exon (ENST00000395255.7/22891, exon 3 of 5)	10	62376194	62670301	294108	1	22891	ENST00000410046.8	12356	ENSG00000138311	ZNF365	zinc finger protein 365
chr10	63111071	63111071	1	*	test_peak_1327	10.2408	Distal Intergenic	10	63133247	63155031	21785	1	29982	ENST00000435510.6	-22176	ENSG00000148572	NRBF2	nuclear receptor binding factor 2
chr10	63324203	63324203	1	*	test_peak_1328	10.0393	Intron (ENST00000399262.7/221037, intron 2 of 25)	10	63372957	63373048	92	2	100302150	ENST00000408136.3	48845	ENSG00000221063	MIR1296	microRNA 1296
chr10	63630164	63630164	1	*	test_peak_1329	19.8987	Distal Intergenic	10	63598046	63620822	22777	1	221035	ENST00000634963.1	32118	ENSG00000165476	REEP3	receptor accessory protein 3
chr10	64507168	64507168	1	*	test_peak_1330	9.15407	Intron (ENST00000654191.1/ENST00000654191.1, intron 4 of 5)	10	64825572	64826579	1008	1	305	ENST00000404883.2	-318404	NA	ANXA2P3	annexin A2 pseudogene 3
chr10	64508269	64508269	1	*	test_peak_1331	23.4651	Intron (ENST00000654191.1/ENST00000654191.1, intron 4 of 5)	10	64825572	64826579	1008	1	305	ENST00000404883.2	-317303	NA	ANXA2P3	annexin A2 pseudogene 3
chr10	64867730	64867730	1	*	test_peak_1332	38.6911	Distal Intergenic	10	64825572	64826579	1008	1	305	ENST00000404883.2	42158	NA	ANXA2P3	annexin A2 pseudogene 3
chr10	67884600	67884600	1	*	test_peak_1333	6.95953	Promoter (<=1kb)	10	67884656	67918390	33735	1	23411	ENST00000212015.11	-56	ENSG00000096717	SIRT1	sirtuin 1
chr10	68273064	68273064	1	*	test_peak_1334	11.5619	Distal Intergenic	10	68283064	68288963	5900	2	64081	ENST00000468798.5	15899	ENSG00000108187	PBLD	phenazine biosynthesis like protein domain containing
chr10	68555199	68555199	1	*	test_peak_1335	14.3078	Distal Intergenic	10	68560337	68694487	134151	1	80312	ENST00000373644.5	-5138	ENSG00000138336	TET1	tet methylcytosine dioxygenase 1
chr10	69308521	69308521	1	*	test_peak_1336	11.5396	Intron (ENST00000436817.6/3098, intron 4 of 20)	10	69315785	69401443	85659	1	3098	ENST00000298649.8	-7264	ENSG00000156515	HK1	hexokinase 1
chr10	69315766	69315766	1	*	test_peak_1337	42.5509	Promoter (<=1kb)	10	69315785	69401443	85659	1	3098	ENST00000298649.8	-19	ENSG00000156515	HK1	hexokinase 1
chr10	69334547	69334547	1	*	test_peak_1338	12.9326	Intron (ENST00000436817.6/3098, intron 4 of 20)	10	69338020	69386791	48772	1	3098	ENST00000494253.1	-3473	ENSG00000156515	HK1	hexokinase 1
chr10	70296714	70296714	1	*	test_peak_1339	2.78526	Downstream (2-3kb)	10	70247329	70284004	36676	2	64106	ENST00000277942.7	-12710	ENSG00000148734	NPFFR1	neuropeptide FF receptor 1
chr10	70322139	70322139	1	*	test_peak_1340	10.4688	Intron (ENST00000395011.5/55222, intron 3 of 3)	10	70247329	70284004	36676	2	64106	ENST00000277942.7	-38135	ENSG00000148734	NPFFR1	neuropeptide FF receptor 1
chr10	70558971	70558971	1	*	test_peak_1341	48.3614	Intron (ENST00000263563.7/27143, intron 18 of 19)	10	70597348	70602687	5340	2	5551	ENST00000638674.1	43716	ENSG00000180644	PRF1	perforin 1
chr10	70667395	70667395	1	*	test_peak_1342	75.1997	Distal Intergenic	10	70672506	70762441	89936	1	140766	ENST00000373207.2	-5111	ENSG00000138316	ADAMTS14	ADAM metallopeptidase with thrombospondin type 1 motif 14
chr10	70693793	70693793	1	*	test_peak_1343	16.3725	Intron (ENST00000373207.2/140766, intron 2 of 21)	10	70672803	70762441	89639	1	140766	ENST00000373208.5	20990	ENSG00000138316	ADAMTS14	ADAM metallopeptidase with thrombospondin type 1 motif 14
chr10	70843553	70843553	1	*	test_peak_1344	6.52615	Promoter (<=1kb)	10	70844497	70860486	15990	1	8879	ENST00000299297.8	-944	ENSG00000166224	SGPL1	sphingosine-1-phosphate lyase 1
chr10	71359659	71359659	1	*	test_peak_1345	21.6185	Intron (ENST00000373189.6/55315, intron 5 of 5)	10	71351688	71362519	10832	1	55315	ENST00000469204.1	7971	ENSG00000198246	SLC29A3	solute carrier family 29 member 3
chr10	71633347	71633347	1	*	test_peak_1346	6.94817	Intron (ENST00000224721.12/64072, intron 11 of 69)	10	71617285	71647904	30620	1	64072	ENST00000470494.5	16062	ENSG00000107736	CDH23	cadherin related 23
chr10	71638908	71638908	1	*	test_peak_1347	29.0655	Intron (ENST00000224721.12/64072, intron 11 of 69)	10	71617285	71647904	30620	1	64072	ENST00000470494.5	21623	ENSG00000107736	CDH23	cadherin related 23
chr10	71797952	71797952	1	*	test_peak_1348	18.2664	Promoter (1-2kb)	10	71796856	71815896	19041	1	64072	ENST00000475158.1	1096	ENSG00000107736	CDH23	cadherin related 23
chr10	71861191	71861191	1	*	test_peak_1349	30.6295	Distal Intergenic	10	71816299	71851325	35027	2	5660	ENST00000610929.3	-9866	ENSG00000197746	PSAP	prosaposin
chr10	71894114	71894114	1	*	test_peak_1350	13.4481	Distal Intergenic	10	71816299	71851325	35027	2	5660	ENST00000610929.3	-42789	ENSG00000197746	PSAP	prosaposin
chr10	71980477	71980477	1	*	test_peak_1351	30.158	Intron (ENST00000373115.5/9469, intron 1 of 2)	10	71964395	72013558	49164	1	9469	ENST00000373115.5	16082	ENSG00000122863	CHST3	carbohydrate sulfotransferase 3
chr10	72097855	72097855	1	*	test_peak_1352	11.5238	Intron (ENST00000394919.5/51008, intron 9 of 9)	10	72088357	72089032	676	2	9806	ENST00000483699.1	-8823	ENSG00000107742	SPOCK2	SPARC (osteonectin), cwcv and kazal like domains proteoglycan 2
chr10	72272807	72272807	1	*	test_peak_1353	110.302	Promoter (1-2kb)	10	72273924	72276036	2113	1	54541	ENST00000307365.4	-1117	ENSG00000168209	DDIT4	DNA damage inducible transcript 4
chr10	72308580	72308580	1	*	test_peak_1354	9.39517	Distal Intergenic	10	72335557	72336865	1309	2	54788	ENST00000473051.1	28285	ENSG00000148719	DNAJB12	DnaJ heat shock protein family (Hsp40) member B12
chr10	72320868	72320868	1	*	test_peak_1355	105.031	Distal Intergenic	10	72335557	72336865	1309	2	54788	ENST00000473051.1	15997	ENSG00000148719	DNAJB12	DnaJ heat shock protein family (Hsp40) member B12
chr10	72800568	72800568	1	*	test_peak_1356	3.71887	Intron (ENST00000373053.7/90550, intron 1 of 7)	10	72859995	72868806	8812	1	90550	ENST00000483185.1	-59427	ENSG00000156026	MCU	mitochondrial calcium uniporter
chr10	73245138	73245138	1	*	test_peak_1357	77.893	Promoter (<=1kb)	10	73183362	73245981	62620	2	23234	ENST00000469143.1	843	ENSG00000213551	DNAJC9	DnaJ heat shock protein family (Hsp40) member C9
chr10	73456414	73456414	1	*	test_peak_1358	164.703	Intron (ENST00000360663.9/5532, intron 9 of 13)	10	73438198	73467619	29422	2	5532	ENST00000430762.6	11205	ENSG00000107758	PPP3CB	protein phosphatase 3 catalytic subunit beta
chr10	73649092	73649092	1	*	test_peak_1359	17.4589	Promoter (1-2kb)	10	73644881	73651029	6149	2	79933	ENST00000372873.8	1937	ENSG00000166317	SYNPO2L	synaptopodin 2 like
chr10	73714148	73714148	1	*	test_peak_1360	17.8374	Promoter (<=1kb)	10	73704897	73713581	8685	2	729096	ENST00000580623.1	-567	ENSG00000271816	BMS1P4	BMS1 pseudogene 4
chr10	73930805	73930805	1	*	test_peak_1361	8.08331	Distal Intergenic	10	73909969	73922777	12809	2	414236	ENST00000409178.5	-8028	ENSG00000222047	C10orf55	chromosome 10 open reading frame 55
chr10	73956721	73956721	1	*	test_peak_1362	19.43	Distal Intergenic	10	73909969	73922777	12809	2	414236	ENST00000409178.5	-33944	ENSG00000222047	C10orf55	chromosome 10 open reading frame 55
chr10	73993344	73993344	1	*	test_peak_1363	7.50121	Promoter (1-2kb)	10	73995193	74120160	124968	1	7414	ENST00000623461.3	-1849	ENSG00000035403	VCL	vinculin
chr10	74021507	74021507	1	*	test_peak_1364	34.5202	Intron (ENST00000623461.3/7414, intron 3 of 22)	10	74043091	74063890	20800	1	7414	ENST00000461383.1	-21584	ENSG00000035403	VCL	vinculin
chr10	75138311	75138311	1	*	test_peak_1365	23.3451	Intron (ENST00000447533.5/142891, intron 1 of 3)	10	75111709	75182123	70415	1	142891	ENST00000372687.4	26602	ENSG00000156671	SAMD8	sterile alpha motif domain containing 8
chr10	75192244	75192244	1	*	test_peak_1366	15.8258	Distal Intergenic	10	75210154	75230951	20798	1	7417	ENST00000298468.9	-17910	ENSG00000165637	VDAC2	voltage dependent anion channel 2
chr10	78043799	78043799	1	*	test_peak_1367	7.86432	Intron (ENST00000440692.6/6229, intron 4 of 4)	10	78035566	78040697	5132	1	6229	ENST00000645195.1	8233	ENSG00000138326	RPS24	ribosomal protein S24
chr10	78459184	78459184	1	*	test_peak_1368	10.6431	Intron (ENST00000634930.1/ENST00000634930.1, intron 1 of 3)	10	78267442	78330595	63154	1	414243	ENST00000459633.1	191742	ENSG00000230417	LINC00595	long intergenic non-protein coding RNA 595
chr10	78919545	78919545	1	*	test_peak_1369	22.9391	Distal Intergenic	10	78943328	78962394	19067	2	283050	ENST00000428862.5	42849	ENSG00000224596	ZMIZ1-AS1	ZMIZ1 antisense RNA 1
chr10	79020204	79020204	1	*	test_peak_1370	55.3453	Intron (ENST00000456353.5/283050, intron 5 of 9)	10	79043463	79067420	23958	2	283050	ENST00000665190.1	47216	ENSG00000224596	ZMIZ1-AS1	ZMIZ1 antisense RNA 1
chr10	79027595	79027595	1	*	test_peak_1371	41.1726	Intron (ENST00000456353.5/283050, intron 5 of 9)	10	79043463	79067420	23958	2	283050	ENST00000665190.1	39825	ENSG00000224596	ZMIZ1-AS1	ZMIZ1 antisense RNA 1
chr10	79031965	79031965	1	*	test_peak_1372	8.29808	Intron (ENST00000456353.5/283050, intron 5 of 9)	10	79043463	79067420	23958	2	283050	ENST00000665190.1	35455	ENSG00000224596	ZMIZ1-AS1	ZMIZ1 antisense RNA 1
chr10	79032775	79032775	1	*	test_peak_1373	12.3732	Intron (ENST00000456353.5/283050, intron 5 of 9)	10	79043463	79067420	23958	2	283050	ENST00000665190.1	34645	ENSG00000224596	ZMIZ1-AS1	ZMIZ1 antisense RNA 1
chr10	79178739	79178739	1	*	test_peak_1374	135.092	Intron (ENST00000334512.10/57178, intron 4 of 24)	10	79201595	79315753	114159	1	57178	ENST00000611351.1	-22856	ENSG00000108175	ZMIZ1	zinc finger MIZ-type containing 1
chr10	79391703	79391703	1	*	test_peak_1375	6.59748	Intron (ENST00000438554.2/ENST00000438554.2, intron 1 of 1)	10	79347658	79354086	6429	1	10105	ENST00000448165.1	44045	ENSG00000108179	PPIF	peptidylprolyl isomerase F
chr10	79440816	79440816	1	*	test_peak_1376	9.70268	Intron (ENST00000372336.4/219654, intron 1 of 3)	10	79386037	79444219	58183	2	219654	ENST00000372333.3	3403	ENSG00000165424	ZCCHC24	zinc finger CCHC-type containing 24
chr10	79745018	79745018	1	*	test_peak_1377	8.83554	Intron (ENST00000671459.1/101060691, intron 3 of 3)	10	79663088	79766324	103237	2	101060691	ENST00000596088.5	21306	ENSG00000225484	NUTM2B-AS1	NUTM2B antisense RNA 1
chr10	79781767	79781767	1	*	test_peak_1378	8.49533	Intron (ENST00000671459.1/101060691, intron 2 of 3)	10	79762710	79786443	23734	2	101060691	ENST00000610681.1	4676	ENSG00000225484	NUTM2B-AS1	NUTM2B antisense RNA 1
chr10	80266634	80266634	1	*	test_peak_1379	11.0667	Distal Intergenic	10	80272058	80275199	3142	2	4143	ENST00000480845.1	8565	ENSG00000151224	MAT1A	methionine adenosyltransferase 1A
chr10	80410853	80410853	1	*	test_peak_1380	18.2952	Promoter (2-3kb)	10	80408551	80437115	28565	1	84293	ENST00000606162.6	2302	ENSG00000122378	PRXL2A	peroxiredoxin like 2A
chr10	80414288	80414288	1	*	test_peak_1381	6.80266	Promoter (<=1kb)	10	80413819	80432996	19178	1	84293	ENST00000372187.9	469	ENSG00000122378	PRXL2A	peroxiredoxin like 2A
chr10	80459272	80459272	1	*	test_peak_1382	25.8902	Promoter (<=1kb)	10	80459302	80518041	58740	1	81619	ENST00000372156.5	-30	ENSG00000108219	TSPAN14	tetraspanin 14
chr10	80497792	80497792	1	*	test_peak_1383	89.7776	Intron (ENST00000429989.7/81619, intron 2 of 8)	10	80489212	80519628	30417	1	81619	ENST00000616406.1	8580	ENSG00000108219	TSPAN14	tetraspanin 14
chr10	80504210	80504210	1	*	test_peak_1384	55.4649	Intron (ENST00000429989.7/81619, intron 2 of 8)	10	80515467	80519635	4169	1	81619	ENST00000265450.5	-11257	ENSG00000108219	TSPAN14	tetraspanin 14
chr10	80772215	80772215	1	*	test_peak_1385	24.923	Distal Intergenic	10	80649797	80653732	3936	1	105378386	ENST00000436500.1	122418	ENSG00000231082	LINC02655	long intergenic non-protein coding RNA 2655
chr10	84293857	84293857	1	*	test_peak_1386	113.931	Exon (ENST00000661556.1/170425, exon 6 of 6)	10	84289662	84294656	4995	1	170425	ENST00000661758.1	4195	ENSG00000229404	LINC00858	long intergenic non-protein coding RNA 858
chr10	84525191	84525191	1	*	test_peak_1387	63.8041	Distal Intergenic	10	84452217	84513870	61654	1	54462	ENST00000480006.1	72974	ENSG00000107771	CCSER2	coiled-coil serine rich protein 2
chr10	85902158	85902158	1	*	test_peak_1388	3.80859	Intron (ENST00000327946.12/2894, intron 5 of 15)	10	85601993	85613133	11141	2	2894	ENST00000552278.2	-289025	ENSG00000182771	GRID1	glutamate ionotropic receptor delta type subunit 1
chr10	86775375	86775375	1	*	test_peak_1389	12.5395	Intron (ENST00000638429.1/657, intron 1 of 13)	10	86756650	86932838	176189	1	657	ENST00000372037.7	18725	ENSG00000107779	BMPR1A	bone morphogenetic protein receptor type 1A
chr10	86954481	86954481	1	*	test_peak_1390	4.36269	Promoter (<=1kb)	10	86943821	86954258	10438	2	79812	ENST00000610081.5	-223	ENSG00000173269	MMRN2	multimerin 2
chr10	87267256	87267256	1	*	test_peak_1391	5.83968	Intron (ENST00000659257.1/728190, intron 4 of 4)	10	87286898	87308584	21687	2	728190	ENST00000420424.1	41328	ENSG00000223482	NUTM2A-AS1	NUTM2A antisense RNA 1
chr10	87302330	87302330	1	*	test_peak_1392	11.2788	Intron (ENST00000659257.1/728190, intron 3 of 4)	10	87286898	87308584	21687	2	728190	ENST00000420424.1	6254	ENSG00000223482	NUTM2A-AS1	NUTM2A antisense RNA 1
chr10	87303892	87303892	1	*	test_peak_1393	8.83554	Intron (ENST00000659257.1/728190, intron 3 of 4)	10	87286898	87308584	21687	2	728190	ENST00000420424.1	4692	ENSG00000223482	NUTM2A-AS1	NUTM2A antisense RNA 1
chr10	87434085	87434085	1	*	test_peak_1394	11.2788	Promoter (<=1kb)	10	87396564	87435029	38466	2	728218	ENST00000670136.1	944	ENSG00000228055	FAM245A	family with sequence similarity 245 member A
chr10	87500847	87500847	1	*	test_peak_1395	16.4746	Intron (ENST00000662700.1/ENST00000662700.1, intron 1 of 1)	10	87503881	87503954	74	1	100616296	ENST00000636979.1	-3034	ENSG00000283672	MIR4678	microRNA 4678
chr10	89363161	89363161	1	*	test_peak_1396	9.89752	Exon (ENST00000418257.1/ENST00000418257.1, exon 1 of 1)	10	89378056	89385205	7150	1	439996	ENST00000371809.3	-14895	ENSG00000204010	IFIT1B	interferon induced protein with tetratricopeptide repeats 1B
chr10	89374974	89374974	1	*	test_peak_1397	11.2788	Intron (ENST00000371837.5/3988, intron 2 of 8)	10	89378056	89385205	7150	1	439996	ENST00000371809.3	-3082	ENSG00000204010	IFIT1B	interferon induced protein with tetratricopeptide repeats 1B
chr10	91103932	91103932	1	*	test_peak_1398	45.1589	Distal Intergenic	10	91152605	91153349	745	2	119369	ENST00000477230.1	49417	NA	NUDT9P1	nudix hydrolase 9 pseudogene 1
chr10	91220465	91220465	1	*	test_peak_1399	43.1605	Promoter (<=1kb)	10	91220663	91284337	63675	1	84333	ENST00000336126.6	-198	ENSG00000180628	PCGF5	polycomb group ring finger 5
chr10	91607958	91607958	1	*	test_peak_1400	12.5395	Distal Intergenic	10	91628442	91633071	4630	2	5507	ENST00000238994.6	25113	ENSG00000119938	PPP1R3C	protein phosphatase 1 regulatory subunit 3C
chr10	92756465	92756465	1	*	test_peak_1401	133.204	Distal Intergenic	10	92692032	92694788	2757	1	3087	ENST00000492654.3	64433	ENSG00000152804	HHEX	hematopoietically expressed homeobox
chr10	92972667	92972667	1	*	test_peak_1402	22.0294	Intron (ENST00000671701.1/54536, intron 18 of 22)	10	92997474	93014267	16794	1	54536	ENST00000458552.1	-24807	ENSG00000138190	EXOC6	exocyst complex component 6
chr10	92976399	92976399	1	*	test_peak_1403	8.01847	Intron (ENST00000671701.1/54536, intron 19 of 22)	10	92997474	93014267	16794	1	54536	ENST00000458552.1	-21075	ENSG00000138190	EXOC6	exocyst complex component 6
chr10	93078140	93078140	1	*	test_peak_1404	44.8551	Promoter (1-2kb)	10	93076333	93077082	750	1	1592	ENST00000625202.1	1807	ENSG00000095596	CYP26A1	cytochrome P450 family 26 subfamily A member 1
chr10	94299576	94299576	1	*	test_peak_1405	76.2316	Intron (ENST00000371380.7/51196, intron 23 of 31)	10	94283161	94287478	4318	2	100128054	ENST00000440198.2	-12098	ENSG00000268894	PLCE1-AS1	PLCE1 antisense RNA 1
chr10	95297607	95297607	1	*	test_peak_1406	14.5308	Distal Intergenic	10	95238010	95291012	53003	2	9124	ENST00000477757.5	-6595	ENSG00000107438	PDLIM1	PDZ and LIM domain 1
chr10	95425952	95425952	1	*	test_peak_1407	11.2788	Intron (ENST00000371227.8/10580, intron 6 of 31)	10	95399017	95422073	23057	2	10580	ENST00000486141.3	-3879	ENSG00000095637	SORBS1	sorbin and SH3 domain containing 1
chr10	95493496	95493496	1	*	test_peak_1408	6.90946	Promoter (<=1kb)	10	95490737	95493185	2449	2	10580	ENST00000482068.1	-311	ENSG00000095637	SORBS1	sorbin and SH3 domain containing 1
chr10	95504506	95504506	1	*	test_peak_1409	6.52615	Intron (ENST00000371227.8/10580, intron 1 of 31)	10	95490737	95493185	2449	2	10580	ENST00000482068.1	-11321	ENSG00000095637	SORBS1	sorbin and SH3 domain containing 1
chr10	95531594	95531594	1	*	test_peak_1410	13.4768	Intron (ENST00000371227.8/10580, intron 1 of 31)	10	95314737	95561355	246619	2	10580	ENST00000607232.5	29761	ENSG00000095637	SORBS1	sorbin and SH3 domain containing 1
chr10	95532175	95532175	1	*	test_peak_1411	135.396	Intron (ENST00000371227.8/10580, intron 1 of 31)	10	95314737	95561355	246619	2	10580	ENST00000607232.5	29180	ENSG00000095637	SORBS1	sorbin and SH3 domain containing 1
chr10	95664625	95664625	1	*	test_peak_1412	21.9413	Intron (ENST00000614499.4/26123, intron 13 of 13)	10	95605941	95656711	50771	2	5832	ENST00000371224.7	-7914	ENSG00000059573	ALDH18A1	aldehyde dehydrogenase 18 family member A1
chr10	95720960	95720960	1	*	test_peak_1413	22.0294	Intron (ENST00000453258.6/953, intron 1 of 9)	10	95711779	95869695	157917	1	953	ENST00000453258.6	9181	ENSG00000138185	ENTPD1	ectonucleoside triphosphate diphosphohydrolase 1
chr10	96072856	96072856	1	*	test_peak_1414	6.52615	Intron (ENST00000669711.1/728558, intron 2 of 6)	10	96064315	96064399	85	2	100422892	ENST00000578688.1	-8457	ENSG00000266407	MIR3157	microRNA 3157
chr10	96614642	96614642	1	*	test_peak_1415	16.5564	Intron (ENST00000339364.10/118788, intron 13 of 16)	10	96595565	96618788	23224	2	118788	ENST00000467625.5	4146	ENSG00000155629	PIK3AP1	phosphoinositide-3-kinase adaptor protein 1
chr10	96619303	96619303	1	*	test_peak_1416	155.267	Promoter (<=1kb)	10	96595565	96618788	23224	2	118788	ENST00000467625.5	-515	ENSG00000155629	PIK3AP1	phosphoinositide-3-kinase adaptor protein 1
chr10	96622561	96622561	1	*	test_peak_1417	37.1063	Promoter (2-3kb)	10	96603740	96620411	16672	2	118788	ENST00000489982.1	-2150	ENSG00000155629	PIK3AP1	phosphoinositide-3-kinase adaptor protein 1
chr10	96829592	96829592	1	*	test_peak_1418	15.2632	Promoter (<=1kb)	10	96828669	96828764	96	2	693192	ENST00000385241.1	-828	ENSG00000207976	MIR607	microRNA 607
chr10	96831903	96831903	1	*	test_peak_1419	12.8456	Promoter (<=1kb)	10	96832282	96964441	132160	1	84458	ENST00000371103.8	-379	ENSG00000196233	LCOR	ligand dependent nuclear receptor corepressor
chr10	97298105	97298105	1	*	test_peak_1420	8.46793	Distal Intergenic	10	97222176	97292673	70498	2	84986	ENST00000358308.7	-5432	ENSG00000213390	ARHGAP19	Rho GTPase activating protein 19
chr10	97425912	97425912	1	*	test_peak_1421	12.5711	Promoter (<=1kb)	10	97418793	97426046	7254	2	644215	ENST00000621606.4	134	NA	LOC644215	uncharacterized LOC644215
chr10	97649171	97649171	1	*	test_peak_1422	11.2788	Intron (ENST00000370649.3/55361, intron 2 of 9)	10	97640686	97676434	35749	1	55361	ENST00000370631.3	8485	ENSG00000155252	PI4K2A	phosphatidylinositol 4-kinase type 2 alpha
chr10	97664678	97664678	1	*	test_peak_1423	68.299	Intron (ENST00000370649.3/55361, intron 6 of 9)	10	97677424	97687241	9818	2	60370	ENST00000370626.4	22563	ENSG00000119986	AVPI1	arginine vasopressin induced 1
chr10	97789145	97789145	1	*	test_peak_1424	96.306	Distal Intergenic	10	97766751	97771999	5249	2	6425	ENST00000266066.4	-17146	ENSG00000120057	SFRP5	secreted frizzled related protein 5
chr10	97887585	97887585	1	*	test_peak_1425	15.1402	Intron (ENST00000413387.5/55118, intron 9 of 11)	10	97880346	97884548	4203	2	55118	ENST00000468549.1	-3037	ENSG00000095713	CRTAC1	cartilage acidic protein 1
chr10	97949013	97949013	1	*	test_peak_1426	25.1036	Intron (ENST00000370597.8/55118, intron 2 of 14)	10	97865000	97936278	71279	2	55118	ENST00000413387.5	-12735	ENSG00000095713	CRTAC1	cartilage acidic protein 1
chr10	98006373	98006373	1	*	test_peak_1427	15.2632	Intron (ENST00000370597.8/55118, intron 2 of 14)	10	97879651	98011337	131687	2	55118	ENST00000309155.3	4964	ENSG00000095713	CRTAC1	cartilage acidic protein 1
chr10	98237074	98237074	1	*	test_peak_1428	53.4867	Intron (ENST00000370584.7/27291, intron 8 of 8)	10	98247690	98268194	20505	2	84171	ENST00000260702.4	31120	ENSG00000138131	LOXL4	lysyl oxidase like 4
chr10	98459561	98459561	1	*	test_peak_1429	42.1112	3' UTR	10	98416199	98446947	30749	2	3257	ENST00000613394.4	-12614	ENSG00000107521	HPS1	HPS1 biogenesis of lysosomal organelles complex 3 subunit 1
chr10	98461157	98461157	1	*	test_peak_1430	60.3284	Intron (ENST00000404542.5/60495, intron 8 of 8)	10	98416199	98446947	30749	2	3257	ENST00000613394.4	-14210	ENSG00000107521	HPS1	HPS1 biogenesis of lysosomal organelles complex 3 subunit 1
chr10	98463145	98463145	1	*	test_peak_1431	15.2632	Intron (ENST00000404542.5/60495, intron 8 of 8)	10	98416199	98446947	30749	2	3257	ENST00000613394.4	-16198	ENSG00000107521	HPS1	HPS1 biogenesis of lysosomal organelles complex 3 subunit 1
chr10	98466959	98466959	1	*	test_peak_1432	15.1402	Intron (ENST00000404542.5/60495, intron 8 of 8)	10	98416199	98446947	30749	2	3257	ENST00000613394.4	-20012	ENSG00000107521	HPS1	HPS1 biogenesis of lysosomal organelles complex 3 subunit 1
chr10	98778491	98778491	1	*	test_peak_1433	58.6041	Intron (ENST00000370549.5/60495, intron 3 of 10)	10	98457077	98744071	286995	2	60495	ENST00000404542.5	-34420	ENSG00000172987	HPSE2	heparanase 2 (inactive)
chr10	98910205	98910205	1	*	test_peak_1434	117.52	Intron (ENST00000370549.5/60495, intron 3 of 10)	10	98924499	98924568	70	2	102465253	ENST00000613630.1	14363	ENSG00000274056	MIR6507	microRNA 6507
chr10	99667584	99667584	1	*	test_peak_1435	8.83554	Intron (ENST00000370489.5/57089, intron 3 of 12)	10	99659509	99711241	51733	1	57089	ENST00000370489.5	8075	ENSG00000198018	ENTPD7	ectonucleoside triphosphate diphosphohydrolase 7
chr10	99776100	99776100	1	*	test_peak_1436	6.52615	Distal Intergenic	10	99782640	99794348	11709	1	1244	ENST00000648689.1	-6540	ENSG00000023839	ABCC2	ATP binding cassette subfamily C member 2
chr10	100359155	100359155	1	*	test_peak_1437	21.8307	Intron (ENST00000370355.3/6319, intron 5 of 5)	10	100347233	100364826	17594	1	6319	ENST00000370355.3	11922	ENSG00000099194	SCD	stearoyl-CoA desaturase
chr10	100374173	100374173	1	*	test_peak_1438	17.3453	Promoter (<=1kb)	10	100373900	100409778	35879	1	90271	ENST00000664516.1	273	ENSG00000235823	OLMALINC	oligodendrocyte maturation-associated long intergenic non-coding RNA
chr10	100637023	100637023	1	*	test_peak_1439	23.3596	Distal Intergenic	10	100735603	100806599	70997	1	5076	ENST00000553492.5	-98580	ENSG00000075891	PAX2	paired box 2
chr10	101011712	101011712	1	*	test_peak_1440	8.24714	3' UTR	10	100999853	101003760	3908	1	84445	ENST00000454422.1	11859	ENSG00000107816	LZTS2	leucine zipper tumor suppressor 2
chr10	101367761	101367761	1	*	test_peak_1441	6.78503	Intron (ENST00000393441.8/8945, intron 1 of 13)	10	101354534	101526083	171550	1	8945	ENST00000370183.2	13227	ENSG00000166167	BTRC	beta-transducin repeat containing E3 ubiquitin protein ligase
chr10	101450505	101450505	1	*	test_peak_1442	8.83554	Intron (ENST00000393441.8/8945, intron 2 of 13)	10	101535384	101551191	15808	1	8945	ENST00000493877.1	-84879	ENSG00000166167	BTRC	beta-transducin repeat containing E3 ubiquitin protein ligase
chr10	101536156	101536156	1	*	test_peak_1443	6.52615	Promoter (<=1kb)	10	101535384	101551191	15808	1	8945	ENST00000493877.1	772	ENSG00000166167	BTRC	beta-transducin repeat containing E3 ubiquitin protein ligase
chr10	101576152	101576152	1	*	test_peak_1444	27.3133	Intron (ENST00000470165.1/25911, intron 1 of 4)	10	101570560	101596651	26092	1	25911	ENST00000470165.1	5592	ENSG00000166171	DPCD	deleted in primary ciliary dyskinesia homolog (mouse)
chr10	101797631	101797631	1	*	test_peak_1445	7.43493	Promoter (<=1kb)	10	101786534	101798017	11484	2	10724	ENST00000479811.5	386	ENSG00000198408	OGA	O-GlcNAcase
chr10	101824925	101824925	1	*	test_peak_1446	31.0999	Intron (ENST00000412353.2/100289509, intron 1 of 2)	10	101826973	101827955	983	2	30819	ENST00000460388.5	3030	ENSG00000120049	KCNIP2	potassium voltage-gated channel interacting protein 2
chr10	102112553	102112553	1	*	test_peak_1447	139	Promoter (1-2kb)	10	102110392	102111133	742	2	8861	ENST00000461873.5	-1420	ENSG00000198728	LDB1	LIM domain binding 1
chr10	102599882	102599882	1	*	test_peak_1448	44.1145	Intron (ENST00000369902.7/51684, intron 8 of 11)	10	102590809	102599543	8735	1	51684	ENST00000471000.1	9073	ENSG00000107882	SUFU	SUFU negative regulator of hedgehog signaling
chr10	102646028	102646028	1	*	test_peak_1449	34.3757	Promoter (<=1kb)	10	102645697	102656828	11132	1	81603	ENST00000646349.1	331	ENSG00000171206	TRIM8	tripartite motif containing 8
chr10	102763380	102763380	1	*	test_peak_1450	39.6266	Intron (ENST00000448841.7/54838, intron 1 of 3)	10	102776249	102816267	40019	1	54838	ENST00000369889.5	-12869	ENSG00000166272	WBP1L	WW domain binding protein 1 like
chr10	102814587	102814587	1	*	test_peak_1451	4.36269	3' UTR	10	102830948	102831703	756	2	1586	ENST00000469683.1	17116	ENSG00000148795	CYP17A1	cytochrome P450 family 17 subfamily A member 1
chr10	102910652	102910652	1	*	test_peak_1452	8.40503	Intron (ENST00000652934.1/107984265, intron 1 of 2)	10	102918294	103090222	171929	1	54805	ENST00000369878.9	-7642	ENSG00000148842	CNNM2	cyclin and CBS domain divalent metal cation transport mediator 2
chr10	102989197	102989197	1	*	test_peak_1453	38.6911	Intron (ENST00000369878.9/54805, intron 1 of 7)	10	102918357	103078351	159995	1	54805	ENST00000433628.2	70840	ENSG00000148842	CNNM2	cyclin and CBS domain divalent metal cation transport mediator 2
chr10	103126059	103126059	1	*	test_peak_1454	10.9665	Intron (ENST00000404739.7/22978, intron 2 of 16)	10	103099926	103140192	40267	2	22978	ENST00000487810.5	14133	ENSG00000076685	NT5C2	5'-nucleotidase, cytosolic II
chr10	103194324	103194324	1	*	test_peak_1455	13.0497	Promoter (1-2kb)	10	103088018	103193306	105289	2	22978	ENST00000343289.9	-1018	ENSG00000076685	NT5C2	5'-nucleotidase, cytosolic II
chr10	103504478	103504478	1	*	test_peak_1456	6.00716	Intron (ENST00000369780.8/9148, intron 1 of 5)	10	103493979	103592552	98574	1	9148	ENST00000369780.8	10499	ENSG00000107954	NEURL1	neuralized E3 ubiquitin protein ligase 1
chr10	103578960	103578960	1	*	test_peak_1457	6.00716	Intron (ENST00000369780.8/9148, intron 3 of 5)	10	103571677	103577902	6226	1	9148	ENST00000465048.1	7283	ENSG00000107954	NEURL1	neuralized E3 ubiquitin protein ligase 1
chr10	103618949	103618949	1	*	test_peak_1458	123.579	Intron (ENST00000369774.8/9644, intron 10 of 14)	10	103571677	103577902	6226	1	9148	ENST00000465048.1	47272	ENSG00000107954	NEURL1	neuralized E3 ubiquitin protein ligase 1
chr10	103772588	103772588	1	*	test_peak_1459	15.8258	Intron (ENST00000369774.8/9644, intron 2 of 14)	10	103746793	103754466	7674	1	100505839	ENST00000625265.1	25795	ENSG00000280693	SH3PXD2A-AS1	SH3PXD2A antisense RNA 1
chr10	104247228	104247228	1	*	test_peak_1460	24.7337	Intron (ENST00000470554.5/9446, intron 1 of 4)	10	104254164	104266190	12027	1	9446	ENST00000493946.1	-6936	ENSG00000148834	GSTO1	glutathione S-transferase omega 1
chr10	104253252	104253252	1	*	test_peak_1461	19.2133	Promoter (<=1kb)	10	104254164	104266190	12027	1	9446	ENST00000493946.1	-912	ENSG00000148834	GSTO1	glutathione S-transferase omega 1
chr10	106819747	106819747	1	*	test_peak_1462	10.0393	Intron (ENST00000263054.10/114815, intron 3 of 25)	10	106577182	106699358	122177	2	114815	ENST00000369698.5	-120389	ENSG00000108018	SORCS1	sortilin related VPS10 domain containing receptor 1
chr10	107023050	107023050	1	*	test_peak_1463	35.5359	Intron (ENST00000263054.10/114815, intron 1 of 25)	10	106577611	106956583	378973	2	114815	ENST00000344440.7	-66467	ENSG00000108018	SORCS1	sortilin related VPS10 domain containing receptor 1
chr10	107025860	107025860	1	*	test_peak_1464	14.6594	Intron (ENST00000263054.10/114815, intron 1 of 25)	10	106577611	106956583	378973	2	114815	ENST00000344440.7	-69277	ENSG00000108018	SORCS1	sortilin related VPS10 domain containing receptor 1
chr10	107056362	107056362	1	*	test_peak_1465	10.0393	Intron (ENST00000263054.10/114815, intron 1 of 25)	10	106577611	106956583	378973	2	114815	ENST00000344440.7	-99779	ENSG00000108018	SORCS1	sortilin related VPS10 domain containing receptor 1
chr10	110068159	110068159	1	*	test_peak_1466	7.67009	Intron (ENST00000468251.5/120, intron 1 of 5)	10	110077005	110112906	35902	1	120	ENST00000473669.5	-8846	ENSG00000148700	ADD3	adducin 3
chr10	110149406	110149406	1	*	test_peak_1467	12.9864	Distal Intergenic	10	110125902	110132727	6826	1	120	ENST00000479805.1	23504	ENSG00000148700	ADD3	adducin 3
chr10	110222020	110222020	1	*	test_peak_1468	14.9817	Intron (ENST00000332674.9/4601, intron 1 of 5)	10	110225993	110286506	60514	1	4601	ENST00000239007.11	-3973	ENSG00000119950	MXI1	MAX interactor 1, dimerization protein
chr10	110483930	110483930	1	*	test_peak_1469	21.9185	Intron (ENST00000609514.1/ENST00000609514.1, intron 1 of 3)	10	110497907	110511533	13627	1	1847	ENST00000369583.4	-13977	ENSG00000138166	DUSP5	dual specificity phosphatase 5
chr10	110774456	110774456	1	*	test_peak_1470	72.6395	Intron (ENST00000369519.4/282996, intron 1 of 13)	10	110823588	110831513	7926	1	282996	ENST00000471172.1	-49132	ENSG00000203867	RBM20	RNA binding motif protein 20
chr10	110858469	110858469	1	*	test_peak_1471	46.8028	Distal Intergenic	10	110871795	110900005	28211	1	27250	ENST00000393104.6	-13326	ENSG00000150593	PDCD4	programmed cell death 4
chr10	111176023	111176023	1	*	test_peak_1472	13.8332	Distal Intergenic	10	111077029	111080907	3879	1	150	ENST00000280155.4	98994	ENSG00000150594	ADRA2A	adrenoceptor alpha 2A
chr10	112383564	112383564	1	*	test_peak_1473	31.9934	Intron (ENST00000354655.8/51703, intron 1 of 20)	10	112376199	112428380	52182	1	51703	ENST00000354273.4	7365	ENSG00000197142	ACSL5	acyl-CoA synthetase long chain family member 5
chr10	113060966	113060966	1	*	test_peak_1474	60.9801	Intron (ENST00000627217.3/6934, intron 5 of 13)	10	113125536	113146096	20561	1	6934	ENST00000349937.7	-64570	ENSG00000148737	TCF7L2	transcription factor 7 like 2
chr10	113063664	113063664	1	*	test_peak_1475	11.5238	Intron (ENST00000627217.3/6934, intron 5 of 13)	10	113125536	113146096	20561	1	6934	ENST00000349937.7	-61872	ENSG00000148737	TCF7L2	transcription factor 7 like 2
chr10	113087504	113087504	1	*	test_peak_1476	7.88603	Intron (ENST00000627217.3/6934, intron 5 of 13)	10	113125536	113146096	20561	1	6934	ENST00000349937.7	-38032	ENSG00000148737	TCF7L2	transcription factor 7 like 2
chr10	117376623	117376623	1	*	test_peak_1477	6.91811	Promoter (1-2kb)	10	117277274	117375440	98167	2	118987	ENST00000334464.7	-1183	ENSG00000165650	PDZD8	PDZ domain containing 8
chr10	117411636	117411636	1	*	test_peak_1478	53.4867	Distal Intergenic	10	117277274	117375440	98167	2	118987	ENST00000334464.7	-36196	ENSG00000165650	PDZD8	PDZ domain containing 8
chr10	118483035	118483035	1	*	test_peak_1479	36.5202	Distal Intergenic	10	118589997	118595648	5652	2	2834	ENST00000239032.4	112613	ENSG00000119973	PRLHR	prolactin releasing hormone receptor
chr10	119091164	119091164	1	*	test_peak_1480	61.8097	Distal Intergenic	10	119035793	119080823	45031	2	8661	ENST00000541549.2	-10341	ENSG00000107581	EIF3A	eukaryotic translation initiation factor 3 subunit A
chr10	119092563	119092563	1	*	test_peak_1481	12.0966	Distal Intergenic	10	119104086	119105643	1558	1	404636	ENST00000472379.2	-11523	ENSG00000119979	DENND10	DENN domain containing 10
chr10	119185655	119185655	1	*	test_peak_1482	7.97506	Distal Intergenic	10	119167720	119178812	11093	2	10935	ENST00000298510.4	-6843	ENSG00000165672	PRDX3	peroxiredoxin 3
chr10	119306300	119306300	1	*	test_peak_1483	29.0501	Intron (ENST00000392870.3/2869, intron 1 of 15)	10	119377972	119378043	72	1	100616398	ENST00000580598.1	-71672	ENSG00000265719	MIR4681	microRNA 4681
chr10	119520527	119520527	1	*	test_peak_1484	16.0673	Intron (ENST00000369103.3/6001, intron 3 of 4)	10	119515523	119516488	966	2	6001	ENST00000473563.1	-4039	ENSG00000148908	RGS10	regulator of G protein signaling 10
chr10	119538771	119538771	1	*	test_peak_1485	20.2239	Promoter (2-3kb)	10	119499828	119536533	36706	2	6001	ENST00000392865.5	-2238	ENSG00000148908	RGS10	regulator of G protein signaling 10
chr10	119656955	119656955	1	*	test_peak_1486	21.1801	Promoter (<=1kb)	10	119656610	119676707	20098	1	9531	ENST00000450186.1	345	ENSG00000151929	BAG3	BCL2 associated athanogene 3
chr10	120145291	120145291	1	*	test_peak_1487	16.4746	Distal Intergenic	10	119958513	119958592	80	1	100616322	ENST00000580643.1	186778	ENSG00000265370	MIR4682	microRNA 4682
chr10	122877519	122877519	1	*	test_peak_1488	5.42935	Promoter (2-3kb)	10	122849078	122879581	30504	2	196792	ENST00000368898.8	2062	ENSG00000213185	FAM24B	family with sequence similarity 24 member B
chr10	122931289	122931289	1	*	test_peak_1489	23.4651	Promoter (2-3kb)	10	122932409	122933459	1051	2	80007	ENST00000462191.1	2170	ENSG00000119965	C10orf88	chromosome 10 open reading frame 88
chr10	123135231	123135231	1	*	test_peak_1490	126.687	Promoter (<=1kb)	10	123135970	123139423	3454	1	340784	ENST00000357878.7	-739	ENSG00000188620	HMX3	H6 family homeobox 3
chr10	123139701	123139701	1	*	test_peak_1491	19.43	Distal Intergenic	10	123135970	123139423	3454	1	340784	ENST00000357878.7	3731	ENSG00000188620	HMX3	H6 family homeobox 3
chr10	124420527	124420527	1	*	test_peak_1492	15.2643	Promoter (1-2kb)	10	124397303	124418976	21674	2	4942	ENST00000539214.5	-1551	ENSG00000065154	OAT	ornithine aminotransferase
chr10	124421052	124421052	1	*	test_peak_1493	15.8603	Promoter (2-3kb)	10	124397303	124418976	21674	2	4942	ENST00000539214.5	-2076	ENSG00000065154	OAT	ornithine aminotransferase
chr10	124424064	124424064	1	*	test_peak_1494	9.45433	Distal Intergenic	10	124397303	124418976	21674	2	4942	ENST00000539214.5	-5088	ENSG00000065154	OAT	ornithine aminotransferase
chr10	124454129	124454129	1	*	test_peak_1495	24.6071	Distal Intergenic	10	124445243	124450035	4793	2	390010	ENST00000451024.5	-4094	ENSG00000229544	NKX1-2	NK1 homeobox 2
chr10	124486860	124486860	1	*	test_peak_1496	31.5746	Promoter (1-2kb)	10	124488429	124493877	5449	1	64077	ENST00000487190.1	-1569	ENSG00000107902	LHPP	phospholysine phosphohistidine inorganic pyrophosphate phosphatase
chr10	124589370	124589370	1	*	test_peak_1497	16.8152	Intron (ENST00000368842.10/64077, intron 6 of 6)	10	124605200	124613425	8226	1	64077	ENST00000486535.1	-15830	ENSG00000107902	LHPP	phospholysine phosphohistidine inorganic pyrophosphate phosphatase
chr10	124693060	124693060	1	*	test_peak_1498	78.5019	Intron (ENST00000494792.1/9679, intron 8 of 9)	10	124703625	124714217	10593	1	101927944	ENST00000448422.2	-10565	NA	FAM53B-AS1	FAM53B antisense RNA 1
chr10	124718091	124718091	1	*	test_peak_1499	60.4655	Intron (ENST00000494792.1/9679, intron 6 of 9)	10	124704184	124713703	9520	1	101927944	ENST00000432699.1	13907	NA	FAM53B-AS1	FAM53B antisense RNA 1
chr10	124947102	124947102	1	*	test_peak_1500	13.8332	Intron (ENST00000359653.4/54764, intron 1 of 8)	10	124942123	124988189	46067	1	54764	ENST00000359653.4	4979	ENSG00000019995	ZRANB1	zinc finger RANBP2-type containing 1
chr10	125049708	125049708	1	*	test_peak_1501	26.6397	Intron (ENST00000337195.9/1488, intron 2 of 10)	10	125032783	125032870	88	2	100423041	ENST00000581038.1	-16838	ENSG00000264572	MIR4296	microRNA 4296
chr10	125145528	125145528	1	*	test_peak_1502	20.8698	Intron (ENST00000337195.9/1488, intron 1 of 10)	10	125100587	125138250	37664	2	1488	ENST00000530930.1	-7278	ENSG00000175029	CTBP2	C-terminal binding protein 2
chr10	125605398	125605398	1	*	test_peak_1503	70.8744	Intron (ENST00000532135.5/387718, intron 3 of 3)	10	125574445	125578366	3922	1	100169752	ENST00000431861.1	30953	ENSG00000237675	TEX36-AS1	TEX36 antisense RNA 1
chr10	125816721	125816721	1	*	test_peak_1504	31.9934	Promoter (<=1kb)	10	125788583	125816632	28050	2	7390	ENST00000368786.5	-89	ENSG00000188690	UROS	uroporphyrinogen III synthase
chr10	126199350	126199350	1	*	test_peak_1505	6.52615	Intron (ENST00000368679.8/8038, intron 3 of 22)	10	126135368	126155305	19938	2	8038	ENST00000494661.1	-44045	ENSG00000148848	ADAM12	ADAM metallopeptidase domain 12
chr10	131897559	131897559	1	*	test_peak_1506	12.6486	Distal Intergenic	10	131901008	131959834	58827	1	55844	ENST00000455566.6	-3449	ENSG00000175470	PPP2R2D	protein phosphatase 2 regulatory subunit Bdelta
chr10	132320311	132320311	1	*	test_peak_1507	6.90946	Intron (ENST00000368620.2/282974, intron 1 of 3)	10	132324037	132331831	7795	2	282974	ENST00000368619.3	11520	ENSG00000165752	STK32C	serine/threonine kinase 32C
chr10	132335826	132335826	1	*	test_peak_1508	11.745	Promoter (<=1kb)	10	132335108	132375455	40348	1	80313	ENST00000368612.3	718	ENSG00000148814	LRRC27	leucine rich repeat containing 27
chr10	132498300	132498300	1	*	test_peak_1509	9.37937	Distal Intergenic	10	132511623	132517139	5517	2	107984282	ENST00000455414.2	18839	NA	LOC107984282	uncharacterized LOC107984282
chr10	132572149	132572149	1	*	test_peak_1510	11.3835	Intron (ENST00000368594.8/3632, intron 1 of 15)	10	132538139	132710456	172318	1	3632	ENST00000423490.5	34010	ENSG00000068383	INPP5A	inositol polyphosphate-5-phosphatase A
chr10	133143387	133143387	1	*	test_peak_1511	79.5339	Distal Intergenic	10	133160219	133226412	66194	1	85442	ENST00000304613.8	-16832	ENSG00000171798	KNDC1	kinase non-catalytic C-lobe domain containing 1
chr10	133245921	133245921	1	*	test_peak_1512	56.5642	Promoter (1-2kb)	10	133246479	133247535	1057	2	574448	ENST00000669738.1	1614	ENSG00000284219	MIR202	microRNA 202
chr10	133275225	133275225	1	*	test_peak_1513	9.31167	Promoter (<=1kb)	10	133271814	133275994	4181	2	101	ENST00000537099.5	769	ENSG00000151651	ADAM8	ADAM metallopeptidase domain 8
chr10	133360335	133360335	1	*	test_peak_1514	7.69013	Promoter (2-3kb)	10	133355160	133358025	2866	2	282969	ENST00000368552.7	-2310	ENSG00000148803	FUOM	fucose mutarotase
chr10	133390244	133390244	1	*	test_peak_1515	28.3823	Promoter (<=1kb)	10	133391058	133391663	606	1	196743	ENST00000530555.1	-814	ENSG00000148832	PAOX	polyamine oxidase
chr10	133778455	133778455	1	*	test_peak_1516	6.79655	Exon (ENST00000450011.1/ENST00000450011.1, exon 1 of 1)	10	133623895	133626795	2901	2	441581	ENST00000425520.2	-151660	ENSG00000225899	FRG2B	FSHD region gene 2 family member B
chr10	133780545	133780545	1	*	test_peak_1517	163.412	Distal Intergenic	10	133623895	133626795	2901	2	441581	ENST00000425520.2	-153750	ENSG00000225899	FRG2B	FSHD region gene 2 family member B
chr10_GL383546v1_alt	103879	103879	1	*	test_peak_1518	19.2133	Distal Intergenic	221	128126	132227	4102	2	79290	ENST00000615770.1	28348	ENSG00000256574	OR13A1	olfactory receptor family 13 subfamily A member 1
chr11	107953	107953	1	*	test_peak_1521	26.3915	Distal Intergenic	11	127204	138998	11795	2	100133161	ENST00000526704.6	31045	NA	LINC01001	long intergenic non-protein coding RNA 1001
chr11	113066	113066	1	*	test_peak_1522	15.1402	Exon (ENST00000622626.1/ENST00000622626.1, exon 4 of 4)	11	127204	138998	11795	2	100133161	ENST00000526704.6	25932	NA	LINC01001	long intergenic non-protein coding RNA 1001
chr11	220791	220791	1	*	test_peak_1523	68.4547	Intron (ENST00000382743.9/23410, intron 5 of 6)	11	213449	214556	1108	1	60626	ENST00000531541.1	7342	ENSG00000177963	RIC8A	RIC8 guanine nucleotide exchange factor A
chr11	329457	329457	1	*	test_peak_1524	24.704	Promoter (1-2kb)	11	319773	327537	7765	2	10410	ENST00000602735.2	-1920	ENSG00000142089	IFITM3	interferon induced transmembrane protein 3
chr11	460744	460744	1	*	test_peak_1525	58.3159	Promoter (2-3kb)	11	458674	491399	32726	1	81490	ENST00000526878.5	2070	ENSG00000174915	PTDSS2	phosphatidylserine synthase 2
chr11	728089	728089	1	*	test_peak_1526	7.58942	Promoter (1-2kb)	11	726627	727722	1096	1	64787	ENST00000534449.1	1462	ENSG00000177106	EPS8L2	EPS8 like 2
chr11	876158	876158	1	*	test_peak_1527	67.7703	Intron (ENST00000323578.13/66005, intron 10 of 12)	11	869780	870751	972	2	66005	ENST00000524538.1	-5407	ENSG00000177830	CHID1	chitinase domain containing 1
chr11	1844794	1844794	1	*	test_peak_1528	25.2379	Distal Intergenic	11	1840218	1840735	518	1	7136	ENST00000468473.1	4576	ENSG00000130598	TNNI2	troponin I2, fast skeletal type
chr11	1871324	1871324	1	*	test_peak_1529	7.19745	Promoter (<=1kb)	11	1871352	1887576	16225	1	4046	ENST00000472974.5	-28	ENSG00000130592	LSP1	lymphocyte specific protein 1
chr11	2302193	2302193	1	*	test_peak_1530	6.00716	Promoter (<=1kb)	11	2302154	2314666	12513	1	10077	ENST00000493948.5	39	ENSG00000064201	TSPAN32	tetraspanin 32
chr11	2303777	2303777	1	*	test_peak_1531	67.0017	Promoter (<=1kb)	11	2297824	2303049	5226	2	29125	ENST00000495467.1	-728	ENSG00000110665	C11orf21	chromosome 11 open reading frame 21
chr11	2778744	2778744	1	*	test_peak_1532	32.1515	Promoter (1-2kb)	11	2777575	2848293	70719	1	3784	ENST00000526095.2	1169	ENSG00000053918	KCNQ1	potassium voltage-gated channel subfamily Q member 1
chr11	3169418	3169418	1	*	test_peak_1533	19.7698	Promoter (2-3kb)	11	3093385	3166739	73355	2	114879	ENST00000534491.5	-2679	ENSG00000021762	OSBPL5	oxysterol binding protein like 5
chr11	3231936	3231936	1	*	test_peak_1534	19.6179	Promoter (<=1kb)	11	3225030	3232417	7388	2	116534	ENST00000389832.7	481	ENSG00000184350	MRGPRE	MAS related GPR family member E
chr11	3261914	3261914	1	*	test_peak_1535	43.5256	Distal Intergenic	11	3225030	3232417	7388	2	116534	ENST00000389832.7	-29497	ENSG00000184350	MRGPRE	MAS related GPR family member E
chr11	3262657	3262657	1	*	test_peak_1536	6.52615	Distal Intergenic	11	3225030	3232417	7388	2	116534	ENST00000389832.7	-30240	ENSG00000184350	MRGPRE	MAS related GPR family member E
chr11	3274146	3274146	1	*	test_peak_1537	12.5395	Distal Intergenic	11	3225030	3232417	7388	2	116534	ENST00000389832.7	-41729	ENSG00000184350	MRGPRE	MAS related GPR family member E
chr11	3290730	3290730	1	*	test_peak_1538	9.15407	Distal Intergenic	11	3225030	3232417	7388	2	116534	ENST00000389832.7	-58313	ENSG00000184350	MRGPRE	MAS related GPR family member E
chr11	3307716	3307716	1	*	test_peak_1539	58.6041	Distal Intergenic	11	3360385	3362720	2336	2	7748	ENST00000526540.5	55004	ENSG00000005801	ZNF195	zinc finger protein 195
chr11	3319985	3319985	1	*	test_peak_1540	7.67009	Distal Intergenic	11	3360385	3362720	2336	2	7748	ENST00000526540.5	42735	ENSG00000005801	ZNF195	zinc finger protein 195
chr11	3443985	3443985	1	*	test_peak_1541	15.2632	Intron (ENST00000637148.1/ENST00000637148.1, intron 2 of 3)	11	3401759	3408810	7052	1	650368	ENST00000450217.2	42226	ENSG00000223756	TSSC2	tumor suppressing subtransferable candidate 2 pseudogene
chr11	3511525	3511525	1	*	test_peak_1542	4.36269	Intron (ENST00000534291.1/ENST00000534291.1, intron 2 of 2)	11	3507980	3571987	64008	2	101927708	ENST00000526533.1	60462	ENSG00000255367	LOC101927708	uncharacterized LOC101927708
chr11	3533159	3533159	1	*	test_peak_1543	13.3708	Intron (ENST00000527970.1/101927708, intron 1 of 4)	11	3507980	3571987	64008	2	101927708	ENST00000526533.1	38828	ENSG00000255367	LOC101927708	uncharacterized LOC101927708
chr11	3867675	3867675	1	*	test_peak_1544	20.5685	Promoter (<=1kb)	11	3867307	4070052	202746	1	6786	ENST00000532919.5	368	ENSG00000167323	STIM1	stromal interaction molecule 1
chr11	3878845	3878845	1	*	test_peak_1545	25.3426	Intron (ENST00000525403.5/6786, intron 1 of 4)	11	3888087	4023987	135901	1	6786	ENST00000524822.5	-9242	ENSG00000167323	STIM1	stromal interaction molecule 1
chr11	3965737	3965737	1	*	test_peak_1546	60.2028	Intron (ENST00000525403.5/6786, intron 1 of 4)	11	3947343	4055565	108223	1	6786	ENST00000532990.1	18394	ENSG00000167323	STIM1	stromal interaction molecule 1
chr11	4195069	4195069	1	*	test_peak_1547	17.393	Intron (ENST00000667222.1/100506082, intron 2 of 2)	11	4187140	4202655	15516	1	100506082	ENST00000525365.1	7929	ENSG00000254480	LINC02749	long intergenic non-protein coding RNA 2749
chr11	4659064	4659064	1	*	test_peak_1548	10.0393	Distal Intergenic	11	4643982	4655488	11507	1	143503	ENST00000396952.6	15082	ENSG00000180785	OR51E1	olfactory receptor family 51 subfamily E member 1
chr11	5151889	5151889	1	*	test_peak_1549	67.3151	Promoter (<=1kb)	11	5151431	5152369	939	2	23538	ENST00000328942.1	480	ENSG00000182070	OR52A1	olfactory receptor family 52 subfamily A member 1
chr11	5160319	5160319	1	*	test_peak_1550	16.4746	Distal Intergenic	11	5151431	5152369	939	2	23538	ENST00000328942.1	-7950	ENSG00000182070	OR52A1	olfactory receptor family 52 subfamily A member 1
chr11	5225425	5225425	1	*	test_peak_1551	6.07082	Promoter (1-2kb)	11	5225655	5226823	1169	2	3043	ENST00000475226.1	1398	ENSG00000244734	HBB	hemoglobin subunit beta
chr11	5225721	5225721	1	*	test_peak_1552	22.8159	Promoter (1-2kb)	11	5225655	5226823	1169	2	3043	ENST00000475226.1	1102	ENSG00000244734	HBB	hemoglobin subunit beta
chr11	5275945	5275945	1	*	test_peak_1553	26.3915	Intron (ENST00000380252.6/3048, intron 1 of 2)	11	5268345	5269945	1601	2	3046	ENST00000396895.3	-6000	ENSG00000213931	HBE1	hemoglobin subunit epsilon 1
chr11	5280690	5280690	1	*	test_peak_1554	80.0479	Intron (ENST00000380252.6/3048, intron 1 of 2)	11	5268345	5269945	1601	2	3046	ENST00000396895.3	-10745	ENSG00000213931	HBE1	hemoglobin subunit epsilon 1
chr11	5284777	5284777	1	*	test_peak_1555	151.215	Intron (ENST00000380252.6/3048, intron 1 of 2)	11	5268345	5269945	1601	2	3046	ENST00000396895.3	-14832	ENSG00000213931	HBE1	hemoglobin subunit epsilon 1
chr11	5288243	5288243	1	*	test_peak_1556	80.0574	Intron (ENST00000380252.6/3048, intron 1 of 2)	11	5301014	5301946	933	2	79339	ENST00000380224.2	13703	ENSG00000183251	OR51B4	olfactory receptor family 51 subfamily B member 4
chr11	5591895	5591895	1	*	test_peak_1557	7.65133	Intron (ENST00000380259.7/3048, intron 4 of 7)	11	5596109	5612952	16844	1	117854	ENST00000278302.9	-4214	ENSG00000121236	TRIM6	tripartite motif containing 6
chr11	5596795	5596795	1	*	test_peak_1558	22.496	Promoter (<=1kb)	11	5596806	5611345	14540	1	117854	ENST00000515022.5	-11	ENSG00000121236	TRIM6	tripartite motif containing 6
chr11	6250000	6250000	1	*	test_peak_1559	24.923	Distal Intergenic	11	6259806	6272062	12257	1	887	ENST00000532715.5	-9806	ENSG00000110148	CCKBR	cholecystokinin B receptor
chr11	6252282	6252282	1	*	test_peak_1560	7.65133	Distal Intergenic	11	6259806	6272062	12257	1	887	ENST00000532715.5	-7524	ENSG00000110148	CCKBR	cholecystokinin B receptor
chr11	6555018	6555018	1	*	test_peak_1561	50.1257	Intron (ENST00000254579.10/144132, intron 24 of 42)	11	6558054	6563317	5264	1	144132	ENST00000531903.5	-3036	ENSG00000179532	DNHD1	dynein heavy chain domain 1
chr11	6690876	6690876	1	*	test_peak_1562	9.15407	Distal Intergenic	11	6680385	6683340	2956	2	63875	ENST00000288937.7	-7536	ENSG00000158042	MRPL17	mitochondrial ribosomal protein L17
chr11	8206524	8206524	1	*	test_peak_1563	99.0147	Distal Intergenic	11	8108942	8169055	60114	2	79608	ENST00000343202.8	-37469	ENSG00000166405	RIC3	RIC3 acetylcholine receptor chaperone
chr11	8963037	8963037	1	*	test_peak_1564	6.52615	Promoter (1-2kb)	11	8953262	8964180	10919	2	56674	ENST00000530136.1	1143	ENSG00000175348	TMEM9B	TMEM9 domain family member B
chr11	8988740	8988740	1	*	test_peak_1565	35.5359	Promoter (2-3kb)	11	8983518	8985756	2239	2	56675	ENST00000531142.1	-2984	ENSG00000175352	NRIP3	nuclear receptor interacting protein 3
chr11	9319436	9319436	1	*	test_peak_1566	9.37498	Distal Intergenic	11	9280654	9314636	33983	2	440026	ENST00000524543.5	-4800	ENSG00000166471	TMEM41B	transmembrane protein 41B
chr11	9552056	9552056	1	*	test_peak_1567	12.4686	Distal Intergenic	11	9573670	9589985	16316	1	7465	ENST00000450114.7	-21614	ENSG00000166483	WEE1	WEE1 G2 checkpoint kinase
chr11	9566101	9566101	1	*	test_peak_1568	15.6962	Distal Intergenic	11	9573670	9589985	16316	1	7465	ENST00000450114.7	-7569	ENSG00000166483	WEE1	WEE1 G2 checkpoint kinase
chr11	9652457	9652457	1	*	test_peak_1569	7.67009	Distal Intergenic	11	9664077	9751821	87745	1	23075	ENST00000447399.6	-11620	ENSG00000133789	SWAP70	switching B cell complex subunit SWAP70
chr11	9790076	9790076	1	*	test_peak_1570	31.5746	Promoter (<=1kb)	11	9784933	9789204	4272	2	81846	ENST00000532095.1	-872	ENSG00000133812	SBF2	SET binding factor 2
chr11	10297891	10297891	1	*	test_peak_1571	12.5395	Distal Intergenic	11	9778667	10294207	515541	2	81846	ENST00000256190.12	-3684	ENSG00000133812	SBF2	SET binding factor 2
chr11	10309753	10309753	1	*	test_peak_1572	7.42	Promoter (1-2kb)	11	10308313	10410838	102526	1	100130460	ENST00000527261.5	1440	NA	CAND1.11	uncharacterized LOC100130460
chr11	10407141	10407141	1	*	test_peak_1573	4.36269	Promoter (1-2kb)	11	10408368	10410822	2455	1	100130460	ENST00000527369.1	-1227	NA	CAND1.11	uncharacterized LOC100130460
chr11	10455996	10455996	1	*	test_peak_1574	7.51444	Promoter (<=1kb)	11	10456186	10506111	49926	1	272	ENST00000528723.5	-190	ENSG00000133805	AMPD3	adenosine monophosphate deaminase 3
chr11	10899749	10899749	1	*	test_peak_1575	71.9331	Intron (ENST00000669704.1/729013, intron 1 of 1)	11	10865261	10906802	41542	1	729013	ENST00000530344.1	34488	ENSG00000247271	ZBED5-AS1	ZBED5 antisense RNA 1
chr11	10920357	10920357	1	*	test_peak_1576	33.9758	Distal Intergenic	11	10865261	10906802	41542	1	729013	ENST00000530344.1	55096	ENSG00000247271	ZBED5-AS1	ZBED5 antisense RNA 1
chr11	12095018	12095018	1	*	test_peak_1577	6.52615	Promoter (1-2kb)	11	12094017	12162420	68404	1	9645	ENST00000526065.1	1001	ENSG00000133816	MICAL2	microtubule associated monooxygenase, calponin and LIM domain containing 2
chr11	12116624	12116624	1	*	test_peak_1578	25.5001	Promoter (<=1kb)	11	12116696	12162166	45471	1	9645	ENST00000530823.1	-72	ENSG00000133816	MICAL2	microtubule associated monooxygenase, calponin and LIM domain containing 2
chr11	12125629	12125629	1	*	test_peak_1579	16.0798	Intron (ENST00000532179.5/9645, intron 1 of 2)	11	12121475	12162419	40945	1	9645	ENST00000532420.1	4154	ENSG00000133816	MICAL2	microtubule associated monooxygenase, calponin and LIM domain containing 2
chr11	12149977	12149977	1	*	test_peak_1580	36.494	Intron (ENST00000532179.5/9645, intron 1 of 2)	11	12161443	12204347	42905	1	9645	ENST00000524685.5	-11466	ENSG00000133816	MICAL2	microtubule associated monooxygenase, calponin and LIM domain containing 2
chr11	12167329	12167329	1	*	test_peak_1581	6.95953	Intron (ENST00000532179.5/9645, intron 2 of 2)	11	12163683	12163767	85	1	102466906	ENST00000617177.1	3646	ENSG00000275373	MIR6124	microRNA 6124
chr11	12201373	12201373	1	*	test_peak_1582	133.677	Intron (ENST00000532179.5/9645, intron 2 of 2)	11	12195945	12208146	12202	1	9645	ENST00000527195.1	5428	ENSG00000133816	MICAL2	microtubule associated monooxygenase, calponin and LIM domain containing 2
chr11	12263306	12263306	1	*	test_peak_1583	40.5264	Exon (ENST00000530691.5/9645, exon 16 of 16)	11	12259689	12263781	4093	1	9645	ENST00000525444.1	3617	ENSG00000133816	MICAL2	microtubule associated monooxygenase, calponin and LIM domain containing 2
chr11	12274788	12274788	1	*	test_peak_1584	19.8814	Promoter (<=1kb)	11	12274314	12294745	20432	1	84953	ENST00000644505.1	474	ENSG00000133816	MICALCL	MICAL C-terminal like
chr11	12578217	12578217	1	*	test_peak_1585	24.923	Distal Intergenic	11	12674421	12944737	270317	1	7003	ENST00000527636.6	-96204	ENSG00000187079	TEAD1	TEA domain transcription factor 1
chr11	12813064	12813064	1	*	test_peak_1586	15.2632	Intron (ENST00000527636.6/7003, intron 3 of 12)	11	12828121	12865539	37419	1	7003	ENST00000525312.1	-15057	ENSG00000187079	TEAD1	TEA domain transcription factor 1
chr11	12853831	12853831	1	*	test_peak_1587	10.0393	Intron (ENST00000527636.6/7003, intron 3 of 12)	11	12879443	12944483	65041	1	7003	ENST00000526600.1	-25612	ENSG00000187079	TEAD1	TEA domain transcription factor 1
chr11	12989658	12989658	1	*	test_peak_1588	63.8041	Promoter (<=1kb)	11	12979534	12989597	10064	2	100506305	ENST00000526388.2	-61	ENSG00000251381	LINC00958	long intergenic non-protein coding RNA 958
chr11	13105521	13105521	1	*	test_peak_1589	22.0294	Intron (ENST00000531136.1/ENST00000531136.1, intron 1 of 1)	11	13009316	13012119	2804	1	644943	ENST00000529419.3	96205	ENSG00000189431	RASSF10	Ras association domain family member 10
chr11	13698284	13698284	1	*	test_peak_1590	11.2788	Intron (ENST00000354817.8/84188, intron 2 of 11)	11	13694900	13711099	16200	1	84188	ENST00000524933.1	3384	ENSG00000197601	FAR1	fatty acyl-CoA reductase 1
chr11	14422422	14422422	1	*	test_peak_1591	13.2944	Distal Intergenic	11	14451835	14461222	9388	2	1315	ENST00000525214.1	38800	ENSG00000129083	COPB1	coatomer protein complex subunit beta 1
chr11	14657298	14657298	1	*	test_peak_1592	29.3788	Intron (ENST00000282096.9/5140, intron 1 of 15)	11	14644260	14776663	132404	1	5140	ENST00000534317.1	13038	ENSG00000152270	PDE3B	phosphodiesterase 3B
chr11	14668823	14668823	1	*	test_peak_1593	6.52615	Intron (ENST00000282096.9/5140, intron 1 of 15)	11	14644260	14776663	132404	1	5140	ENST00000534317.1	24563	ENSG00000152270	PDE3B	phosphodiesterase 3B
chr11	16194269	16194269	1	*	test_peak_1594	22.0294	Intron (ENST00000316399.10/55553, intron 3 of 14)	11	16186781	16252536	65756	2	55553	ENST00000531297.1	58267	ENSG00000110693	SOX6	SRY-box transcription factor 6
chr11	16338090	16338090	1	*	test_peak_1595	29.3788	Intron (ENST00000316399.10/55553, intron 1 of 14)	11	15966449	16341269	374821	2	55553	ENST00000316399.10	3179	ENSG00000110693	SOX6	SRY-box transcription factor 6
chr11	16604911	16604911	1	*	test_peak_1596	86.3874	Promoter (1-2kb)	11	16318026	16605991	287966	2	55553	ENST00000533658.5	1080	ENSG00000110693	SOX6	SRY-box transcription factor 6
chr11	16857421	16857421	1	*	test_peak_1597	37.5393	Promoter (1-2kb)	11	16781028	16855914	74887	2	144100	ENST00000637162.1	-1507	ENSG00000166689	PLEKHA7	pleckstrin homology domain containing A7
chr11	17187137	17187137	1	*	test_peak_1598	41.9018	Intron (ENST00000531428.1/5286, intron 1 of 12)	11	17086572	17169741	83170	2	5286	ENST00000265970.11	-17396	ENSG00000011405	PIK3C2A	phosphatidylinositol-4-phosphate 3-kinase catalytic subunit type 2 alpha
chr11	18921629	18921629	1	*	test_peak_1599	12.8958	Distal Intergenic	11	18933813	18935002	1190	2	259249	ENST00000302797.4	13373	ENSG00000170255	MRGPRX1	MAS related GPR family member X1
chr11	18943783	18943783	1	*	test_peak_1600	20.6511	Distal Intergenic	11	18933813	18935002	1190	2	259249	ENST00000302797.4	-8781	ENSG00000170255	MRGPRX1	MAS related GPR family member X1
chr11	19294609	19294609	1	*	test_peak_1601	5.83968	Distal Intergenic	11	19224066	19241620	17555	2	79733	ENST00000620009.4	-52989	ENSG00000129173	E2F8	E2F transcription factor 8
chr11	19442378	19442378	1	*	test_peak_1602	23.0607	Intron (ENST00000360655.8/89797, intron 1 of 37)	11	19504891	19505900	1010	2	100874012	ENST00000530652.1	63522	ENSG00000255043	NAV2-AS5	NAV2 antisense RNA 5
chr11	20364168	20364168	1	*	test_peak_1603	3.08374	Promoter (<=1kb)	11	20364180	20383616	19437	1	10553	ENST00000531058.1	-12	ENSG00000109854	HTATIP2	HIV-1 Tat interactive protein 2
chr11	20459369	20459369	1	*	test_peak_1604	67.3151	Intron (ENST00000330796.9/10196, intron 10 of 14)	11	20405446	20509282	103837	1	10196	ENST00000529592.1	53923	ENSG00000185238	PRMT3	protein arginine methyltransferase 3
chr11	24198747	24198747	1	*	test_peak_1605	7.67009	Distal Intergenic	11	24496970	24893337	396368	1	338645	ENST00000531187.5	-298223	ENSG00000187398	LUZP2	leucine zipper protein 2
chr11	27201761	27201761	1	*	test_peak_1606	27.8799	Intron (ENST00000526061.5/103695435, intron 2 of 3)	11	27047186	27218735	171550	2	103695435	ENST00000526061.5	16974	ENSG00000254560	BBOX1-AS1	BBOX1 antisense RNA 1
chr11	27209804	27209804	1	*	test_peak_1607	16.5564	Intron (ENST00000526061.5/103695435, intron 2 of 3)	11	27047186	27218735	171550	2	103695435	ENST00000526061.5	8931	ENSG00000254560	BBOX1-AS1	BBOX1 antisense RNA 1
chr11	27372370	27372370	1	*	test_peak_1608	22.0294	Promoter (1-2kb)	11	27373000	27374000	1001	2	55366	ENST00000489910.1	1630	ENSG00000205213	LGR4	leucine rich repeat containing G protein-coupled receptor 4
chr11	27388216	27388216	1	*	test_peak_1609	8.83554	Promoter (2-3kb)	11	27384268	27385532	1265	2	55366	ENST00000527773.1	-2684	ENSG00000205213	LGR4	leucine rich repeat containing G protein-coupled receptor 4
chr11	27392923	27392923	1	*	test_peak_1610	35.5359	Intron (ENST00000389858.4/55366, intron 1 of 16)	11	27384268	27385532	1265	2	55366	ENST00000527773.1	-7391	ENSG00000205213	LGR4	leucine rich repeat containing G protein-coupled receptor 4
chr11	27420835	27420835	1	*	test_peak_1611	46.8028	Intron (ENST00000389858.4/55366, intron 1 of 16)	11	27384268	27385532	1265	2	55366	ENST00000527773.1	-35303	ENSG00000205213	LGR4	leucine rich repeat containing G protein-coupled receptor 4
chr11	32386931	32386931	1	*	test_peak_1612	10.0393	Downstream (<1kb)	11	32389057	32392081	3025	2	7490	ENST00000650986.1	5150	ENSG00000184937	WT1	WT1 transcription factor
chr11	32450550	32450550	1	*	test_peak_1613	15.2632	Intron (ENST00000525436.1/51352, intron 1 of 4)	11	32437623	32438326	704	1	51352	ENST00000478367.5	12927	ENSG00000183242	WT1-AS	WT1 antisense RNA
chr11	33193825	33193825	1	*	test_peak_1614	6.52615	Distal Intergenic	11	33186820	33191598	4779	1	338739	ENST00000647623.1	7005	ENSG00000247151	CSTF3-DT	CSTF3 divergent transcript
chr11	33737478	33737478	1	*	test_peak_1615	38.0525	Promoter (<=1kb)	11	33703010	33736491	33482	2	966	ENST00000642928.1	-987	ENSG00000085063	CD59	CD59 molecule (CD59 blood group)
chr11	33885525	33885525	1	*	test_peak_1616	38.6911	Intron (ENST00000257818.3/4005, intron 1 of 5)	11	33858576	33892076	33501	2	4005	ENST00000257818.3	6551	ENSG00000135363	LMO2	LIM domain only 2
chr11	33937510	33937510	1	*	test_peak_1617	19.2133	Distal Intergenic	11	33858576	33892076	33501	2	4005	ENST00000257818.3	-45434	ENSG00000135363	LMO2	LIM domain only 2
chr11	33941948	33941948	1	*	test_peak_1618	17.1703	Distal Intergenic	11	33858576	33892076	33501	2	4005	ENST00000257818.3	-49872	ENSG00000135363	LMO2	LIM domain only 2
chr11	33944946	33944946	1	*	test_peak_1619	244.701	Distal Intergenic	11	33858576	33892076	33501	2	4005	ENST00000257818.3	-52870	ENSG00000135363	LMO2	LIM domain only 2
chr11	34236795	34236795	1	*	test_peak_1620	50.4146	Intron (ENST00000435224.3/25841, intron 1 of 16)	11	34173174	34242545	69372	2	25841	ENST00000530814.1	5750	ENSG00000166016	ABTB2	ankyrin repeat and BTB domain containing 2
chr11	34242256	34242256	1	*	test_peak_1621	34.2491	Promoter (<=1kb)	11	34173174	34242545	69372	2	25841	ENST00000530814.1	289	ENSG00000166016	ABTB2	ankyrin repeat and BTB domain containing 2
chr11	34243142	34243142	1	*	test_peak_1622	12.0553	Promoter (<=1kb)	11	34173174	34242545	69372	2	25841	ENST00000530814.1	-597	ENSG00000166016	ABTB2	ankyrin repeat and BTB domain containing 2
chr11	34438661	34438661	1	*	test_peak_1623	114.345	Promoter (<=1kb)	11	34438934	34472060	33127	1	847	ENST00000241052.5	-273	ENSG00000121691	CAT	catalase
chr11	34599696	34599696	1	*	test_peak_1624	11.2788	Distal Intergenic	11	34621093	34646551	25459	1	26298	ENST00000527001.5	-21397	ENSG00000135373	EHF	ETS homologous factor
chr11	34600478	34600478	1	*	test_peak_1625	8.83554	Distal Intergenic	11	34621093	34646551	25459	1	26298	ENST00000527001.5	-20615	ENSG00000135373	EHF	ETS homologous factor
chr11	34603732	34603732	1	*	test_peak_1626	29.1366	Distal Intergenic	11	34621093	34646551	25459	1	26298	ENST00000527001.5	-17361	ENSG00000135373	EHF	ETS homologous factor
chr11	34727464	34727464	1	*	test_peak_1627	13.8332	Distal Intergenic	11	34642627	34646894	4268	1	26298	ENST00000527935.1	84837	ENSG00000135373	EHF	ETS homologous factor
chr11	34809753	34809753	1	*	test_peak_1628	22.0294	Distal Intergenic	11	34853094	34890741	37648	2	51074	ENST00000532428.6	80988	ENSG00000149089	APIP	APAF1 interacting protein
chr11	34916485	34916485	1	*	test_peak_1629	9.80887	Promoter (<=1kb)	11	34882295	34916379	34085	2	51074	ENST00000395787.4	-106	ENSG00000149089	APIP	APAF1 interacting protein
chr11	36105084	36105084	1	*	test_peak_1630	20.5685	Intron (ENST00000524419.5/143458, intron 4 of 5)	11	36109925	36229211	119287	1	143458	ENST00000534091.1	-4841	ENSG00000179241	LDLRAD3	low density lipoprotein receptor class A domain containing 3
chr11	36193432	36193432	1	*	test_peak_1631	27.8799	Intron (ENST00000524419.5/143458, intron 4 of 5)	11	36163299	36227429	64131	1	143458	ENST00000529759.1	30133	ENSG00000179241	LDLRAD3	low density lipoprotein receptor class A domain containing 3
chr11	37333545	37333545	1	*	test_peak_1632	19.2133	Distal Intergenic	11	37938601	37954663	16063	1	105376633	ENST00000532562.1	-605056	ENSG00000254516	LINC02760	long intergenic non-protein coding RNA 2760
chr11	38539080	38539080	1	*	test_peak_1633	46.8028	Distal Intergenic	11	38632379	38646342	13964	2	103312105	ENST00000662265.1	107262	ENSG00000255175	LINC02759	long intergenic non-protein coding RNA 2759
chr11	43366781	43366781	1	*	test_peak_1634	8.83554	Intron (ENST00000039989.9/55761, intron 1 of 23)	11	43358954	43391870	32917	1	55761	ENST00000534347.5	7827	ENSG00000052841	TTC17	tetratricopeptide repeat domain 17
chr11	43689378	43689378	1	*	test_peak_1635	6.52615	Intron (ENST00000532864.6/51144, intron 3 of 10)	11	43681283	43840011	158729	1	51144	ENST00000638034.1	8095	ENSG00000149084	HSD17B12	hydroxysteroid 17-beta dehydrogenase 12
chr11	43746880	43746880	1	*	test_peak_1636	7.67009	Intron (ENST00000532864.6/51144, intron 3 of 10)	11	43754044	43806461	52418	1	51144	ENST00000532178.1	-7164	ENSG00000149084	HSD17B12	hydroxysteroid 17-beta dehydrogenase 12
chr11	43747676	43747676	1	*	test_peak_1637	51.8027	Intron (ENST00000532864.6/51144, intron 3 of 10)	11	43754044	43806461	52418	1	51144	ENST00000532178.1	-6368	ENSG00000149084	HSD17B12	hydroxysteroid 17-beta dehydrogenase 12
chr11	43869234	43869234	1	*	test_peak_1638	19.2133	Intron (ENST00000530450.1/ENST00000530450.1, intron 2 of 3)	11	43880811	43920010	39200	1	221120	ENST00000532962.5	-11577	ENSG00000166199	ALKBH3	alkB homolog 3, alpha-ketoglutaratedependent dioxygenase
chr11	43920775	43920775	1	*	test_peak_1639	10.0393	Promoter (<=1kb)	11	43912316	43920859	8544	2	100507300	ENST00000534287.1	84	ENSG00000244926	ALKBH3-AS1	ALKBH3 antisense RNA 1
chr11	44270213	44270213	1	*	test_peak_1640	17.0561	Intron (ENST00000652299.1/60529, intron 2 of 3)	11	44260440	44310139	49700	2	60529	ENST00000652299.1	39926	ENSG00000052850	ALX4	ALX homeobox 4
chr11	44270876	44270876	1	*	test_peak_1641	4.13319	Intron (ENST00000652299.1/60529, intron 2 of 3)	11	44260440	44310139	49700	2	60529	ENST00000652299.1	39263	ENSG00000052850	ALX4	ALX homeobox 4
chr11	44333450	44333450	1	*	test_peak_1642	10.0393	Distal Intergenic	11	44260440	44310139	49700	2	60529	ENST00000652299.1	-23311	ENSG00000052850	ALX4	ALX homeobox 4
chr11	44505734	44505734	1	*	test_peak_1643	5.42935	Distal Intergenic	11	44564427	44615295	50869	1	3732	ENST00000526958.5	-58693	ENSG00000085117	CD82	CD82 molecule
chr11	44531332	44531332	1	*	test_peak_1644	30.3072	Distal Intergenic	11	44564427	44615295	50869	1	3732	ENST00000526958.5	-33095	ENSG00000085117	CD82	CD82 molecule
chr11	44548231	44548231	1	*	test_peak_1645	33.088	Distal Intergenic	11	44564427	44615295	50869	1	3732	ENST00000526958.5	-16196	ENSG00000085117	CD82	CD82 molecule
chr11	45826700	45826700	1	*	test_peak_1646	34.9975	Distal Intergenic	11	45847118	45881233	34116	1	1408	ENST00000417225.6	-20418	ENSG00000121671	CRY2	cryptochrome circadian regulator 2
chr11	45904753	45904753	1	*	test_peak_1647	4.41862	Promoter (2-3kb)	11	45906534	45907271	738	2	143678	ENST00000449465.2	2518	ENSG00000234776	C11orf94	chromosome 11 open reading frame 94
chr11	45983404	45983404	1	*	test_peak_1648	19.2133	Intron (ENST00000323180.10/51317, intron 5 of 17)	11	45929323	45971369	42047	2	51317	ENST00000527401.5	-12035	ENSG00000135365	PHF21A	PHD finger protein 21A
chr11	45994551	45994551	1	*	test_peak_1649	43.5256	Intron (ENST00000323180.10/51317, intron 5 of 17)	11	45929323	45971369	42047	2	51317	ENST00000527401.5	-23182	ENSG00000135365	PHF21A	PHD finger protein 21A
chr11	45995621	45995621	1	*	test_peak_1650	16.4746	Intron (ENST00000323180.10/51317, intron 5 of 17)	11	45929323	45971369	42047	2	51317	ENST00000527401.5	-24252	ENSG00000135365	PHF21A	PHD finger protein 21A
chr11	46075312	46075312	1	*	test_peak_1651	8.83554	Intron (ENST00000323180.10/51317, intron 5 of 17)	11	45971348	46092205	120858	2	51317	ENST00000531959.5	16893	ENSG00000135365	PHF21A	PHD finger protein 21A
chr11	46237814	46237814	1	*	test_peak_1652	11.8795	Distal Intergenic	11	46277662	46321409	43748	1	90993	ENST00000621158.5	-39848	ENSG00000157613	CREB3L1	cAMP responsive element binding protein 3 like 1
chr11	46243375	46243375	1	*	test_peak_1653	27.7795	Distal Intergenic	11	46277662	46321409	43748	1	90993	ENST00000621158.5	-34287	ENSG00000157613	CREB3L1	cAMP responsive element binding protein 3 like 1
chr11	46297001	46297001	1	*	test_peak_1654	21.7617	Promoter (1-2kb)	11	46295126	46307939	12814	1	90993	ENST00000534787.1	1875	ENSG00000157613	CREB3L1	cAMP responsive element binding protein 3 like 1
chr11	46336968	46336968	1	*	test_peak_1655	21.7617	Promoter (1-2kb)	11	46338598	46368045	29448	1	8525	ENST00000525242.5	-1630	ENSG00000149091	DGKZ	diacylglycerol kinase zeta
chr11	46541771	46541771	1	*	test_peak_1656	5.09506	Intron (ENST00000314845.7/55626, intron 8 of 18)	11	46504479	46530607	26129	2	55626	ENST00000529558.1	-11164	ENSG00000110497	AMBRA1	autophagy and beclin 1 regulator 1
chr11	46612139	46612139	1	*	test_peak_1657	8.88167	Intron (ENST00000326737.3/283254, intron 2 of 2)	11	46616012	46616849	838	2	283254	ENST00000529192.1	4710	ENSG00000180423	HARBI1	harbinger transposase derived 1
chr11	46833046	46833046	1	*	test_peak_1658	13.8332	Intron (ENST00000529230.6/9793, intron 1 of 43)	11	46816203	46826853	10651	2	9793	ENST00000526496.1	-6193	ENSG00000175216	CKAP5	cytoskeleton associated protein 5
chr11	47003725	47003725	1	*	test_peak_1659	12.5395	Intron (ENST00000533124.5/79096, intron 1 of 2)	11	47051923	47157922	106000	1	79096	ENST00000527268.5	-48198	ENSG00000149179	C11orf49	chromosome 11 open reading frame 49
chr11	47004893	47004893	1	*	test_peak_1660	33.9758	Intron (ENST00000533124.5/79096, intron 1 of 2)	11	47051923	47157922	106000	1	79096	ENST00000527268.5	-47030	ENSG00000149179	C11orf49	chromosome 11 open reading frame 49
chr11	47056470	47056470	1	*	test_peak_1661	92.7504	Intron (ENST00000533124.5/79096, intron 2 of 2)	11	47052461	47159811	107351	1	79096	ENST00000526827.1	4009	ENSG00000149179	C11orf49	chromosome 11 open reading frame 49
chr11	47378520	47378520	1	*	test_peak_1662	21.8584	Promoter (<=1kb)	11	47355101	47378523	23423	2	6688	ENST00000533030.1	3	ENSG00000066336	SPI1	Spi-1 proto-oncogene
chr11	47400236	47400236	1	*	test_peak_1663	18.9454	Promoter (<=1kb)	11	47400970	47401042	73	1	100616222	ENST00000582237.1	-734	ENSG00000264583	MIR4487	microRNA 4487
chr11	47939663	47939663	1	*	test_peak_1664	5.21021	Distal Intergenic	11	47980558	48170841	190284	1	5795	ENST00000613246.4	-40895	ENSG00000149177	PTPRJ	protein tyrosine phosphatase receptor type J
chr11	47993599	47993599	1	*	test_peak_1665	26.8023	Intron (ENST00000613246.4/5795, intron 1 of 24)	11	47980727	48123700	142974	1	5795	ENST00000527952.1	12872	ENSG00000149177	PTPRJ	protein tyrosine phosphatase receptor type J
chr11	48006742	48006742	1	*	test_peak_1666	31.1353	Intron (ENST00000613246.4/5795, intron 1 of 24)	11	47980727	48123700	142974	1	5795	ENST00000527952.1	26015	ENSG00000149177	PTPRJ	protein tyrosine phosphatase receptor type J
chr11	48061445	48061445	1	*	test_peak_1667	31.5746	Intron (ENST00000613246.4/5795, intron 1 of 24)	11	48044804	48121147	76344	1	5795	ENST00000526550.1	16641	ENSG00000149177	PTPRJ	protein tyrosine phosphatase receptor type J
chr11	57396060	57396060	1	*	test_peak_1668	57.3153	Intron (ENST00000534081.5/5553, intron 8 of 12)	11	57386780	57390650	3871	2	5553	ENST00000311862.10	-5410	ENSG00000186652	PRG2	proteoglycan 2, pro eosinophil major basic protein
chr11	57402781	57402781	1	*	test_peak_1669	11.814	Intron (ENST00000534081.5/5553, intron 7 of 12)	11	57389155	57407879	18725	2	5553	ENST00000528835.1	5098	ENSG00000186652	PRG2	proteoglycan 2, pro eosinophil major basic protein
chr11	57424886	57424886	1	*	test_peak_1670	96.2141	Promoter (<=1kb)	11	57387365	57424059	36695	2	5553	ENST00000534081.5	-827	ENSG00000186652	PRG2	proteoglycan 2, pro eosinophil major basic protein
chr11	57432926	57432926	1	*	test_peak_1671	20.9087	Distal Intergenic	11	57406956	57427580	20625	2	29015	ENST00000352187.5	-5346	ENSG00000134802	SLC43A3	solute carrier family 43 member 3
chr11	57531390	57531390	1	*	test_peak_1672	55.8944	Promoter (<=1kb)	11	57528626	57530803	2178	2	26519	ENST00000525587.1	-587	ENSG00000134809	TIMM10	translocase of inner mitochondrial membrane 10
chr11	57648379	57648379	1	*	test_peak_1673	82.5507	Promoter (<=1kb)	11	57648992	57659752	10761	1	10978	ENST00000529773.1	-613	ENSG00000172409	CLP1	cleavage and polyadenylation factor I subunit 1
chr11	57901404	57901404	1	*	test_peak_1674	6.52615	Distal Intergenic	11	57813917	57815481	1565	1	1500	ENST00000525821.1	87487	ENSG00000198561	CTNND1	catenin delta 1
chr11	58605603	58605603	1	*	test_peak_1675	22.0294	Intron (ENST00000316059.7/80829, intron 2 of 10)	11	58609979	58624639	14661	1	386607	ENST00000422974.2	-4376	NA	ZFP91-CNTF	ZFP91-CNTF readthrough (NMD candidate)
chr11	58739853	58739853	1	*	test_peak_1676	13.8332	Distal Intergenic	11	58710083	58731974	21892	2	10249	ENST00000278400.3	-7879	ENSG00000149124	GLYAT	glycine-N-acyltransferase
chr11	58746160	58746160	1	*	test_peak_1677	10.0393	Distal Intergenic	11	58710083	58731974	21892	2	10249	ENST00000278400.3	-14186	ENSG00000149124	GLYAT	glycine-N-acyltransferase
chr11	58770284	58770284	1	*	test_peak_1678	12.5395	Distal Intergenic	11	58710083	58731974	21892	2	10249	ENST00000278400.3	-38310	ENSG00000149124	GLYAT	glycine-N-acyltransferase
chr11	58777032	58777032	1	*	test_peak_1679	35.5359	Distal Intergenic	11	58710083	58731974	21892	2	10249	ENST00000278400.3	-45058	ENSG00000149124	GLYAT	glycine-N-acyltransferase
chr11	59537907	59537907	1	*	test_peak_1680	7.97506	Distal Intergenic	11	59514913	59515857	945	1	390199	ENST00000329328.3	22994	ENSG00000172742	OR4D9	olfactory receptor family 4 subfamily D member 9
chr11	59545540	59545540	1	*	test_peak_1681	7.72221	Distal Intergenic	11	59514913	59515857	945	1	390199	ENST00000329328.3	30627	ENSG00000172742	OR4D9	olfactory receptor family 4 subfamily D member 9
chr11	59548200	59548200	1	*	test_peak_1682	11.2608	Intron (ENST00000659845.1/ENST00000659845.1, intron 1 of 1)	11	59514913	59515857	945	1	390199	ENST00000329328.3	33287	ENSG00000172742	OR4D9	olfactory receptor family 4 subfamily D member 9
chr11	59681402	59681402	1	*	test_peak_1683	8.83554	Distal Intergenic	11	59636716	59669037	32322	2	219988	ENST00000300146.10	-12365	ENSG00000166889	PATL1	PAT1 homolog 1, processing body mRNA decay factor
chr11	59707051	59707051	1	*	test_peak_1684	147.095	Distal Intergenic	11	59713456	59802708	89253	1	6809	ENST00000641815.1	-6405	ENSG00000166900	STX3	syntaxin 3
chr11	59766753	59766753	1	*	test_peak_1685	19.8771	Intron (ENST00000641815.1/6809, intron 2 of 11)	11	59755459	59789201	33743	1	6809	ENST00000530498.1	11294	ENSG00000166900	STX3	syntaxin 3
chr11	59786912	59786912	1	*	test_peak_1686	19.2589	Promoter (<=1kb)	11	59787067	59797366	10300	1	6809	ENST00000528805.1	-155	ENSG00000166900	STX3	syntaxin 3
chr11	59857841	59857841	1	*	test_peak_1687	21.9413	Intron (ENST00000257264.4/6947, intron 5 of 8)	11	59852800	59854767	1968	2	6947	ENST00000529251.1	-3074	ENSG00000134827	TCN1	transcobalamin 1
chr11	59960597	59960597	1	*	test_peak_1688	76.1467	Intron (ENST00000398992.3/255649, intron 3 of 6)	11	59964033	59970146	6114	1	255649	ENST00000645590.1	-3436	NA	OOSP1	oocyte secreted protein 1
chr11	59968205	59968205	1	*	test_peak_1689	30.8957	Intron (ENST00000398992.3/255649, intron 5 of 6)	11	59964033	59970146	6114	1	255649	ENST00000645590.1	4172	NA	OOSP1	oocyte secreted protein 1
chr11	60194287	60194287	1	*	test_peak_1690	23.4651	Intron (ENST00000649552.1/51338, intron 2 of 7)	11	60185702	60317944	132243	1	51338	ENST00000649552.1	8585	ENSG00000110079	MS4A4A	membrane spanning 4-domains A4A
chr11	60864317	60864317	1	*	test_peak_1691	12.7452	Distal Intergenic	11	60867562	60875693	8132	1	22917	ENST00000278853.9	-3245	ENSG00000149506	ZP1	zona pellucida glycoprotein 1
chr11	60891292	60891292	1	*	test_peak_1692	26.5453	Intron (ENST00000227524.9/27339, intron 15 of 15)	11	60897880	60898469	590	2	27339	ENST00000539180.1	7177	ENSG00000110107	PRPF19	pre-mRNA processing factor 19
chr11	60993302	60993302	1	*	test_peak_1693	4.36269	Intron (ENST00000313421.11/923, intron 1 of 12)	11	61004411	61007713	3303	1	923	ENST00000538288.1	-11109	ENSG00000013725	CD6	CD6 molecule
chr11	61152016	61152016	1	*	test_peak_1694	8.61213	Intron (ENST00000301765.10/55048, intron 1 of 4)	11	61132444	61161136	28693	2	55048	ENST00000538036.1	9120	ENSG00000167987	VPS37C	VPS37C subunit of ESCRT-I
chr11	61287562	61287562	1	*	test_peak_1695	102.459	Intron (ENST00000301770.10/220001, intron 4 of 19)	11	61258289	61291342	33054	2	220001	ENST00000613271.4	3780	ENSG00000167992	VWCE	von Willebrand factor C and EGF domains
chr11	61342483	61342483	1	*	test_peak_1696	77.832	Promoter (<=1kb)	11	61342401	61343159	759	1	26007	ENST00000534134.1	82	ENSG00000149476	TKFC	triokinase and FMN cyclase
chr11	61603306	61603306	1	*	test_peak_1697	6.71981	Intron (ENST00000667359.1/101927495, intron 3 of 3)	11	61615036	61639449	24414	1	113157	ENST00000496593.5	-11730	ENSG00000243742	RPLP0P2	ribosomal protein lateral stalk subunit P0 pseudogene 2
chr11	61749897	61749897	1	*	test_peak_1698	14.8682	Promoter (2-3kb)	11	61752642	61766867	14226	1	745	ENST00000537766.1	-2745	ENSG00000124920	MYRF	myelin regulatory factor
chr11	61800833	61800833	1	*	test_peak_1699	65.4103	3' UTR	11	61802218	61804680	2463	2	3992	ENST00000460649.5	3847	ENSG00000149485	FADS1	fatty acid desaturase 1
chr11	61834678	61834678	1	*	test_peak_1700	37.0123	Intron (ENST00000257261.10/9415, intron 1 of 11)	11	61810826	61829318	18493	2	3992	ENST00000421879.5	-5360	ENSG00000149485	FADS1	fatty acid desaturase 1
chr11	61841917	61841917	1	*	test_peak_1701	45.9032	Promoter (1-2kb)	11	61840642	61848164	7523	1	9415	ENST00000520145.1	1275	ENSG00000134824	FADS2	fatty acid desaturase 2
chr11	61869981	61869981	1	*	test_peak_1702	121.814	Distal Intergenic	11	61873760	61876871	3112	2	3995	ENST00000525094.5	6890	ENSG00000221968	FADS3	fatty acid desaturase 3
chr11	61920326	61920326	1	*	test_peak_1703	82.0012	Promoter (<=1kb)	11	61897301	61920269	22969	2	5866	ENST00000301773.9	-57	ENSG00000167994	RAB3IL1	RAB3A interacting protein like 1
chr11	61966789	61966789	1	*	test_peak_1704	30.4942	Promoter (<=1kb)	11	61964601	61967166	2566	2	2495	ENST00000532601.1	377	ENSG00000167996	FTH1	ferritin heavy chain 1
chr11	61971945	61971945	1	*	test_peak_1705	10.2412	Distal Intergenic	11	61964285	61967634	3350	2	2495	ENST00000273550.12	-4311	ENSG00000167996	FTH1	ferritin heavy chain 1
chr11	62025722	62025722	1	*	test_peak_1706	48.7104	Distal Intergenic	11	61964285	61967634	3350	2	2495	ENST00000273550.12	-58088	ENSG00000167996	FTH1	ferritin heavy chain 1
chr11	62042180	62042180	1	*	test_peak_1707	85.214	Distal Intergenic	11	61964285	61967634	3350	2	2495	ENST00000273550.12	-74546	ENSG00000167996	FTH1	ferritin heavy chain 1
chr11	62109083	62109083	1	*	test_peak_1708	12.8328	Distal Intergenic	11	62123998	62130028	6031	1	3619	ENST00000533896.5	-14915	ENSG00000149503	INCENP	inner centromere protein
chr11	62369207	62369207	1	*	test_peak_1709	69.1623	Intron (ENST00000415229.6/80150, intron 4 of 6)	11	62357053	62383247	26195	1	80150	ENST00000528206.1	12154	ENSG00000162174	ASRGL1	asparaginase and isoaspartyl peptidase 1
chr11	62396905	62396905	1	*	test_peak_1710	55.0115	Distal Intergenic	11	62391897	62392568	672	1	80150	ENST00000533970.1	5008	ENSG00000162174	ASRGL1	asparaginase and isoaspartyl peptidase 1
chr11	62467966	62467966	1	*	test_peak_1711	11.7976	Intron (ENST00000530124.5/79026, intron 2 of 2)	11	62419033	62423195	4163	1	7356	ENST00000278282.3	48933	ENSG00000149021	SCGB1A1	secretoglobin family 1A member 1
chr11	62492149	62492149	1	*	test_peak_1712	7.95183	Intron (ENST00000530124.5/79026, intron 2 of 2)	11	62433547	62517357	83811	2	79026	ENST00000525875.1	25208	ENSG00000124942	AHNAK	AHNAK nucleoprotein
chr11	62877782	62877782	1	*	test_peak_1713	37.7687	Promoter (2-3kb)	11	62880422	62881428	1007	1	6520	ENST00000544377.1	-2640	ENSG00000168003	SLC3A2	solute carrier family 3 member 2
chr11	62890030	62890030	1	*	test_peak_1714	4.98251	Promoter (2-3kb)	11	62887870	62888520	651	1	6520	ENST00000542793.1	2160	ENSG00000168003	SLC3A2	solute carrier family 3 member 2
chr11	63491848	63491848	1	*	test_peak_1715	19.2133	Promoter (<=1kb)	11	63463337	63491194	27858	2	117245	ENST00000301790.4	-654	ENSG00000168004	PLAAT5	phospholipase A and acyltransferase 5
chr11	63517367	63517367	1	*	test_peak_1716	21.5277	Distal Intergenic	11	63507987	63516767	8781	1	85329	ENST00000425950.2	9380	ENSG00000133317	LGALS12	galectin 12
chr11	63567521	63567521	1	*	test_peak_1717	9.23309	Distal Intergenic	11	63552770	63563379	10610	2	54979	ENST00000255695.2	-4142	ENSG00000133328	PLAAT2	phospholipase A and acyltransferase 2
chr11	63582719	63582719	1	*	test_peak_1718	100.678	Intron (ENST00000323646.9/11145, intron 3 of 3)	11	63574474	63598715	24242	2	11145	ENST00000639271.1	15996	ENSG00000176485	PLAAT3	phospholipase A and acyltransferase 3
chr11	63614348	63614348	1	*	test_peak_1719	45.8202	Promoter (<=1kb)	11	63573195	63614369	41175	2	11145	ENST00000323646.9	21	ENSG00000176485	PLAAT3	phospholipase A and acyltransferase 3
chr11	63746342	63746342	1	*	test_peak_1720	7.85661	Intron (ENST00000341307.6/10313, intron 1 of 5)	11	63764182	63765952	1771	2	65998	ENST00000445014.3	19610	ENSG00000188070	C11orf95	chromosome 11 open reading frame 95
chr11	63974296	63974296	1	*	test_peak_1721	6.65325	Promoter (<=1kb)	11	63974620	63976543	1924	1	1351	ENST00000314133.4	-324	ENSG00000176340	COX8A	cytochrome c oxidase subunit 8A
chr11	64008001	64008001	1	*	test_peak_1722	87.8296	Intron (ENST00000255681.7/28992, intron 4 of 10)	11	63998566	63999390	825	2	28992	ENST00000538042.1	-8611	ENSG00000133315	MACROD1	mono-ADP ribosylhydrolase 1
chr11	64207630	64207630	1	*	test_peak_1723	13.3875	Promoter (<=1kb)	11	64207817	64211745	3929	1	83706	ENST00000541252.1	-187	ENSG00000149781	FERMT3	fermitin family member 3
chr11	64232383	64232383	1	*	test_peak_1724	6.68953	Promoter (<=1kb)	11	64231962	64233046	1085	1	3338	ENST00000538961.1	421	ENSG00000110011	DNAJC4	DnaJ heat shock protein family (Hsp40) member C4
chr11	64333726	64333726	1	*	test_peak_1725	4.99179	Distal Intergenic	11	64340204	64357534	17331	1	283234	ENST00000356786.10	-6478	ENSG00000168071	CCDC88B	coiled-coil domain containing 88B
chr11	64335272	64335272	1	*	test_peak_1726	107.153	Distal Intergenic	11	64340204	64357534	17331	1	283234	ENST00000356786.10	-4932	ENSG00000168071	CCDC88B	coiled-coil domain containing 88B
chr11	64473069	64473069	1	*	test_peak_1727	8.88167	Distal Intergenic	11	64449074	64451657	2584	1	100996455	ENST00000316124.3	23995	ENSG00000181908	LINC02724	long intergenic non-protein coding RNA 2724
chr11	64659935	64659935	1	*	test_peak_1728	7.38138	Promoter (1-2kb)	11	64660470	64661378	909	2	9379	ENST00000496291.1	1443	ENSG00000110076	NRXN2	neurexin 2
chr11	64828490	64828490	1	*	test_peak_1729	3.31282	Intron (ENST00000342711.6/55561, intron 30 of 36)	11	64830392	64832482	2091	2	55561	ENST00000491280.1	3992	ENSG00000171219	CDC42BPG	CDC42 binding protein kinase gamma
chr11	64870758	64870758	1	*	test_peak_1730	10.1474	Intron (ENST00000320631.8/10938, intron 2 of 4)	11	64859945	64875666	15722	2	10938	ENST00000455148.1	4908	ENSG00000110047	EHD1	EH domain containing 1
chr11	64885708	64885708	1	*	test_peak_1731	26.3504	Promoter (2-3kb)	11	64874478	64888296	13819	2	10938	ENST00000457202.1	2588	ENSG00000110047	EHD1	EH domain containing 1
chr11	64889153	64889153	1	*	test_peak_1732	100.044	Promoter (<=1kb)	11	64874478	64888296	13819	2	10938	ENST00000457202.1	-857	ENSG00000110047	EHD1	EH domain containing 1
chr11	65169271	65169271	1	*	test_peak_1733	19.3826	Promoter (<=1kb)	11	65170154	65173244	3091	1	387778	ENST00000377185.2	-883	ENSG00000204710	SPDYC	speedy/RINGO cell cycle regulator family member C
chr11	65181807	65181807	1	*	test_peak_1734	19.9033	Promoter (<=1kb)	11	65181800	65183668	1869	1	823	ENST00000530442.5	7	ENSG00000014216	CAPN1	calpain 1
chr11	65275385	65275385	1	*	test_peak_1735	13.1545	Intron (ENST00000527850.5/23649, intron 3 of 15)	11	65280468	65297616	17149	1	23649	ENST00000527618.5	-5083	ENSG00000014138	POLA2	DNA polymerase alpha 2, accessory subunit
chr11	65367293	65367293	1	*	test_peak_1736	12.7182	Distal Intergenic	11	65375192	65378025	2834	2	283130	ENST00000534338.1	10732	ENSG00000162241	SLC25A45	solute carrier family 25 member 45
chr11	65371480	65371480	1	*	test_peak_1737	6.15035	Intron (ENST00000533886.1/ENST00000533886.1, intron 2 of 2)	11	65375192	65378025	2834	2	283130	ENST00000534338.1	6545	ENSG00000162241	SLC25A45	solute carrier family 25 member 45
chr11	65421351	65421351	1	*	test_peak_1738	12.9326	Promoter (1-2kb)	11	65422798	65445540	22743	1	283131	ENST00000501122.2	-1447	ENSG00000245532	NEAT1	nuclear paraspeckle assembly transcript 1
chr11	65422196	65422196	1	*	test_peak_1739	46.1978	Promoter (<=1kb)	11	65422798	65445540	22743	1	283131	ENST00000501122.2	-602	ENSG00000245532	NEAT1	nuclear paraspeckle assembly transcript 1
chr11	65427367	65427367	1	*	test_peak_1740	6.00716	Exon (ENST00000501122.2/283131, exon 1 of 1)	11	65423960	65424118	159	1	283131	ENST00000613347.1	3407	ENSG00000245532	NEAT1	nuclear paraspeckle assembly transcript 1
chr11	65459753	65459753	1	*	test_peak_1741	9.01697	Intron (ENST00000309775.8/101927789, intron 2 of 2)	11	65455313	65466720	11408	1	101927789	ENST00000309775.8	4440	NA	LOC101927789	FAU, ubiquitin like and ribosomal protein S30 fusion pseudogene
chr11	65472328	65472328	1	*	test_peak_1742	16.4456	Distal Intergenic	11	65455313	65466720	11408	1	101927789	ENST00000309775.8	17015	NA	LOC101927789	FAU, ubiquitin like and ribosomal protein S30 fusion pseudogene
chr11	65477640	65477640	1	*	test_peak_1743	13.4481	Distal Intergenic	11	65497688	65506431	8744	1	378938	ENST00000619449.2	-20048	ENSG00000251562	MALAT1	metastasis associated lung adenocarcinoma transcript 1
chr11	65503183	65503183	1	*	test_peak_1744	6.52615	Promoter (<=1kb)	11	65502914	65503008	95	1	378938	ENST00000618249.1	269	ENSG00000251562	MALAT1	metastasis associated lung adenocarcinoma transcript 1
chr11	65575242	65575242	1	*	test_peak_1745	27.9623	Promoter (<=1kb)	11	65576046	65585417	9372	1	254102	ENST00000533237.5	-804	ENSG00000173442	EHBP1L1	EH domain binding protein 1 like 1
chr11	65636359	65636359	1	*	test_peak_1746	43.0712	Promoter (<=1kb)	11	65636310	65636369	60	1	100616292	ENST00000578459.1	49	ENSG00000266041	MIR4690	microRNA 4690
chr11	65906807	65906807	1	*	test_peak_1747	16.5903	Distal Intergenic	11	65893004	65900573	7570	2	8061	ENST00000534222.1	-6234	ENSG00000175592	FOSL1	FOS like 1, AP-1 transcription factor subunit
chr11	65934229	65934229	1	*	test_peak_1748	21.9929	Distal Intergenic	11	65945445	65959963	14519	1	254187	ENST00000532620.5	-11216	ENSG00000175513	TSGA10IP	testis specific 10 interacting protein
chr11	65941637	65941637	1	*	test_peak_1749	31.384	Distal Intergenic	11	65945445	65959963	14519	1	254187	ENST00000532620.5	-3808	ENSG00000175513	TSGA10IP	testis specific 10 interacting protein
chr11	66702030	66702030	1	*	test_peak_1750	6.79951	Intron (ENST00000647510.1/6712, intron 14 of 36)	11	66694335	66698807	4473	2	6712	ENST00000530665.1	-3223	ENSG00000173898	SPTBN2	spectrin beta, non-erythrocytic 2
chr11	67348593	67348593	1	*	test_peak_1751	15.4908	Intron (ENST00000622583.4/100130987, intron 2 of 3)	11	67351548	67353078	1531	2	57804	ENST00000533429.1	4485	ENSG00000175482	POLD4	DNA polymerase delta 4, accessory subunit
chr11	67573346	67573346	1	*	test_peak_1752	10.4567	Distal Intergenic	11	67583595	67586653	3059	1	2950	ENST00000398606.9	-10249	ENSG00000084207	GSTP1	glutathione S-transferase pi 1
chr11	67600477	67600477	1	*	test_peak_1753	31.7852	Downstream (2-3kb)	11	67605653	67612554	6902	1	4723	ENST00000647561.1	-5176	ENSG00000167792	NDUFV1	NADH:ubiquinone oxidoreductase core subunit V1
chr11	67826610	67826610	1	*	test_peak_1754	30.5067	Intron (ENST00000611822.1/ENST00000611822.1, intron 2 of 3)	11	67796683	67805336	8654	2	645332	ENST00000525180.1	-21274	ENSG00000160172	FAM86C2P	family with sequence similarity 86, member A pseudogene
chr11	67850930	67850930	1	*	test_peak_1755	11.6599	Intron (ENST00000611822.1/ENST00000611822.1, intron 1 of 3)	11	67796683	67805336	8654	2	645332	ENST00000525180.1	-45594	ENSG00000160172	FAM86C2P	family with sequence similarity 86, member A pseudogene
chr11	67907147	67907147	1	*	test_peak_1756	7.56081	Distal Intergenic	11	67991818	67995980	4163	2	81622	ENST00000525368.1	88833	ENSG00000110057	UNC93B1	unc-93 homolog B1, TLR signaling regulator
chr11	68009706	68009706	1	*	test_peak_1757	12.6336	Promoter (<=1kb)	11	68010323	68028676	18354	1	221	ENST00000615463.4	-617	ENSG00000006534	ALDH3B1	aldehyde dehydrogenase 3 family member B1
chr11	68010273	68010273	1	*	test_peak_1758	3.35419	Promoter (<=1kb)	11	68010323	68028676	18354	1	221	ENST00000615463.4	-50	ENSG00000006534	ALDH3B1	aldehyde dehydrogenase 3 family member B1
chr11	68099649	68099649	1	*	test_peak_1759	10.6223	Intron (ENST00000265689.9/1119, intron 1 of 11)	11	68066503	68089880	23378	2	1119	ENST00000528235.5	-9769	ENSG00000110721	CHKA	choline kinase alpha
chr11	68245027	68245027	1	*	test_peak_1760	9.63105	Distal Intergenic	11	68267180	68271916	4737	2	53838	ENST00000532534.5	26889	ENSG00000171067	C11orf24	chromosome 11 open reading frame 24
chr11	68314122	68314122	1	*	test_peak_1761	13.9872	Promoter (1-2kb)	11	68312684	68449272	136589	1	4041	ENST00000529993.5	1438	ENSG00000162337	LRP5	LDL receptor related protein 5
chr11	69352945	69352945	1	*	test_peak_1762	17.0672	Intron (ENST00000544781.5/ENST00000544781.5, intron 2 of 2)	11	69294174	69295662	1489	1	26579	ENST00000540760.1	58771	ENSG00000172927	MYEOV	myeloma overexpressed
chr11	69449915	69449915	1	*	test_peak_1763	47.0072	Distal Intergenic	11	69425690	69429621	3932	1	102724265	ENST00000545202.1	24225	ENSG00000255980	LOC102724265	uncharacterized LOC102724265
chr11	69473619	69473619	1	*	test_peak_1764	10.8608	Distal Intergenic	11	69481662	69493219	11558	1	101928292	ENST00000644563.1	-8043	NA	LINC01488	long intergenic non-protein coding RNA 1488
chr11	69700667	69700667	1	*	test_peak_1765	11.9918	Intron (ENST00000294312.4/9965, intron 2 of 2)	11	69698238	69704022	5785	2	9965	ENST00000294312.4	3355	ENSG00000162344	FGF19	fibroblast growth factor 19
chr11	69905782	69905782	1	*	test_peak_1766	55.4649	Distal Intergenic	11	69809968	69819416	9449	2	2248	ENST00000334134.4	-86366	ENSG00000186895	FGF3	fibroblast growth factor 3
chr11	69948745	69948745	1	*	test_peak_1767	16.9794	Distal Intergenic	11	70056230	70063924	7695	2	101928443	ENST00000528316.5	115179	ENSG00000248844	LINC02753	long intergenic non-protein coding RNA 2753
chr11	69981630	69981630	1	*	test_peak_1768	76.0257	Distal Intergenic	11	70056230	70063924	7695	2	101928443	ENST00000528316.5	82294	ENSG00000248844	LINC02753	long intergenic non-protein coding RNA 2753
chr11	70335668	70335668	1	*	test_peak_1769	6.42392	Promoter (<=1kb)	11	70335613	70356205	20593	1	8500	ENST00000530798.5	55	ENSG00000131626	PPFIA1	PTPRF interacting protein alpha 1
chr11	70420097	70420097	1	*	test_peak_1770	42.8773	Promoter (<=1kb)	11	70420125	70429125	9001	1	2017	ENST00000527962.5	-28	ENSG00000085733	CTTN	cortactin
chr11	71535147	71535147	1	*	test_peak_1771	10.2648	Promoter (2-3kb)	11	71538025	71539209	1185	1	57830	ENST00000398534.4	-2878	ENSG00000241233	KRTAP5-8	keratin associated protein 5-8
chr11	71688900	71688900	1	*	test_peak_1772	10.7875	Intron (ENST00000664227.1/285407, intron 3 of 3)	11	71787510	71801234	13725	1	55199	ENST00000346333.10	-98610	ENSG00000158483	FAM86C1	family with sequence similarity 86 member C1
chr11	71705614	71705614	1	*	test_peak_1773	78.037	Intron (ENST00000664227.1/285407, intron 3 of 3)	11	71787510	71801234	13725	1	55199	ENST00000346333.10	-81896	ENSG00000158483	FAM86C1	family with sequence similarity 86 member C1
chr11	71713109	71713109	1	*	test_peak_1774	6.52615	Intron (ENST00000529093.1/ENST00000529093.1, intron 1 of 2)	11	71787510	71801234	13725	1	55199	ENST00000346333.10	-74401	ENSG00000158483	FAM86C1	family with sequence similarity 86 member C1
chr11	71738497	71738497	1	*	test_peak_1775	8.76078	Intron (ENST00000527856.5/ENST00000527856.5, intron 2 of 4)	11	71787510	71801234	13725	1	55199	ENST00000346333.10	-49013	ENSG00000158483	FAM86C1	family with sequence similarity 86 member C1
chr11	71743630	71743630	1	*	test_peak_1776	46.0465	Intron (ENST00000527856.5/ENST00000527856.5, intron 2 of 4)	11	71787510	71801234	13725	1	55199	ENST00000346333.10	-43880	ENSG00000158483	FAM86C1	family with sequence similarity 86 member C1
chr11	71765238	71765238	1	*	test_peak_1777	8.46179	Intron (ENST00000527856.5/ENST00000527856.5, intron 2 of 4)	11	71787510	71801234	13725	1	55199	ENST00000346333.10	-22272	ENSG00000158483	FAM86C1	family with sequence similarity 86 member C1
chr11	71948875	71948875	1	*	test_peak_1778	36.3789	Intron (ENST00000530058.5/55298, intron 1 of 5)	11	71957239	71983170	25932	1	55298	ENST00000526903.1	-8364	ENSG00000137522	RNF121	ring finger protein 121
chr11	71995815	71995815	1	*	test_peak_1779	130.763	Promoter (<=1kb)	11	71995246	71996522	1277	1	55298	ENST00000532379.1	569	ENSG00000137522	RNF121	ring finger protein 121
chr11	72079226	72079226	1	*	test_peak_1780	11.814	Promoter (1-2kb)	11	72080331	72110777	30447	1	220074	ENST00000307198.11	-1105	ENSG00000184154	LRTOMT	leucine rich transmembrane and O-methyltransferase domain containing
chr11	72263619	72263619	1	*	test_peak_1781	7.42547	Intron (ENST00000650022.1/ENST00000650022.1, intron 1 of 1)	11	72239867	72245664	5798	2	401	ENST00000544057.1	-17955	ENSG00000165462	PHOX2A	paired like homeobox 2A
chr11	72321828	72321828	1	*	test_peak_1782	52.724	Intron (ENST00000294053.9/81570, intron 7 of 16)	11	72293297	72332954	39658	2	81570	ENST00000645105.1	11126	ENSG00000162129	CLPB	ClpB homolog, mitochondrial AAA ATPase chaperonin
chr11	72412036	72412036	1	*	test_peak_1783	35.4531	Exon (ENST00000544959.1/ENST00000544959.1, exon 2 of 2)	11	72294346	72430421	136076	2	81570	ENST00000642288.1	18385	ENSG00000162129	CLPB	ClpB homolog, mitochondrial AAA ATPase chaperonin
chr11	72452702	72452702	1	*	test_peak_1784	5.39928	Distal Intergenic	11	72292425	72434680	142256	2	81570	ENST00000437826.6	-18022	ENSG00000162129	CLPB	ClpB homolog, mitochondrial AAA ATPase chaperonin
chr11	72494047	72494047	1	*	test_peak_1785	51.7719	Distal Intergenic	11	72292425	72434680	142256	2	81570	ENST00000437826.6	-59367	ENSG00000162129	CLPB	ClpB homolog, mitochondrial AAA ATPase chaperonin
chr11	72586617	72586617	1	*	test_peak_1786	15.8702	Promoter (2-3kb)	11	72579281	72584473	5193	2	5138	ENST00000441209.6	-2144	ENSG00000186642	PDE2A	phosphodiesterase 2A
chr11	72776406	72776406	1	*	test_peak_1787	38.9577	Intron (ENST00000359373.9/116985, intron 1 of 33)	11	72754843	72781116	26274	2	10809	ENST00000538437.5	4710	ENSG00000214530	STARD10	StAR related lipid transfer domain containing 10
chr11	72815301	72815301	1	*	test_peak_1788	6.20865	Promoter (<=1kb)	11	72815887	72817781	1895	1	89849	ENST00000451353.2	-586	ENSG00000168010	ATG16L2	autophagy related 16 like 2
chr11	73182979	73182979	1	*	test_peak_1789	25.9593	Distal Intergenic	11	73218298	73235932	17635	1	5029	ENST00000393597.6	-35319	ENSG00000175591	P2RY2	purinergic receptor P2Y2
chr11	74011719	74011719	1	*	test_peak_1790	139.231	Promoter (2-3kb)	11	74003448	74009085	5638	2	7352	ENST00000426995.2	-2634	ENSG00000175564	UCP3	uncoupling protein 3
chr11	74016493	74016493	1	*	test_peak_1791	102.627	Intron (ENST00000334126.11/26005, intron 32 of 32)	11	74003448	74009085	5638	2	7352	ENST00000426995.2	-7408	ENSG00000175564	UCP3	uncoupling protein 3
chr11	74071333	74071333	1	*	test_peak_1792	17.8731	Promoter (<=1kb)	11	74049519	74070869	21351	2	26005	ENST00000542484.1	-464	ENSG00000168014	C2CD3	C2 domain containing 3 centriole elongation regulator
chr11	74086645	74086645	1	*	test_peak_1793	37.1063	Promoter (<=1kb)	11	74012718	74085795	73078	2	26005	ENST00000442398.6	-850	ENSG00000168014	C2CD3	C2 domain containing 3 centriole elongation regulator
chr11	74092619	74092619	1	*	test_peak_1794	10.1563	Promoter (1-2kb)	11	74085522	74091364	5843	2	26005	ENST00000540057.1	-1255	ENSG00000168014	C2CD3	C2 domain containing 3 centriole elongation regulator
chr11	74205357	74205357	1	*	test_peak_1795	5.42935	Exon (ENST00000624366.1/ENST00000624366.1, exon 1 of 1)	11	74230785	74254703	23919	1	51400	ENST00000543525.3	-25428	ENSG00000214517	PPME1	protein phosphatase methylesterase 1
chr11	74437592	74437592	1	*	test_peak_1796	29.3788	Intron (ENST00000533008.1/ENST00000533008.1, intron 2 of 3)	11	74457082	74462367	5286	2	10008	ENST00000525550.1	24775	ENSG00000175538	KCNE3	potassium voltage-gated channel subfamily E regulatory subunit 3
chr11	74459740	74459740	1	*	test_peak_1797	7.51444	Promoter (2-3kb)	11	74457082	74462367	5286	2	10008	ENST00000525550.1	2627	ENSG00000175538	KCNE3	potassium voltage-gated channel subfamily E regulatory subunit 3
chr11	75030353	75030353	1	*	test_peak_1798	16.0798	Distal Intergenic	11	74988944	74995043	6100	1	10825	ENST00000534628.1	41409	ENSG00000162139	NEU3	neuraminidase 3
chr11	75031548	75031548	1	*	test_peak_1799	111.158	Distal Intergenic	11	74988944	74995043	6100	1	10825	ENST00000534628.1	42604	ENSG00000162139	NEU3	neuraminidase 3
chr11	75097033	75097033	1	*	test_peak_1800	42.4384	Promoter (<=1kb)	11	75070512	75096964	26453	2	341152	ENST00000647690.1	-69	ENSG00000171561	OR2AT4	olfactory receptor family 2 subfamily AT member 4
chr11	75103738	75103738	1	*	test_peak_1801	20.9469	Intron (ENST00000526660.5/11309, intron 1 of 2)	11	75100591	75165830	65240	1	11309	ENST00000531713.5	3147	ENSG00000137491	SLCO2B1	solute carrier organic anion transporter family member 2B1
chr11	75208664	75208664	1	*	test_peak_1802	117.301	Intron (ENST00000657165.1/ENST00000657165.1, intron 2 of 2)	11	75199554	75206400	6847	1	11309	ENST00000530015.1	9110	ENSG00000137491	SLCO2B1	solute carrier organic anion transporter family member 2B1
chr11	75406450	75406450	1	*	test_peak_1803	29.8122	Promoter (2-3kb)	11	75404421	75404566	146	1	114599	ENST00000384714.1	2029	ENSG00000207445	SNORD15B	small nucleolar RNA, C/D box 15B
chr11	75422813	75422813	1	*	test_peak_1804	8.46179	Exon (ENST00000624466.1/ENST00000624466.1, exon 1 of 1)	11	75425506	75426839	1334	2	283212	ENST00000527491.1	4026	ENSG00000149243	KLHL35	kelch like family member 35
chr11	75480341	75480341	1	*	test_peak_1805	6.53426	Promoter (<=1kb)	11	75434640	75479403	44764	2	81544	ENST00000527820.5	-938	ENSG00000158555	GDPD5	glycerophosphodiester phosphodiesterase domain containing 5
chr11	75534609	75534609	1	*	test_peak_1806	46.5664	Distal Intergenic	11	75434640	75525941	91302	2	81544	ENST00000336898.8	-8668	ENSG00000158555	GDPD5	glycerophosphodiester phosphodiesterase domain containing 5
chr11	75535180	75535180	1	*	test_peak_1807	22.5978	Distal Intergenic	11	75434640	75525941	91302	2	81544	ENST00000336898.8	-9239	ENSG00000158555	GDPD5	glycerophosphodiester phosphodiesterase domain containing 5
chr11	75590040	75590040	1	*	test_peak_1808	126.752	Intron (ENST00000527803.1/105369391, intron 1 of 1)	11	75583196	75594665	11470	1	105369391	ENST00000527803.1	6844	ENSG00000255326	LOC105369391	uncharacterized LOC105369391
chr11	75714421	75714421	1	*	test_peak_1809	12.7458	Distal Intergenic	11	75717838	75732953	15116	1	80168	ENST00000198801.10	-3417	ENSG00000166391	MOGAT2	monoacylglycerol O-acyltransferase 2
chr11	76074631	76074631	1	*	test_peak_1810	7.67009	Intron (ENST00000356136.8/7405, intron 13 of 14)	11	76115900	76141660	25761	1	7405	ENST00000525183.1	-41269	ENSG00000198382	UVRAG	UV radiation resistance associated
chr11	76699936	76699936	1	*	test_peak_1811	40.5415	Intron (ENST00000533588.1/ENST00000533588.1, intron 2 of 2)	11	76703274	76704479	1206	2	390226	ENST00000526984.1	4543	NA	GUCY2EP	guanylate cyclase 2E, pseudogene
chr11	76700671	76700671	1	*	test_peak_1812	119.659	Intron (ENST00000533588.1/ENST00000533588.1, intron 2 of 2)	11	76703274	76704479	1206	2	390226	ENST00000526984.1	3808	NA	GUCY2EP	guanylate cyclase 2E, pseudogene
chr11	76702635	76702635	1	*	test_peak_1813	86.3874	Promoter (1-2kb)	11	76703274	76704479	1206	2	390226	ENST00000526984.1	1844	NA	GUCY2EP	guanylate cyclase 2E, pseudogene
chr11	76745973	76745973	1	*	test_peak_1814	21.6185	Distal Intergenic	11	76694041	76719801	25761	2	390226	ENST00000531117.2	-26172	NA	GUCY2EP	guanylate cyclase 2E, pseudogene
chr11	76889244	76889244	1	*	test_peak_1815	8.01847	Intron (ENST00000534206.5/55331, intron 1 of 9)	11	76860950	77022925	161976	1	55331	ENST00000278544.9	28294	ENSG00000078124	ACER3	alkaline ceramidase 3
chr11	77958754	77958754	1	*	test_peak_1816	43.5256	3' UTR	11	77922353	77938771	16419	2	92105	ENST00000525931.1	-19983	ENSG00000149262	INTS4	integrator complex subunit 4
chr11	78378253	78378253	1	*	test_peak_1817	13.9955	Intron (ENST00000534168.1/ENST00000534168.1, intron 1 of 1)	11	78215297	78341880	126584	2	9846	ENST00000340149.6	-36373	ENSG00000033327	GAB2	GRB2 associated binding protein 2
chr11	78429394	78429394	1	*	test_peak_1818	15.1402	Promoter (<=1kb)	11	78423982	78429836	5855	2	101928865	ENST00000513207.2	442	ENSG00000251323	LINC02728	long intergenic non-protein coding RNA 2728
chr11	78666766	78666766	1	*	test_peak_1819	21.3295	Intron (ENST00000278550.12/26011, intron 32 of 33)	11	78657807	78702004	44198	2	26011	ENST00000530738.1	35238	ENSG00000149256	TENM4	teneurin transmembrane protein 4
chr11	82790887	82790887	1	*	test_peak_1820	3.97141	Intron (ENST00000526305.2/ENST00000526305.2, intron 1 of 2)	11	82824373	82840843	16471	2	5547	ENST00000532709.5	49956	ENSG00000137509	PRCP	prolylcarboxypeptidase
chr11	82791976	82791976	1	*	test_peak_1821	58.9842	Intron (ENST00000526305.2/ENST00000526305.2, intron 2 of 2)	11	82824373	82840843	16471	2	5547	ENST00000532709.5	48867	ENSG00000137509	PRCP	prolylcarboxypeptidase
chr11	82833171	82833171	1	*	test_peak_1822	8.83554	Intron (ENST00000313010.8/5547, intron 8 of 8)	11	82824373	82840843	16471	2	5547	ENST00000532709.5	7672	ENSG00000137509	PRCP	prolylcarboxypeptidase
chr11	82989440	82989440	1	*	test_peak_1823	6.52615	Promoter (2-3kb)	11	82982089	82992383	10295	2	27314	ENST00000533014.5	2943	ENSG00000137502	RAB30	RAB30, member RAS oncogene family
chr11	83008081	83008081	1	*	test_peak_1824	72.6395	Intron (ENST00000527550.1/ENST00000527550.1, intron 1 of 1)	11	82982359	82997478	15120	2	27314	ENST00000534301.5	-10603	ENSG00000137502	RAB30	RAB30, member RAS oncogene family
chr11	83286289	83286289	1	*	test_peak_1825	6.15803	Promoter (<=1kb)	11	83261456	83286351	24896	2	60492	ENST00000525503.5	62	ENSG00000137500	CCDC90B	coiled-coil domain containing 90B
chr11	86069413	86069413	1	*	test_peak_1826	12.2435	Promoter (<=1kb)	11	86022378	86069311	46934	2	8301	ENST00000528411.1	-102	ENSG00000073921	PICALM	phosphatidylinositol binding clathrin assembly protein
chr11	86134846	86134846	1	*	test_peak_1827	55.1829	Distal Intergenic	11	85958839	86069882	111044	2	8301	ENST00000528398.5	-64964	ENSG00000073921	PICALM	phosphatidylinositol binding clathrin assembly protein
chr11	86143756	86143756	1	*	test_peak_1828	81.3847	Distal Intergenic	11	85958839	86069882	111044	2	8301	ENST00000528398.5	-73874	ENSG00000073921	PICALM	phosphatidylinositol binding clathrin assembly protein
chr11	86145861	86145861	1	*	test_peak_1829	22.0294	Distal Intergenic	11	85958839	86069882	111044	2	8301	ENST00000528398.5	-75979	ENSG00000073921	PICALM	phosphatidylinositol binding clathrin assembly protein
chr11	86148509	86148509	1	*	test_peak_1830	15.2632	Distal Intergenic	11	85958839	86069882	111044	2	8301	ENST00000528398.5	-78627	ENSG00000073921	PICALM	phosphatidylinositol binding clathrin assembly protein
chr11	86151516	86151516	1	*	test_peak_1831	181.014	Distal Intergenic	11	85958839	86069882	111044	2	8301	ENST00000528398.5	-81634	ENSG00000073921	PICALM	phosphatidylinositol binding clathrin assembly protein
chr11	86172961	86172961	1	*	test_peak_1832	5.95332	Distal Intergenic	11	86244753	86278707	33955	1	8726	ENST00000528180.5	-71792	ENSG00000074266	EED	embryonic ectoderm development
chr11	86174810	86174810	1	*	test_peak_1833	17.9901	Distal Intergenic	11	86244753	86278707	33955	1	8726	ENST00000528180.5	-69943	ENSG00000074266	EED	embryonic ectoderm development
chr11	86176322	86176322	1	*	test_peak_1834	25.1036	Distal Intergenic	11	86244753	86278707	33955	1	8726	ENST00000528180.5	-68431	ENSG00000074266	EED	embryonic ectoderm development
chr11	86193607	86193607	1	*	test_peak_1835	8.83554	Distal Intergenic	11	86244753	86278707	33955	1	8726	ENST00000528180.5	-51146	ENSG00000074266	EED	embryonic ectoderm development
chr11	86211858	86211858	1	*	test_peak_1836	9.37498	Distal Intergenic	11	86244753	86278707	33955	1	8726	ENST00000528180.5	-32895	ENSG00000074266	EED	embryonic ectoderm development
chr11	86416746	86416746	1	*	test_peak_1837	13.588	Promoter (2-3kb)	11	86419076	86423106	4031	1	60494	ENST00000525247.1	-2330	ENSG00000149201	CCDC81	coiled-coil domain containing 81
chr11	86743708	86743708	1	*	test_peak_1838	22.0294	Intron (ENST00000532979.1/ENST00000532979.1, intron 1 of 4)	11	86791059	86808106	17048	1	11098	ENST00000527521.1	-47351	ENSG00000150687	PRSS23	serine protease 23
chr11	86931709	86931709	1	*	test_peak_1839	37.9071	Intron (ENST00000532234.5/11098, intron 2 of 4)	11	86940786	86951407	10622	1	11098	ENST00000528769.5	-9077	ENSG00000150687	PRSS23	serine protease 23
chr11	87000556	87000556	1	*	test_peak_1840	67.4165	Exon (ENST00000499504.8/100506368, exon 3 of 3)	11	87037844	87323758	285915	1	65084	ENST00000340353.11	-37288	ENSG00000166575	TMEM135	transmembrane protein 135
chr11	87191166	87191166	1	*	test_peak_1841	38.0525	Intron (ENST00000340353.11/65084, intron 4 of 13)	11	87071517	87157408	85892	1	65084	ENST00000531800.1	119649	ENSG00000166575	TMEM135	transmembrane protein 135
chr11	91792885	91792885	1	*	test_peak_1842	8.83554	Distal Intergenic	11	92352096	92896452	544357	1	120114	ENST00000409404.6	-559211	ENSG00000165323	FAT3	FAT atypical cadherin 3
chr11	93000677	93000677	1	*	test_peak_1843	17.8374	Distal Intergenic	11	92969784	92985066	15283	1	4544	ENST00000528076.1	30893	ENSG00000134640	MTNR1B	melatonin receptor 1B
chr11	93055086	93055086	1	*	test_peak_1844	10.0393	Distal Intergenic	11	92969784	92985066	15283	1	4544	ENST00000528076.1	85302	ENSG00000134640	MTNR1B	melatonin receptor 1B
chr11	93718397	93718397	1	*	test_peak_1845	19.097	Intron (ENST00000325212.11/85459, intron 18 of 29)	11	93721513	93721865	353	1	619383	ENST00000530422.1	-3116	ENSG00000254911	SCARNA9	small Cajal body-specific RNA 9
chr11	93850116	93850116	1	*	test_peak_1846	10.0231	Promoter (<=1kb)	11	93818232	93850618	32387	2	387804	ENST00000409977.2	502	ENSG00000214376	VSTM5	V-set and transmembrane domain containing 5
chr11	93973869	93973869	1	*	test_peak_1847	58.6041	Distal Intergenic	11	94021354	94114208	92855	1	341208	ENST00000315765.10	-47485	ENSG00000181333	HEPHL1	hephaestin like 1
chr11	94046572	94046572	1	*	test_peak_1848	26.1592	Intron (ENST00000315765.10/341208, intron 2 of 19)	11	94021354	94114208	92855	1	341208	ENST00000315765.10	25218	ENSG00000181333	HEPHL1	hephaestin like 1
chr11	94078044	94078044	1	*	test_peak_1849	26.3915	Intron (ENST00000315765.10/341208, intron 9 of 19)	11	94128841	94181968	53128	1	24145	ENST00000227638.8	-50797	ENSG00000110218	PANX1	pannexin 1
chr11	94135281	94135281	1	*	test_peak_1850	9.80887	Intron (ENST00000227638.8/24145, intron 1 of 4)	11	94128929	94181966	53038	1	24145	ENST00000436171.2	6352	ENSG00000110218	PANX1	pannexin 1
chr11	95100339	95100339	1	*	test_peak_1851	12.9864	Intron (ENST00000278505.5/23052, intron 1 of 1)	11	95089846	95132645	42800	1	23052	ENST00000278505.5	10493	ENSG00000149218	ENDOD1	endonuclease domain containing 1
chr11	95109203	95109203	1	*	test_peak_1852	71.1239	Intron (ENST00000278505.5/23052, intron 1 of 1)	11	95089846	95132645	42800	1	23052	ENST00000278505.5	19357	ENSG00000149218	ENDOD1	endonuclease domain containing 1
chr11	95147628	95147628	1	*	test_peak_1853	52.4038	Promoter (2-3kb)	11	95150539	95159148	8610	1	101929295	ENST00000501356.5	-2911	ENSG00000245552	LOC101929295	uncharacterized LOC101929295
chr11	95153530	95153530	1	*	test_peak_1854	156.79	Promoter (1-2kb)	11	95151779	95209708	57930	1	101929295	ENST00000670623.1	1751	ENSG00000245552	LOC101929295	uncharacterized LOC101929295
chr11	95416133	95416133	1	*	test_peak_1855	32.4301	Distal Intergenic	11	95232571	95234104	1534	1	100129203	ENST00000543573.1	183562	NA	LOC100129203	uncharacterized LOC100129203
chr11	95543021	95543021	1	*	test_peak_1856	127.289	Distal Intergenic	11	95775854	95779204	3351	2	143684	ENST00000541418.1	236183	ENSG00000077458	FAM76B	family with sequence similarity 76 member B
chr11	95707123	95707123	1	*	test_peak_1857	10.0393	Intron (ENST00000648353.1/ENST00000648353.1, intron 3 of 4)	11	95775854	95779204	3351	2	143684	ENST00000541418.1	72081	ENSG00000077458	FAM76B	family with sequence similarity 76 member B
chr11	95734264	95734264	1	*	test_peak_1858	113.648	Intron (ENST00000648353.1/ENST00000648353.1, intron 3 of 4)	11	95775854	95779204	3351	2	143684	ENST00000541418.1	44940	ENSG00000077458	FAM76B	family with sequence similarity 76 member B
chr11	95937582	95937582	1	*	test_peak_1859	5.86516	Distal Intergenic	11	95887610	95925270	37661	2	8898	ENST00000470011.5	-12312	ENSG00000087053	MTMR2	myotubularin related protein 2
chr11	96212620	96212620	1	*	test_peak_1860	106.905	Intron (ENST00000524717.6/84441, intron 1 of 4)	11	95978755	96093520	114766	2	84441	ENST00000618849.1	-119100	ENSG00000184384	MAML2	mastermind like transcriptional coactivator 2
chr11	96319102	96319102	1	*	test_peak_1861	6.52615	Intron (ENST00000524717.6/84441, intron 1 of 4)	11	96341438	96341526	89	1	100422991	ENST00000582890.3	-22336	ENSG00000266192	MIR1260B	microRNA 1260b
chr11	96323175	96323175	1	*	test_peak_1862	9.66906	Intron (ENST00000524717.6/84441, intron 1 of 4)	11	96341438	96341526	89	1	100422991	ENST00000582890.3	-18263	ENSG00000266192	MIR1260B	microRNA 1260b
chr11	96338095	96338095	1	*	test_peak_1863	12.4712	Intron (ENST00000524717.6/84441, intron 1 of 4)	11	96341438	96341526	89	1	100422991	ENST00000582890.3	-3343	ENSG00000266192	MIR1260B	microRNA 1260b
chr11	96362003	96362003	1	*	test_peak_1864	15.1402	Promoter (2-3kb)	11	96353448	96359282	5835	2	79780	ENST00000545264.1	-2721	ENSG00000149231	CCDC82	coiled-coil domain containing 82
chr11	96586296	96586296	1	*	test_peak_1865	5.42935	Distal Intergenic	11	96508425	96514748	6324	1	105369443	ENST00000543403.1	77871	ENSG00000256684	LINC02737	long intergenic non-protein coding RNA 2737
chr11	96817699	96817699	1	*	test_peak_1866	29.3788	Intron (ENST00000661755.1/ENST00000661755.1, intron 3 of 4)	11	96508425	96514748	6324	1	105369443	ENST00000543403.1	309274	ENSG00000256684	LINC02737	long intergenic non-protein coding RNA 2737
chr11	96969390	96969390	1	*	test_peak_1867	8.83554	Intron (ENST00000661755.1/ENST00000661755.1, intron 3 of 4)	11	96508425	96514748	6324	1	105369443	ENST00000543403.1	460965	ENSG00000256684	LINC02737	long intergenic non-protein coding RNA 2737
chr11	97963896	97963896	1	*	test_peak_1868	118.709	Distal Intergenic	11	99020949	100358885	1337937	1	53942	ENST00000524871.6	-1057053	ENSG00000149972	CNTN5	contactin 5
chr11	97973636	97973636	1	*	test_peak_1869	8.83554	Distal Intergenic	11	99020949	100358885	1337937	1	53942	ENST00000524871.6	-1047313	ENSG00000149972	CNTN5	contactin 5
chr11	97996947	97996947	1	*	test_peak_1870	8.01847	Distal Intergenic	11	99020949	100358885	1337937	1	53942	ENST00000524871.6	-1024002	ENSG00000149972	CNTN5	contactin 5
chr11	98573190	98573190	1	*	test_peak_1871	6.52615	Distal Intergenic	11	99020949	100358885	1337937	1	53942	ENST00000524871.6	-447759	ENSG00000149972	CNTN5	contactin 5
chr11	100809087	100809087	1	*	test_peak_1872	37.1063	Intron (ENST00000298815.13/143872, intron 3 of 23)	11	100839404	100859629	20226	1	143872	ENST00000525558.1	-30317	ENSG00000165895	ARHGAP42	Rho GTPase activating protein 42
chr11	100863329	100863329	1	*	test_peak_1873	77.893	Intron (ENST00000298815.13/143872, intron 4 of 23)	11	100839404	100859629	20226	1	143872	ENST00000525558.1	23925	ENSG00000165895	ARHGAP42	Rho GTPase activating protein 42
chr11	100969808	100969808	1	*	test_peak_1874	11.2788	Intron (ENST00000298815.13/143872, intron 17 of 23)	11	100959850	100988869	29020	1	143872	ENST00000529535.1	9958	ENSG00000165895	ARHGAP42	Rho GTPase activating protein 42
chr11	102342179	102342179	1	*	test_peak_1875	50.1257	Distal Intergenic	11	102347211	102349013	1803	1	329	ENST00000527808.1	-5032	ENSG00000110330	BIRC2	baculoviral IAP repeat containing 2
chr11	102384879	102384879	1	*	test_peak_1876	9.15407	Distal Intergenic	11	102362742	102377597	14856	1	329	ENST00000534130.1	22137	ENSG00000110330	BIRC2	baculoviral IAP repeat containing 2
chr11	102385253	102385253	1	*	test_peak_1877	12.5395	Distal Intergenic	11	102362742	102377597	14856	1	329	ENST00000534130.1	22511	ENSG00000110330	BIRC2	baculoviral IAP repeat containing 2
chr11	103863818	103863818	1	*	test_peak_1878	8.83554	Intron (ENST00000533459.1/ENST00000533459.1, intron 2 of 4)	11	103849906	103849980	75	1	100616457	ENST00000578405.1	13912	ENSG00000264200	MIR4693	microRNA 4693
chr11	105992073	105992073	1	*	test_peak_1879	8.01847	Distal Intergenic	11	106009729	106010585	857	2	84437	ENST00000617528.1	18512	ENSG00000170903	MSANTD4	Myb/SANT DNA binding domain containing 4 with coiled-coils
chr11	107040633	107040633	1	*	test_peak_1880	7.67009	Distal Intergenic	11	106674012	107018524	344513	2	2977	ENST00000526355.6	-22109	ENSG00000152402	GUCY1A2	guanylate cyclase 1 soluble subunit alpha 2
chr11	107566187	107566187	1	*	test_peak_1881	26.1592	Promoter (<=1kb)	11	107502726	107565746	63021	2	91801	ENST00000428149.6	-441	ENSG00000137760	ALKBH8	alkB homolog 8, tRNA methyltransferase
chr11	108015146	108015146	1	*	test_peak_1882	24.7337	Intron (ENST00000393094.7/8065, intron 1 of 18)	11	108009260	108106852	97593	1	8065	ENST00000531427.5	5886	ENSG00000166266	CUL5	cullin 5
chr11	108223674	108223674	1	*	test_peak_1883	22.3113	Promoter (<=1kb)	11	108223529	108229364	5836	1	472	ENST00000526567.5	145	ENSG00000149311	ATM	ATM serine/threonine kinase
chr11	108552199	108552199	1	*	test_peak_1884	17.8374	Promoter (<=1kb)	11	108510079	108552205	42127	2	23086	ENST00000526312.5	6	ENSG00000110723	EXPH5	exophilin 5
chr11	110317635	110317635	1	*	test_peak_1885	17.8374	Distal Intergenic	11	110229443	110296712	67270	2	5962	ENST00000544551.5	-20923	ENSG00000137710	RDX	radixin
chr11	111699098	111699098	1	*	test_peak_1886	30.1078	Intron (ENST00000304987.4/23235, intron 4 of 14)	11	111718742	111720674	1933	1	23235	ENST00000533868.1	-19644	ENSG00000170145	SIK2	salt inducible kinase 2
chr11	111911159	111911159	1	*	test_peak_1887	21.7087	Promoter (<=1kb)	11	111908627	111910908	2282	2	1410	ENST00000528961.6	-251	ENSG00000109846	CRYAB	crystallin alpha B
chr11	112286195	112286195	1	*	test_peak_1888	20.427	Intron (ENST00000504610.2/283140, intron 1 of 3)	11	112290201	112294092	3892	1	283140	ENST00000419895.4	-4006	ENSG00000250303	LINC02762	long intergenic non-protein coding RNA 2762
chr11	113555284	113555284	1	*	test_peak_1889	5.20083	Distal Intergenic	11	113413864	113475691	61828	2	1813	ENST00000540600.5	-79593	ENSG00000149295	DRD2	dopamine receptor D2
chr11	113665249	113665249	1	*	test_peak_1890	50.1257	Distal Intergenic	11	113690230	113693737	3508	2	80975	ENST00000545265.5	28488	ENSG00000166682	TMPRSS5	transmembrane serine protease 5
chr11	113715341	113715341	1	*	test_peak_1891	8.83554	Distal Intergenic	11	113687547	113706373	18827	2	80975	ENST00000545579.6	-8968	ENSG00000166682	TMPRSS5	transmembrane serine protease 5
chr11	114082921	114082921	1	*	test_peak_1892	32.2304	Intron (ENST00000335953.9/7704, intron 2 of 6)	11	114064412	114247344	182933	1	7704	ENST00000539918.5	18509	ENSG00000109906	ZBTB16	zinc finger and BTB domain containing 16
chr11	114099055	114099055	1	*	test_peak_1893	5.42935	Intron (ENST00000335953.9/7704, intron 2 of 6)	11	114064412	114247344	182933	1	7704	ENST00000539918.5	34643	ENSG00000109906	ZBTB16	zinc finger and BTB domain containing 16
chr11	114148121	114148121	1	*	test_peak_1894	25.1827	Intron (ENST00000335953.9/7704, intron 2 of 6)	11	114180766	114247296	66531	1	7704	ENST00000545851.5	-32645	ENSG00000109906	ZBTB16	zinc finger and BTB domain containing 16
chr11	114216055	114216055	1	*	test_peak_1895	73.071	Intron (ENST00000335953.9/7704, intron 4 of 6)	11	114237207	114250557	13351	1	7704	ENST00000535379.1	-21152	ENSG00000109906	ZBTB16	zinc finger and BTB domain containing 16
chr11	114220149	114220149	1	*	test_peak_1896	20.6141	Intron (ENST00000335953.9/7704, intron 4 of 6)	11	114237207	114250557	13351	1	7704	ENST00000535379.1	-17058	ENSG00000109906	ZBTB16	zinc finger and BTB domain containing 16
chr11	114295188	114295188	1	*	test_peak_1897	6.15035	Promoter (<=1kb)	11	114295825	114312560	16736	1	4837	ENST00000299964.3	-637	ENSG00000166741	NNMT	nicotinamide N-methyltransferase
chr11	117095449	117095449	1	*	test_peak_1898	20.6141	Promoter (2-3kb)	11	116845593	117098271	252679	2	23387	ENST00000415541.5	2822	ENSG00000160584	SIK3	SIK family kinase 3
chr11	117171971	117171971	1	*	test_peak_1899	7.88603	Intron (ENST00000419197.6/5049, intron 5 of 5)	11	117178736	117181831	3096	1	51092	ENST00000532960.5	-6765	ENSG00000149577	SIDT2	SID1 transmembrane family member 2
chr11	117220216	117220216	1	*	test_peak_1900	10.1841	Promoter (<=1kb)	11	117206148	117220138	13991	2	9159	ENST00000527037.5	-78	ENSG00000160613	PCSK7	proprotein convertase subtilisin/kexin type 7
chr11	117224452	117224452	1	*	test_peak_1901	49.3949	Promoter (1-2kb)	11	117219124	117223063	3940	2	9159	ENST00000528217.1	-1389	ENSG00000160613	PCSK7	proprotein convertase subtilisin/kexin type 7
chr11	118102941	118102941	1	*	test_peak_1902	14.3078	Promoter (<=1kb)	11	118102940	118108867	5928	1	56649	ENST00000519813.1	1	ENSG00000137648	TMPRSS4	transmembrane serine protease 4
chr11	118241268	118241268	1	*	test_peak_1903	15.1402	Intron (ENST00000278949.9/196264, intron 1 of 5)	11	118229454	118252320	22867	2	196264	ENST00000446386.2	11052	ENSG00000160588	MPZL3	myelin protein zero like 3
chr11	118415819	118415819	1	*	test_peak_1904	38.6566	Intron (ENST00000649464.1/10632, intron 2 of 2)	11	118406127	118409610	3484	1	10632	ENST00000527186.1	9692	ENSG00000167283	ATP5MG	ATP synthase membrane subunit g
chr11	118437622	118437622	1	*	test_peak_1905	23.7304	Promoter (<=1kb)	11	118436932	118469103	32172	1	4297	ENST00000648029.1	690	ENSG00000118058	KMT2A	lysine methyltransferase 2A
chr11	118573361	118573361	1	*	test_peak_1906	12.1879	Promoter (<=1kb)	11	118555021	118572970	17950	2	56912	ENST00000528378.5	-391	ENSG00000118096	IFT46	intraflagellar transport 46
chr11	118846406	118846406	1	*	test_peak_1907	21.7617	Distal Intergenic	11	118883892	118897787	13896	1	643	ENST00000292174.5	-37486	ENSG00000160683	CXCR5	C-X-C motif chemokine receptor 5
chr11	119029108	119029108	1	*	test_peak_1908	16.0754	Promoter (<=1kb)	11	119024356	119029034	4679	2	2542	ENST00000526275.5	-74	ENSG00000137700	SLC37A4	solute carrier family 37 member 4
chr11	119085753	119085753	1	*	test_peak_1909	73.3056	Promoter (<=1kb)	11	119085290	119092950	7661	1	3145	ENST00000649823.1	463	ENSG00000256269	HMBS	hydroxymethylbilane synthase
chr11	119087892	119087892	1	*	test_peak_1910	129.804	Promoter (<=1kb)	11	119087983	119091526	3544	1	3145	ENST00000535253.5	-91	ENSG00000256269	HMBS	hydroxymethylbilane synthase
chr11	119218601	119218601	1	*	test_peak_1911	4.47886	Intron (ENST00000264033.5/867, intron 1 of 15)	11	119206424	119313926	107503	1	867	ENST00000637974.1	12177	ENSG00000110395	CBL	Cbl proto-oncogene
chr11	119379185	119379185	1	*	test_peak_1912	4.79456	Promoter (<=1kb)	11	119373068	119379115	6048	2	9099	ENST00000527843.1	-70	ENSG00000036672	USP2	ubiquitin specific peptidase 2
chr11	119594888	119594888	1	*	test_peak_1913	14.9515	Distal Intergenic	11	119674382	119675669	1288	2	5818	ENST00000524429.2	80781	ENSG00000110400	NECTIN1	nectin cell adhesion molecule 1
chr11	119705089	119705089	1	*	test_peak_1914	10.0231	Intron (ENST00000341398.6/5818, intron 1 of 7)	11	119677095	119687357	10263	2	5818	ENST00000524510.1	-17732	ENSG00000110400	NECTIN1	nectin cell adhesion molecule 1
chr11	120281487	120281487	1	*	test_peak_1915	15.6468	Intron (ENST00000260264.8/25833, intron 3 of 12)	11	120258919	120265932	7014	2	649133	ENST00000560930.1	-15555	ENSG00000259541	LOC649133	uncharacterized LOC649133
chr11	120339724	120339724	1	*	test_peak_1916	85.9868	Promoter (2-3kb)	11	120336914	120487060	150147	1	23365	ENST00000356641.7	2810	ENSG00000196914	ARHGEF12	Rho guanine nucleotide exchange factor 12
chr11	120344514	120344514	1	*	test_peak_1917	8.83554	Intron (ENST00000397843.7/23365, intron 1 of 40)	11	120336914	120487060	150147	1	23365	ENST00000356641.7	7600	ENSG00000196914	ARHGEF12	Rho guanine nucleotide exchange factor 12
chr11	122755668	122755668	1	*	test_peak_1918	26.942	Intron (ENST00000284273.6/84959, intron 1 of 13)	11	122774096	122789308	15213	1	84959	ENST00000530917.5	-18428	ENSG00000154127	UBASH3B	ubiquitin associated and SH3 domain containing B
chr11	124079884	124079884	1	*	test_peak_1919	21.9413	Distal Intergenic	11	124115404	124124841	9438	1	4013	ENST00000361352.9	-35520	ENSG00000110002	VWA5A	von Willebrand factor A domain containing 5A
chr11	124096542	124096542	1	*	test_peak_1920	8.83554	Distal Intergenic	11	124115404	124124841	9438	1	4013	ENST00000361352.9	-18862	ENSG00000110002	VWA5A	von Willebrand factor A domain containing 5A
chr11	124122327	124122327	1	*	test_peak_1921	8.83554	Intron (ENST00000361352.9/4013, intron 6 of 9)	11	124117495	124118152	658	1	4013	ENST00000533623.1	4832	ENSG00000110002	VWA5A	von Willebrand factor A domain containing 5A
chr11	124190510	124190510	1	*	test_peak_1922	13.8332	Distal Intergenic	11	124185216	124186245	1030	1	26497	ENST00000318666.6	5294	ENSG00000197309	OR10D3	olfactory receptor family 10 subfamily D member 3 (putative)
chr11	124207532	124207532	1	*	test_peak_1923	38.7646	Exon (ENST00000425243.1/ENST00000425243.1, exon 1 of 1)	11	124224732	124225639	908	1	26492	ENST00000412796.1	-17200	ENSG00000181214	OR8G2P	olfactory receptor family 8 subfamily G member 2 pseudogene
chr11	124276305	124276305	1	*	test_peak_1924	15.2632	Distal Intergenic	11	124264827	124265867	1041	1	219865	ENST00000524943.2	11478	ENSG00000255298	OR8G5	olfactory receptor family 8 subfamily G member 5
chr11	124667799	124667799	1	*	test_peak_1925	19.1122	Promoter (1-2kb)	11	124654655	124669612	14958	2	54414	ENST00000533613.1	1813	ENSG00000110013	SIAE	sialic acid acetylesterase
chr11	125075032	125075032	1	*	test_peak_1926	12.5711	Intron (ENST00000403796.6/219855, intron 1 of 17)	11	125083139	125086397	3259	1	219855	ENST00000525837.5	-8107	ENSG00000134955	SLC37A2	solute carrier family 37 member 2
chr11	125532856	125532856	1	*	test_peak_1927	66.8561	Intron (ENST00000648911.1/9638, intron 3 of 11)	11	125569280	125572569	3290	1	9538	ENST00000529812.5	-36424	ENSG00000149547	EI24	EI24 autophagy associated transmembrane protein
chr11	125551996	125551996	1	*	test_peak_1928	28.2245	Intron (ENST00000648911.1/9638, intron 3 of 11)	11	125569280	125572569	3290	1	9538	ENST00000529812.5	-17284	ENSG00000149547	EI24	EI24 autophagy associated transmembrane protein
chr11	125553173	125553173	1	*	test_peak_1929	110.222	Intron (ENST00000648911.1/9638, intron 3 of 11)	11	125569280	125572569	3290	1	9538	ENST00000529812.5	-16107	ENSG00000149547	EI24	EI24 autophagy associated transmembrane protein
chr11	126346265	126346265	1	*	test_peak_1930	31.904	3' UTR	11	126340889	126355579	14691	2	399972	ENST00000629441.1	9314	NA	GSEC	G-quadruplex forming sequence containing lncRNA
chr11	126420528	126420528	1	*	test_peak_1931	68.8679	Intron (ENST00000524834.5/6484, intron 6 of 6)	11	126408450	126414554	6105	1	6484	ENST00000533826.1	12078	ENSG00000110080	ST3GAL4	ST3 beta-galactoside alpha-2,3-sialyltransferase 4
chr11	130007153	130007153	1	*	test_peak_1932	9.16051	Distal Intergenic	11	130002938	130004356	1419	1	440072	ENST00000530583.1	4215	NA	LINC00167	long intergenic non-protein coding RNA 167
chr11	130069561	130069561	1	*	test_peak_1933	37.759	Promoter (<=1kb)	11	130069837	130110637	40801	1	334	ENST00000532456.5	-276	ENSG00000084234	APLP2	amyloid beta precursor like protein 2
chr11	130077837	130077837	1	*	test_peak_1934	13.3683	Intron (ENST00000650012.1/334, intron 2 of 18)	11	130070568	130144804	74237	1	334	ENST00000278756.7	7269	ENSG00000084234	APLP2	amyloid beta precursor like protein 2
chr11	130894422	130894422	1	*	test_peak_1935	22.0294	Promoter (<=1kb)	11	130878051	130893874	15824	2	399979	ENST00000426933.6	-548	ENSG00000120451	SNX19	sorting nexin 19
chr11	134234052	134234052	1	*	test_peak_1936	11.814	Promoter (<=1kb)	11	134234962	134243196	8235	1	112936	ENST00000530402.1	-910	ENSG00000151502	VPS26B	VPS26, retromer complex component B
chr11	134328599	134328599	1	*	test_peak_1937	6.65453	Distal Intergenic	11	134331874	134376321	44448	1	89944	ENST00000339772.9	-3275	ENSG00000149328	GLB1L2	galactosidase beta 1 like 2
chr11_KI270830v1_alt	18687	18687	1	*	test_peak_1938	20.59	Distal Intergenic	237	39760	41680	1921	2	1850	ENST00000627104.1	22993	ENSG00000184545	DUSP8	dual specificity phosphatase 8
chr11_KI270831v1_alt	10930	10930	1	*	test_peak_1939	22.9391	Promoter (1-2kb)	238	9762	80676	70915	1	3784	ENST00000633370.1	1168	ENSG00000053918	KCNQ1	potassium voltage-gated channel subfamily Q member 1
chr12	34733	34733	1	*	test_peak_1940	106.841	Promoter (2-3kb)	12	14522	32015	17494	2	100288778	ENST00000400706.3	-2718	ENSG00000226210	WASH8P	WAS protein family homolog 8, pseudogene
chr12	40751	40751	1	*	test_peak_1941	78.377	Promoter (2-3kb)	12	36602	38133	1532	2	677784	ENST00000504074.1	-2618	ENSG00000249054	FAM138D	family with sequence similarity 138 member D
chr12	66499	66499	1	*	test_peak_1942	9.73118	Promoter (<=1kb)	12	66767	178455	111689	1	440073	ENST00000538872.6	-268	ENSG00000120645	IQSEC3	IQ motif and Sec7 domain ArfGEF 3
chr12	407018	407018	1	*	test_peak_1943	2.79296	Intron (ENST00000540180.5/84318, intron 1 of 10)	12	401662	418881	17220	1	84318	ENST00000538160.1	5356	ENSG00000120647	CCDC77	coiled-coil domain containing 77
chr12	450667	450667	1	*	test_peak_1944	17.6578	Distal Intergenic	12	459939	563509	103571	1	283358	ENST00000266383.10	-9272	ENSG00000139044	B4GALNT3	beta-1,4-N-acetyl-galactosaminyltransferase 3
chr12	587991	587991	1	*	test_peak_1945	6.20865	Promoter (1-2kb)	12	585865	586486	622	2	105369595	ENST00000538943.1	-1505	NA	LOC105369595	uncharacterized LOC105369595
chr12	591743	591743	1	*	test_peak_1946	126.687	Intron (ENST00000305108.9/4815, intron 1 of 3)	12	585865	586486	622	2	105369595	ENST00000538943.1	-5257	NA	LOC105369595	uncharacterized LOC105369595
chr12	904351	904351	1	*	test_peak_1947	6.52615	Intron (ENST00000315939.11/65125, intron 26 of 27)	12	907720	909033	1314	1	65125	ENST00000540885.1	-3369	ENSG00000060237	WNK1	WNK lysine deficient protein kinase 1
chr12	911683	911683	1	*	test_peak_1948	15.1402	Promoter (2-3kb)	12	913359	914198	840	2	5893	ENST00000542297.1	2515	ENSG00000002016	RAD52	RAD52 homolog, DNA repair protein
chr12	1304488	1304488	1	*	test_peak_1949	30.8957	Intron (ENST00000543086.7/23085, intron 14 of 17)	12	1257138	1371952	114815	1	23085	ENST00000543263.2	47350	ENSG00000082805	ERC1	ELKS/RAB6-interacting/CAST family member 1
chr12	1439882	1439882	1	*	test_peak_1950	5.42935	Intron (ENST00000543086.7/23085, intron 16 of 17)	12	1443291	1491079	47789	1	23085	ENST00000543151.1	-3409	ENSG00000082805	ERC1	ELKS/RAB6-interacting/CAST family member 1
chr12	1492251	1492251	1	*	test_peak_1951	35.9262	3' UTR	12	1500525	1504424	3900	1	100292680	ENST00000515614.3	-8274	ENSG00000249628	LINC00942	long intergenic non-protein coding RNA 942
chr12	2999080	2999080	1	*	test_peak_1952	50.4587	Intron (ENST00000358409.6/7004, intron 3 of 11)	12	3011044	3021920	10877	1	7004	ENST00000544666.1	-11964	ENSG00000197905	TEAD4	TEA domain transcription factor 4
chr12	2999534	2999534	1	*	test_peak_1953	6.20865	Intron (ENST00000358409.6/7004, intron 3 of 11)	12	3011044	3021920	10877	1	7004	ENST00000544666.1	-11510	ENSG00000197905	TEAD4	TEA domain transcription factor 4
chr12	3683770	3683770	1	*	test_peak_1954	10.3206	Intron (ENST00000440314.7/84766, intron 4 of 19)	12	3606633	3673524	66892	2	84766	ENST00000333750.9	-10246	ENSG00000130038	CRACR2A	calcium release activated channel regulator 2A
chr12	4153808	4153808	1	*	test_peak_1955	10.1563	Distal Intergenic	12	4248794	4253818	5025	2	103752584	ENST00000646756.1	100010	ENSG00000255920	CCND2-AS1	CCND2 antisense RNA 1
chr12	4215529	4215529	1	*	test_peak_1956	17.8731	Distal Intergenic	12	4248794	4253818	5025	2	103752584	ENST00000646756.1	38289	ENSG00000255920	CCND2-AS1	CCND2 antisense RNA 1
chr12	4320955	4320955	1	*	test_peak_1957	12.0059	Promoter (<=1kb)	12	4321213	4360028	38816	1	57103	ENST00000179259.6	-258	ENSG00000078237	TIGAR	TP53 induced glycolysis regulatory phosphatase
chr12	5220978	5220978	1	*	test_peak_1958	39.5948	Distal Intergenic	12	5234418	5240105	5688	2	101929584	ENST00000540619.5	19127	ENSG00000256115	LINC02443	long intergenic non-protein coding RNA 2443
chr12	5244608	5244608	1	*	test_peak_1959	6.52615	Promoter (<=1kb)	12	5234674	5244199	9526	2	101929584	ENST00000662631.1	-409	ENSG00000256115	LINC02443	long intergenic non-protein coding RNA 2443
chr12	5348782	5348782	1	*	test_peak_1960	5.83968	Intron (ENST00000537192.1/ENST00000537192.1, intron 2 of 4)	12	5432108	5495299	63192	1	4908	ENST00000423158.4	-83326	ENSG00000185652	NTF3	neurotrophin 3
chr12	5612793	5612793	1	*	test_peak_1961	31.9934	Promoter (2-3kb)	12	5608729	5615295	6567	2	57101	ENST00000541874.1	2502	ENSG00000047617	ANO2	anoctamin 2
chr12	6264236	6264236	1	*	test_peak_1962	49.7947	Distal Intergenic	12	6232186	6236262	4077	1	928	ENST00000540891.1	32050	ENSG00000010278	CD9	CD9 molecule
chr12	6345715	6345715	1	*	test_peak_1963	72.3928	Downstream (1-2kb)	12	6348083	6349103	1021	2	6337	ENST00000539953.1	3388	ENSG00000111319	SCNN1A	sodium channel epithelial 1 alpha subunit
chr12	6546232	6546232	1	*	test_peak_1964	26.3504	Promoter (2-3kb)	12	6539607	6549113	9507	2	25900	ENST00000396830.2	2881	ENSG00000010295	IFFO1	intermediate filament family orphan 1
chr12	6639364	6639364	1	*	test_peak_1965	29.0232	Promoter (<=1kb)	12	6638075	6638851	777	2	84519	ENST00000540513.1	-513	ENSG00000111644	ACRBP	acrosin binding protein
chr12	6840624	6840624	1	*	test_peak_1966	25.3426	Promoter (<=1kb)	12	6840800	6843977	3178	1	2784	ENST00000541978.5	-176	ENSG00000111664	GNB3	G protein subunit beta 3
chr12	6964834	6964834	1	*	test_peak_1967	10.4257	Promoter (<=1kb)	12	6964097	6964191	95	1	406933	ENST00000384975.1	737	ENSG00000207708	MIR141	microRNA 141
chr12	7123255	7123255	1	*	test_peak_1968	41.3721	Promoter (2-3kb)	12	7120558	7122501	1944	1	283314	ENST00000535078.1	2697	ENSG00000205885	C1RL-AS1	C1RL antisense RNA 1
chr12	7144852	7144852	1	*	test_peak_1969	8.12178	Promoter (1-2kb)	12	7143138	7149689	6552	1	9746	ENST00000541770.1	1714	ENSG00000139182	CLSTN3	calsyntenin 3
chr12	7241595	7241595	1	*	test_peak_1970	30.5142	Distal Intergenic	12	7210130	7218574	8445	1	5830	ENST00000541850.1	31465	ENSG00000139197	PEX5	peroxisomal biogenesis factor 5
chr12	7242340	7242340	1	*	test_peak_1971	74.4339	Distal Intergenic	12	7210130	7218574	8445	1	5830	ENST00000541850.1	32210	ENSG00000139197	PEX5	peroxisomal biogenesis factor 5
chr12	7293896	7293896	1	*	test_peak_1972	41.9018	Distal Intergenic	12	7304284	7328724	24441	1	341392	ENST00000399422.4	-10388	ENSG00000215009	ACSM4	acyl-CoA synthetase medium chain family member 4
chr12	7373382	7373382	1	*	test_peak_1973	15.2632	Exon (ENST00000313599.7/283316, exon 14 of 20)	12	7368837	7369493	657	2	283316	ENST00000545597.1	-3889	ENSG00000177675	CD163L1	CD163 molecule like 1
chr12	7677634	7677634	1	*	test_peak_1974	13.6211	Distal Intergenic	12	7649400	7665908	16509	2	339	ENST00000229304.5	-11726	ENSG00000111701	APOBEC1	apolipoprotein B mRNA editing enzyme catalytic subunit 1
chr12	7963172	7963172	1	*	test_peak_1975	4.58293	Intron (ENST00000661633.1/ENST00000661633.1, intron 1 of 1)	12	7932646	7936187	3542	2	6515	ENST00000476634.1	-26985	ENSG00000059804	SLC2A3	solute carrier family 2 member 3
chr12	8034988	8034988	1	*	test_peak_1976	4.36269	Promoter (1-2kb)	12	8033360	8050222	16863	1	55810	ENST00000428177.2	1628	ENSG00000065970	FOXJ2	forkhead box J2
chr12	8325219	8325219	1	*	test_peak_1977	17.8374	Intron (ENST00000669735.1/ENST00000669735.1, intron 6 of 6)	12	8356963	8374513	17551	2	389634	ENST00000537659.5	49294	ENSG00000226091	LINC00937	long intergenic non-protein coding RNA 937
chr12	8816603	8816603	1	*	test_peak_1978	10.0393	Intron (ENST00000537288.1/ENST00000537288.1, intron 1 of 1)	12	8822621	8876787	54167	1	144568	ENST00000299698.12	-6018	ENSG00000166535	A2ML1	alpha-2-macroglobulin like 1
chr12	8887392	8887392	1	*	test_peak_1979	41.9018	Intron (ENST00000631830.1/ENST00000631830.1, intron 1 of 1)	12	8867943	8887001	19059	1	144568	ENST00000537475.1	19449	ENSG00000166535	A2ML1	alpha-2-macroglobulin like 1
chr12	9455739	9455739	1	*	test_peak_1980	16.4746	Intron (ENST00000641608.1/ENST00000641608.1, intron 1 of 5)	12	9448498	9658392	209895	1	374443	ENST00000641304.1	7241	ENSG00000256594	LOC374443	C-type lectin domain family 2 member D pseudogene
chr12	9645432	9645432	1	*	test_peak_1981	6.52615	Promoter (2-3kb)	12	9642872	9657070	14199	1	374443	ENST00000573622.1	2560	ENSG00000256594	LOC374443	C-type lectin domain family 2 member D pseudogene
chr12	9673632	9673632	1	*	test_peak_1982	19.43	Promoter (<=1kb)	12	9674008	9693336	19329	1	29121	ENST00000476198.2	-376	ENSG00000069493	CLEC2D	C-type lectin domain family 2 member D
chr12	9685500	9685500	1	*	test_peak_1983	40.7625	Promoter (2-3kb)	12	9687901	9695106	7206	1	29121	ENST00000460309.1	-2401	ENSG00000069493	CLEC2D	C-type lectin domain family 2 member D
chr12	9764955	9764955	1	*	test_peak_1984	48.4608	Distal Intergenic	12	9755960	9760901	4942	2	969	ENST00000543147.1	-4054	ENSG00000110848	CD69	CD69 molecule
chr12	10363538	10363538	1	*	test_peak_1985	20.6141	Promoter (<=1kb)	12	10363638	10379883	16246	1	101928100	ENST00000663376.1	-100	ENSG00000245648	LOC101928100	uncharacterized LOC101928100
chr12	11798952	11798952	1	*	test_peak_1986	13.8332	Intron (ENST00000396373.8/2120, intron 2 of 7)	12	11752501	11840868	88368	1	2120	ENST00000545027.1	46451	ENSG00000139083	ETV6	ETS variant transcription factor 6
chr12	11992686	11992686	1	*	test_peak_1987	12.5395	Distal Intergenic	12	12049844	12099684	49841	1	79370	ENST00000589718.5	-57158	ENSG00000121380	BCL2L14	BCL2 like 14
chr12	12190524	12190524	1	*	test_peak_1988	8.01847	Intron (ENST00000298566.2/79370, intron 6 of 6)	12	12186806	12203323	16518	2	4040	ENST00000545658.1	12799	ENSG00000070018	LRP6	LDL receptor related protein 6
chr12	12201606	12201606	1	*	test_peak_1989	16.4746	Promoter (1-2kb)	12	12186806	12203323	16518	2	4040	ENST00000545658.1	1717	ENSG00000070018	LRP6	LDL receptor related protein 6
chr12	12392592	12392592	1	*	test_peak_1990	10.0393	Intron (ENST00000314565.9/118426, intron 2 of 3)	12	12357418	12465844	108427	1	118426	ENST00000298571.6	35174	ENSG00000165714	BORCS5	BLOC-1 related complex subunit 5
chr12	12442356	12442356	1	*	test_peak_1991	22.0294	Intron (ENST00000314565.9/118426, intron 3 of 3)	12	12477886	12506187	28302	2	80824	ENST00000545864.1	63831	ENSG00000111266	DUSP16	dual specificity phosphatase 16
chr12	12757799	12757799	1	*	test_peak_1992	12.4686	Intron (ENST00000540583.5/81575, intron 2 of 3)	12	12764649	12764743	95	1	693198	ENST00000385248.1	-6850	ENSG00000207983	MIR613	microRNA 613
chr12	13061589	13061589	1	*	test_peak_1993	45.8974	Promoter (<=1kb)	12	13061715	13142521	80807	1	57613	ENST00000537625.1	-126	ENSG00000084444	FAM234B	family with sequence similarity 234 member B
chr12	14235327	14235327	1	*	test_peak_1994	12.5395	Distal Intergenic	12	14365632	14502935	137304	1	55729	ENST00000261168.8	-130305	ENSG00000171681	ATF7IP	activating transcription factor 7 interacting protein
chr12	14843547	14843547	1	*	test_peak_1995	26.3915	Promoter (<=1kb)	12	14825569	14843526	17958	2	420	ENST00000228936.6	-21	ENSG00000111339	ART4	ADP-ribosyltransferase 4 (Dombrock blood group)
chr12	14897006	14897006	1	*	test_peak_1996	22.0294	Intron (ENST00000533472.1/144608, intron 1 of 1)	12	14881898	14885857	3960	2	4256	ENST00000228938.5	-11149	ENSG00000111341	MGP	matrix Gla protein
chr12	15721528	15721528	1	*	test_peak_1997	6.52615	Intron (ENST00000281172.10/2059, intron 1 of 20)	12	15669519	15728265	58747	2	2059	ENST00000546311.5	6737	ENSG00000151491	EPS8	epidermal growth factor receptor pathway substrate 8
chr12	20551507	20551507	1	*	test_peak_1998	29.0491	Intron (ENST00000359062.3/5139, intron 1 of 15)	12	20571864	20680517	108654	1	5139	ENST00000544307.1	-20357	ENSG00000172572	PDE3A	phosphodiesterase 3A
chr12	21413894	21413894	1	*	test_peak_1999	58.6041	Intron (ENST00000413682.5/6579, intron 1 of 4)	12	21304523	21418016	113494	2	6579	ENST00000413682.5	4122	ENSG00000084453	SLCO1A2	solute carrier organic anion transporter family member 1A2
chr12	21813338	21813338	1	*	test_peak_2000	33.9758	Intron (ENST00000261200.8/10060, intron 33 of 37)	12	21764984	21775600	10617	2	3764	ENST00000665145.1	-37738	ENSG00000121361	KCNJ8	potassium inwardly rectifying channel subfamily J member 8
chr12	22046898	22046898	1	*	test_peak_2001	64.1841	Promoter (<=1kb)	12	22046287	22062434	16148	1	55907	ENST00000535610.5	611	ENSG00000111726	CMAS	cytidine monophosphate N-acetylneuraminic acid synthetase
[truncated: 6,489 more rows]
