# Supplementary material for: LMO2 promotes the development of AML through interaction with transcription co-regulator LDB1
Source: Cell Death Dis. 2023 Aug 12;14(8):518. doi: 10.1038/s41419-023-06039-w (PMC10423285; doi:10.1038/s41419-023-06039-w)
Supplement: Supplementary file 13 — Supplementary Table 6 [file 41419_2023_6039_MOESM13_ESM.xlsx]

## Sheet: Sheet1
AAK1
AASDH
ABCA9
ABCB10
ABCB6
ABCC2
ABCC3
ABCC4
ABHD15
ABHD5
ABO
ABRAXAS1
ABTB2
ACO2
ACOT7
ACRBP
ACSF2
ACSL5
ACSM1
ACSM3
ACSS1
ACTL9
ACTN2
ACTR3
ACVR1
ACVR2A
ACVRL1
ADAM8
ADCY3
ADD2
ADGRA3
AFG3L2
AGK
AGO2
AGPAT4
AGPAT5
AHCYL2
AHNAK
AK8
AKR1C1
AKR1C3
AKTIP
ALAD
ALAS2
ALDH1A2
ALDH3B1
ALG14
ALKBH7
ALOX15
AMFR
ANAPC7
ANGPT1
ANK1
ANK3
ANKRD33B
ANXA5
ANXA6
AP1M1
AP3D1
APBA2
APBB3
APH1B
APOL3
AQP1
AQP10
ARHGAP18
ARHGAP19
ARHGAP22
ARHGAP23
ARHGAP27
ARID5B
ARL4A
ARRDC3
ARSD
ASH2L
ASIC4
ASRGL1
ATG10
ATG16L2
ATP1B2
ATP5MC3
ATP6V0A2
ATP7B
AVPR2
AXIN1
AXL
B3GNT2
BABAM2
BBS12
BCL2
BCL3
BDH1
BEND7
BFSP1
BHLHE40
BHLHE40-AS1
BLCAP
BLVRB
BMP2K
BMX
BOLA3
BTN3A2
BTNL10
BUB1
BZW2
C11orf24
C11orf49
C15orf41
C17orf99
C1orf109
C20orf203
C20orf204
C2orf27A
C2orf88
C2orf92
C3orf18
C5AR2
C5orf66
C6orf223
C8orf31
C9orf40
CA1
CA12
CA13
CA8
CAB39
CABCOCO1
CACNA1A
CALCRL
CAMKK2
CAMSAP2
CAPZA2
CASS4
CASTOR3
CAT
CAV2
CBFA2T3
CBFB
CBSL
CCDC113
CCDC124
CCDC196
CCDC26
CCDC58
CCDC62
CCDC7
CCDC80
CCDC88B
CCDC88C
CCDC97
CCR7
CCRL2
CD24
CD276
CD36
CD69
CD70
CD82
CD84
CDC123
CDC16
CDC27
CDC42EP1
CDC42EP4
CDC7
CDCA7
CDCP1
CDH18
CDH23
CDHR3
CDK5R2
CDK5RAP2
CDKL1
CELF2
CELSR1
CENPC
CENPF
CEP68
CEP72
CFAP161
CFAP54
CFDP1
CHAF1B
CHCHD4
CHD1L
CKAP5
CLCA1
CLDN4
CLEC3B
CLIC2
CLIP4
CLSPN
CLU
CMAS
CMSS1
CMTM6
CMYA5
CNIH3
CNKSR3
COCH
COL15A1
COL4A5
COL6A4P2
COL6A5
COLGALT2
COPB1
CORO6
CPED1
CPNE5
CPOX
CPQ
CR1L
CRB2
CREB3L2
CREB3L3
CRISPLD2
CROCC
CRTC1
CRYBG3
CRYM
CSF1
CSF1R
CSF3R
CSPG4
CSPP1
CTCFL
CTPS1
CTSB
CTSV
CTSZ
CUBN
CXXC1P1
CYB561
CYGB
CYP17A1
CYP2A6
CYP2W1
DAB2
DAP
DAP3
DAPK3
DCAF12
DCBLD2
DCLRE1B
DCP2
DDHD1
DDR1
DDX1
DDX58
DERL1
DHFR
DHRS11
DHX15
DHX35
DIAPH1
DIS3L
DLGAP1-AS1
DMTN
DNAAF5
DNAH7
DNAJA4
DNAJB2
DNAJC6
DNAJC9
DNHD1
DNM1L
DNMT3A
DOCK2
DOCK9
DPM2
DPY19L2P3
DPY19L3
DRAM1
DRAXIN
DRC7
DTL
DTNBP1
DUS2
DUSP1
DUSP10
DUSP18
DUSP21
DUSP5
DUSP8
DYNLT3
DYSF
E2F8
ECHDC3
EEF1E1
EFHB
EGFL7
EHD1
EHD2
EHF
ELAC2
ELF3
ELOVL1
EMID1
EMP2
ENC1
ENDOD1
ENPP3
ENTPD7
EPB41L1
EPB42
EPHB4
EPN2
EPOR
EPS15
EPS8L2
ERCC6L
ERMAP
ERRFI1
ESPN
ETV1
ETV3
EVI2B
EVI5
EWSR1
EXOC3L1
EXOSC9
EZH2
F2R
F2RL3
FAAHP1
FAF1
FAM102B
FAM117A
FAM122C
FAM157B
FAM178B
FAM20B
FAM210B
FAM227A
FAM27C
FAM3C
FAM43B
FAM72A
FAM72B
FAM72C
FAM72D
FAM83A
FAM83F
FAM86DP
FASTKD1
FAXDC2
FBN1
FBXL17
FBXO32
FCGR1B
FECH
FFAR2
FGD2
FGD6
FGFR3
FH
FHL2
FILIP1L
FKBP5
FLJ42351
FLNB
FLT1
FLVCR1
FMNL3
FN3K
FNBP1
FNBP1L
FOS
FOSL1
FOSL2
FOXH1
FPR1
FRMD4A
FRY
FSCN1
FTL
FUT8
FZD5
GAB3
GABBR2
GABRA3
GABRG1
GABRR2
GALNT5
GALNT6
GAPLINC
GAS5
GATA1
GATA6
GBE1
GCNT2
GDF15
GDF2
GDPD1
GDPD5
GEMIN2
GEMIN8
GFI1B
GLB1
GLB1L2
GLUD2
GMDS
GNAI2
GNS
GOLGA4
GOLGA5
GOSR2
GPAT3
GPCPD1
GPD1L
GPR132
GPR158
GPR63
GPX3
GRAP2
GRPEL1
GSN
GSTO1
GSTP1
GUCA1B
GUCY1A2
GYPA
GYPB
GYPC
GYPE
GZMM
HBS1L
HBZ
HDDC2
HDGF
HEATR1
HEMGN
HEPH
HFM1
HHEX
HIGD1A
HINT1
HJURP
HK1
HLA-E
HMBOX1
HMBS
HMGB1
HMX3
HNMT
HNRNPA1
HNRNPA1P10
HOMER2
HOMEZ
HOXC12
HPD
HPS3
HS1BP3-IT1
ICAM2
IER5
IGF1
IGF2BP2
IGF2BP3
IGFBP5
IL1B
IL21R
IL9R
IMMP2L
IMPAD1
INHA
INO80C
INTS7
IPO11
IQGAP2
IQSEC1
IQUB
IRF1
IRF2BP2
IRS2
ISG20
ITGB7
ITM2A
ITPR2
KATNAL1
KBTBD8
KCNH2
KCNJ15
KCNJ8
KCNK5
KCNN3
KCNQ4
KEL
KIAA0556
KIAA1586
KIAA1614
KIF25
KIF26B
KIF2A
KIF3B
KIF5A
KLF1
KLF15
KLF2
KLF6
KLHDC10
KLHDC4
KLHL23
KMT5A
KNDC1
KNL1
KRT15
KRT19
KRT8
L1CAM
L3MBTL1
LACTB
LAPTM4A
LASP1
LBH
LDAH
LDB1
LDLRAD3
LEF1
LEF1-AS1
LEPR
LGALS1
LGALS3
LHFPL3-AS2
LINC00239
LINC00431
LINC00484
LINC00504
LINC00508
LINC00520
LINC00534
LINC00607
LINC00622
LINC00858
LINC00861
LINC00877
LINC00958
LINC01033
LINC01087
LINC01088
LINC01132
LINC01232
LINC01588
LINC01629
LINC01703
LINC01783
LINC01963
LINC01993
LINC02021
LINC02026
LINC02038
LINC02156
LINC02525
LINC02573
LINGO1
LIPH
LMO2
LMOD1
LONRF3
LOXL4
LRBA
LRP2BP
LRRC27
LTBP1
LUCAT1
LYL1
MAD2L1BP
MAN1A1
MAN2A1
MAN2A2
MAP3K10
MAP7
MAPK13
MAPT
MBOAT2
MCHR1
MCM3
MDGA1
MDN1
MECR
MELTF-AS1
MFSD2B
MGAT1
MIB2
MICAL2
MID1IP1-AS1
MIGA1
MINDY3
MIR29B2CHG
MIR3150BHG
MIS18BP1
MLH1
MLLT10
MLLT3
MLXIPL
MMRN2
MN1
MND1
MOB1B
MOCOS
MPP1
MPZL3
MRC2
MRGPRE
MRM1
MRPL17
MRPL35
MRPS25
MRPS30-DT
MRPS6
MSANTD3
MST1
MTERF2
MTERF3
MTF2
MTFR2
MTHFD1L
MTHFD2L
MTR
MTURN
MYB
MYBL2
MYCL
MYH10
MYL4
MYO1C
N6AMT1
NAA25
NAF1
NAV1
NBAS
NBPF6
NCALD
NCEH1
NCOA3
NCOA4
NDFIP1
NDRG1
NDUFA12
NDUFV2
NEAT1
NEB
NEK11
NEK3
NEK7
NFASC
NFE2
NFIB
NFIL3
NFKBIA
NME7
NOL10
NOL3
NOSTRIN
NPL
NR6A1
NRBF2
NSD2
NSMAF
NT5C
NT5DC4
NT5M
NUAK2
NUP62CL
NUTM2B-AS1
NVL
NXF3
NYAP1
OAT
OLA1
OPA1
OR2AT4
OR2B6
OR51B4
ORAI2
OSBP2
OSBPL6
OXCT1
P2RX6
PA2G4P4
PARN
PARVB
PCCB
PCDH9
PCED1B
PCED1B-AS1
PCNA
PCNX1
PDCD2
PDE7A
PDLIM1
PDSS2
PDXK
PDZD8
PEAR1
PECAM1
PHF19
PHF6
PHGDH
PHLDA1
PHYH
PHYHIP
PI16
PIK3AP1
PISD
PITPNB
PITX1
PKDCC
PKLR
PKM
PLAT
PLB1
PLD3
PLEC
PLEK
PLEKHA3
PLEKHA7
PLEKHM1
PLEKHM1P1
PLEKHM3
PLXDC1
PLXNA2
PMS2P4
PNMT
PNPLA8
PNRC1
POLA2
POLD4
POLM
POLR1A
POLR1D
POLR2J3
POP1
PPA2
PPFIA3
PPIH
PPIL1
PPL
PPM1E
PPM1H
PPOX
PPP1R15B
PPP1R3B
PPP4R1
PRAG1
PRDM1
PRELID2
PRKAB1
PRKAR2B
PRKCB
PRKCH
PRKCQ
PRMT3
PROSER2-AS1
PRPH2
PRR5
PRRT1
PRXL2B
PRXL2C
PSD2
PSMG1
PSTPIP2
PTCH2
PTDSS2
PTGES
PTGFRN
PTH2R
PTPRF
PTPRJ
PVT1
RAB18
RAB2A
RAB30
RAB33B
RAB3IL1
RABEP2
RAC2
RAD18
RALB
RAN
RASA4DP
RASGEF1A
RASGRP4
RAVER2
RBMS2
RCC1
RCL1
RCSD1
RELL1
RELN
RFC1
RFESD
RGCC
RGS12
RGS3
RHAG
RHBDL3
RHCE
RHD
RIMS3
RIOK1
RIPOR3
RNASE1
RNF138
RNF8
ROCK2
RPIA
RPLP0P2
RPS6KA2
RPS6KC1
RRAGC
RRP15
RTF1
RTL9
RTTN
RUNX2
RWDD3
S100A10
S100A11
S100Z
SAMD4A
SAMD8
SAMSN1
SATB2
SBF2
SCAF4
SCFD2
SCG2
SCG3
SCNN1A
SCRT2
SDR9C7
SEC22B
SEPT5-GP1BB
SERHL2
SERPINE1
SETMAR
SFMBT1
SGO2
SGPL1
SH2B3
SH2D1A
SH2D3C
SH3BGRL2
SH3BP5
SH3D21
SH3GLB1
SH3GLB2
SHISA7
SHLD1
SIAE
SIDT2
SIGLEC6
SKA1
SKIL
SLC10A3
SLC10A4
SLC14A2
SLC22A4
SLC23A2
SLC25A37
SLC25A45
SLC27A3
SLC29A1
SLC2A1-AS1
SLC2A3
SLC30A10
SLC30A5
SLC35B4
SLC35E3
SLC35F6
SLC37A1
SLC37A3
SLC37A4
SLC39A10
SLC39A11
SLC39A8
SLC41A2
SLC43A3
SLC4A1
SLC4A3
SLC5A11
SLC6A19
SLC6A8
SLC7A5
SLC7A8
SLC9A2
SLFN14
SMAD6
SMAD7
SMARCAL1
SMCHD1
SMIM10
SMIM14
SND1
SNHG15
SNPH
SNRK
SNTA1
SNUPN
SNX21
SNX22
SORD
SORD2P
SOWAHD
SOX5
SPACA6
SPAG6
SPATA2
SPC24
SPDYC
SPI1
SPIDR
SPINK4
SPN
SPOCD1
SPSB1
SPTA1
SPTAN1
SPTB
SPTBN2
SQSTM1
SSH1
SSH2
SSTR2
SSUH2
ST6GALNAC1
ST8SIA1
ST8SIA4
ST8SIA6
STAC3
STAM2
STAR
STARD10
STAT5B
STEAP3
STMN1
STRIP2
STXBP5-AS1
SUSD1
SUV39H2
SYDE2
SYNPO
SYT3
SYTL3
SZT2
TAF4B
TAL1
TAL2
TARBP1
TBC1D1
TBC1D25
TBC1D31
TBL2
TBPL1
TCAM1P
TCN1
TCP11L2
TDH
TEAD4
TENM1
TESC
TEX9
TF
TFPI
TFR2
TFRC
THOC1
THSD1
TIMM10
TK2
TKFC
TLCD2
TLE3
TLE6
TMBIM1
TMC5
TMCC1
TMCO1
TMEM116
TMEM120B
TMEM131L
TMEM14B
TMEM158
TMEM164
TMEM178A
TMEM263
TMEM268
TMEM38B
TMEM39A
TMEM44-AS1
TMLHE
TMOD1
TMPRSS4
TMSB4X
TMTC3
TNFRSF10B
TNFRSF8
TNS4
TONSL
TPM4
TPP2
TPRG1L
TRAF3
TRAF5
TRAK2
TRAM1
TREM1
TRHR
TRIB1
TRIM25
TRIM38
TRIM56
TRIM6
TRIM63
TRIM67
TRIM69
TRIM8
TRMT5
TRPA1
TRPS1
TSC22D3
TSPAN1
TSPAN13
TSPAN17
TSPAN32
TSPAN7
TSSC2
TTC25
TTC27
TTC28
TTC30B
TTC7A
TTLL12
TTLL4
TUBA1C
TUBB1
TXNDC2
UBAC1
UBASH3A
UBE2M
UBXN10-AS1
UGCG
UGGT1
UGT1A6
UHRF1BP1
URB2
UROD
UROS
USP20
USP24
USP25
USP44
USP48
UTP14A
UVRAG
VEGFA
VIL1
VILL
VIM
VIM-AS1
VPS53
VPS9D1
VRK1
VRK2
VWCE
VWDE
WARS2
WDR59
WDR81
WDR88
WEE1
WIPF3
WIPI1
WNK2
WNK4
WRN
XIAP
XK
XPO7
ZBED9
ZBTB4
ZCCHC24
ZDHHC14
ZDHHC19
ZEB2
ZFP36L2
ZFPM1
ZFYVE21
ZMAT3
ZMIZ1
ZMIZ1-AS1
ZNF195
ZNF251
ZNF273
ZNF321P
ZNF431
ZNF451
ZNF609
ZNF782
ZSWIM4
ZWINT
