# Supplementary material for: LMO2 promotes the development of AML through interaction with transcription co-regulator LDB1
Source: Cell Death Dis. 2023 Aug 12;14(8):518. doi: 10.1038/s41419-023-06039-w (PMC10423285; doi:10.1038/s41419-023-06039-w)
Supplement: Supplementary file 14 — Supplementary Table 7 [file 41419_2023_6039_MOESM14_ESM.xls]

## Sheet: Sheet1
AAK1
ABCC1
ABHD2
ABTB2
ACSF2
ACTN1
ACTN4
ACVR1B
ACVR2A
ADAM12
ADAM8
ADAR
ADCY7
ADD3
ADGB
ADGRE5
ADTRP
AFF1
AFG1L
AGO2
AHI1
AHNAK
AK2
AKIRIN2
AKTIP
ALDH1A2
ALKBH3
ALOX15
ALX1
AMPD3
AMZ2P1
ANGPT1
ANKRD33B
ANKRD55
ANTXR2
ANXA4
AP1S2
AP3D1
AP4E1
AP4S1
APBB1IP
APBB3
APLP2
ARHGAP12
ARHGAP18
ARHGAP22
ARHGEF12
ARID1B
ARID3B
ARL4A
ARSG
ASAP1
ASPHD2
ATF7IP2
ATG16L2
ATP11A
ATP2B4
ATP6V0A1
ATP8B1
AVL9
B3GNT2
B4GALNT3
B4GALT6
BAG3
BANK1
BAZ2B
BCAR3
BCAS3
BCAT1
BCL2
BCL3
BCOR
BEAN1-AS1
BHLHE40-AS1
BIN1
BNIP3L
BTG2
C11orf24
C15orf39
C1orf100
C1orf105
C20orf203
C2orf76
C3orf86
C5AR2
C6orf52
CABIN1
CABLES1
CALM2
CAND1.11
CAP1
CASC15
CASS4
CBFA2T3
CBX8
CCDC162P
CCDC26
CCDC88C
CCDC91
CCM2
CCND2-AS1
CCND3
CD180
CD2
CD47
CD55
CD58
CD6
CD82
CD9
CDC27
CDC42BPB
CDC42EP3
CDCP1
CDH23
CDHR3
CDKN2AIP
CELF2
CELSR1
CENPF
CEP63
CFAP45
CFAP61
CFDP1
CFLAR
CGNL1
CHCHD6
CHD1
CHD6
CHD7
CHKA
CHST11
CHSY1
CITED4
CLDN10
CLDN10-AS1
CLOCK
CLTC
CMIP
CNIH3
CNTRL
COL15A1
COL23A1
COL4A2
COLGALT2
COPB1
COPZ1
CORO1C
CORO2B
CORO6
CPED1
CPNE4
CPNE5
CRACR2A
CRADD
CREB1
CREB3L2
CRISPLD2
CRYBG1
CSF1R
CSF2
CSGALNACT2
CTBP2
CTCFL
CTIF
CTNNA2
CTPS1
CTTN
CUBN
CUL2
CUX1
CYB561
CYP26A1
CYTH1
CYTOR
DAAM1
DAG1
DAGLB
DAP
DAPK1
DAPK2
DCAF12
DENND1A
DENND1B
DGKZ
DHTKD1
DHX15
DIAPH1
DIAPH3
DIPK2A
DIRC3
DIRC3-AS1
DLGAP4
DNAH17
DNAJB12
DNAJB6
DNAJC1
DNAJC5B
DNM2
DOCK2
DOCK9
DPYSL5
DRAM1
DRC7
DUS2
DUSP10
DUSP5
DUSP7
DYRK1A
EBLN1
ECE1
EED
EEF2K
EFCAB2
EFHB
EGOT
EHD1
EIF4G3
ELF1
ELMSAN1
ELOVL6
EMB
EMBP1
EMILIN2
ENTPD7
EPB41L1
EPN2
EPS8
ERBIN
ESYT2
ETV1
ETV6
EVL
EXOC6
EXOC6B
EYS
EZH2
F11R
FAM117A
FAM53B-AS1
FAM71A
FAM76B
FAM89A
FAM9C
FAR2
FASLG
FBRSL1
FBXL4
FBXW11
FCGR1A
FCGR1B
FCGR2A
FCRL5
FERMT3
FGD2
FGD4
FHIT
FILIP1L
FILNC1
FLJ42351
FLJ42969
FLNB
FLT1
FMNL2
FOS
FOSL2
FOXN2
FOXN3
FOXP1
FRG2B
FRMD4A
FSCB
FTH1
FYB1
FYN
GAB2
GAB3
GABRR2
GADD45A
GALM
GALNT2
GAPLINC
GASAL1
GBE1
GCLC
GCNT2
GDF15
GFI1
GFOD1
GLRX5
GMPR
GNA12
GNA14
GNAI2
GNAQ
GOLIM4
GON4L
GOT2
GPAT3
GPR132
GPR174
GPX1
GRAMD4
GRAP2
GRB2
GRK7
GS1-279B7.1
GSE1
GSN
GYPC
H3P6
HACE1
HDAC9
HECTD1
HECW2
HHEX
HINT1
HIP1
HIVEP1
HK2
HLX
HMGCS1
HNRNPLL
HPCAL1
HPS3
HS6ST1
HSP90AA1
HSPG2
HTATSF1P2
ICAM2
ID2-AS1
IGF2BP3
IGF2R
IKZF1
IL10RB
IL1B
IL1R1
INO80C
INPP4A
INPP5A
INPP5B
INPP5D
INTS4
INTS7
IPMK
IQGAP2
IQSEC1
IRF1-AS1
IRF2BP2
ITGA9
ITGB7
ITPR1
ITPR2
IVD
JAK1
JARID2
KCNK5
KCNN4
KCNQ1
KCNQ5
KDM4B
KDM7A-DT
KIAA0513
KIAA1324
KIF13B
KIF21B
KIF26B
KLF2
KLF6
KLF9
KMT2E
KSR1
LAMA2
LAPTM5
LARS2
LASP1
LAT
LATS2
LBR
LCOR
LCP2
LDLRAD3
LHFPL2
LHFPL3-AS2
LHPP
LIMD1
LIMS1
LINC-ROR
LINC00298
LINC00299
LINC00499
LINC00504
LINC00540
LINC00578
LINC00656
LINC00672
LINC00707
LINC00877
LINC00885
LINC00924
LINC01011
LINC01063
LINC01088
LINC01091
LINC01094
LINC01108
LINC01132
LINC01169
LINC01254
LINC01257
LINC01298
LINC01307
LINC01344
LINC01350
LINC01353
LINC01354
LINC01358
LINC01366
LINC01578
LINC01611
LINC01629
LINC01684
LINC01700
LINC01714
LINC01724
LINC01732
LINC01762
LINC01814
LINC01816
LINC01819
LINC01907
LINC01960
LINC02205
LINC02265
LINC02332
LINC02397
LINC02422
LINC02521
LINC02580
LINC02608
LINC02618
LINC02724
LIPC
LMBR1
LMNA
LMO2
LMTK2
LNPEP
LOC100129203
LOC100291105
LOC100506098
LOC100507006
LOC100996643
LOC101927050
LOC101927476
LOC101927516
LOC101927588
LOC101927851
LOC101927950
LOC101929583
LOC101929705
LOC101930370
LOC102546299
LOC102606465
LOC102723883
LOC102724596
LOC102724904
LOC105370401
LOC105371433
LOC105373159
LOC105374060
LOC105379443
LOC285626
LOC286297
LOC339862
LOC374443
LOC653712
LOXL4
LPIN1
LRGUK
LRP1B
LRRC77P
LRRC8D
LRRFIP1
LY86-AS1
LYN
MACF1
MAD1L1
MAGIX
MALAT1
MALT1
MAP1LC3B2
MAP3K1
MAP3K14
MAP3K7
MAP3K8
MAPK14
MAPKAP1
MAPKAPK3
MAPRE2
MARCHF8
MAST4
MBD5
MBNL1
MBNL2
MCF2L2
MDM1
ME1
MED12L
MED13L
MEF2C
MEF2C-AS1
METRNL
METTL4
MGAT5
MICAL2
MID1IP1-AS1
MIR223
MIR29B2CHG
MIR3193
MIR3680-1
MIR3681HG
MIR3922
MIR3937
MIR4289
MIR4435-1
MIR4435-2HG
MIR4468
MIR4470
MIR4472-2
MIR4487
MIR466
MIR4662A
MIR4681
MIR4706
MIR4771-1
MIR4774
MIR548Z
MIR5702
MIR7846
MIR8056
MIR8079
MIS18BP1
MLC1
MLLT10
MLXIP
MORN3
MPPE1
MRPS22
MRTFA
MSI2
MSN
MTA3
MTF2
MTHFD1L
MTMR12
MTMR4
MTPN
MTSS1
MTURN
MXI1
MYB
MYEOV
MYH9
MYL12A
MYLK
MYO18A
MYO18B
NABP1
NBAS
NCOA2
NDRG1
NDST1
NDUFV2
NEAT1
NEDD4L
NEK11
NEK6
NFAM1
NFATC1
NFATC2
NFE2L2
NFX1
NIBAN2
NIFK-AS1
NOTCH2
NOX3
NR5A2
NSMAF
NT5C2
NT5M
NTMT1
NUDT12
NUDT4B
OPA1
OSBPL3
OSBPL8
OSBPL9
P2RY2
PACSIN2
PANX1
PARD3
PCBP1-AS1
PCED1B-AS1
PCNX1
PCNX2
PCSK6
PDCD10
PDCD4
PDCD6IP
PDE4B
PDXK
PECAM1
PEX14
PFKFB4
PHACTR1
PHC2
PHC3
PHF19
PHF20L1
PHF21A
PHLPP1
PICALM
PIK3AP1
PIK3CB
PIK3R1
PIM1
PIP4K2A
PITPNC1
PITPNM2
PLAAT3
PLB1
PLCB1
PLD1
PLEC
PLEK
PLXNC1
PNKD
POLR1A
PP2672
PPCDC
PPFIA1
PPIF
PPM1B
PPP1R14C
PPP1R15A
PPP1R9B
PRAG1
PRDM1
PRF1
PRKAB1
PRKCA-AS1
PRKCB
PRKCH
PRKCQ
PSAP
PTAFR
PTCH1
PTGES
PTH1R
PTK2
PTK2B
PTP4A2
PTPN1
PTPN14
PTPRC
PTPRJ
PTTG1IP
PVT1
PXN
QKI
QPCT
QPRT
RAB10
RAB11A
RAB11FIP1
RAB27A
RAB27B
RAB31
RAB7A
RAC1
RAC2
RAD51B
RAD52
RANBP3L
RAP2B
RAPGEF1
RASGEF1B
RBM20
RBM47
RBMS2
RCOR1
RCSD1
REEP3
RELL1
RERE
RFFL
RFT1
RFTN1
RFX2
RGS10
RGS12
RGS6
RGS9
RHEX
RHOB
RHOF
RHOH
RIN2
RNF125
RNF139
RNF144A-AS1
RNF145
RNF165
RNF24
RNU6-9
RNVU1-18
RPL22L1
RPL23AP87
RPS6KA2
RPS6KC1
RPTOR
RREB1
RSRC1
RUNX1
RUNX2
RXRA
RYBP
S100A11
SAMD4A
SAP30BP
SATB1
SATB2
SCAI
SCARB1
SCUBE1
SDE2
SEC14L1
SEC22B
SEMA3D
SEPTIN9
SERINC5
SFMBT2
SFXN5
SGMS1
SH2B3
SH3BGRL3
SH3BP5
SHQ1
SIAE
SIGLEC6
SIK3
SIPA1L3
SKIL
SLC14A1
SLC14A2
SLC16A7
SLC1A4
SLC1A5
SLC25A24
SLC25A51
SLC2A1
SLC37A2
SLC39A10
SLC39A11
SLC39A8
SLC43A3
SLC44A3-AS1
SLC6A9
SLC9A1
SLC9A7P1
SLC9A9-AS1
SLCO4A1
SMAD3
SMAD6
SMAD7
SMG1P3
SMIM14
SMIM29
SMOX
SMURF1
SMYD3
SND1
SNHG27
SNORD3J
SNX29P2
SNX30
SNX9
SORCS1
SP110
SPAG6
SPAG9
SPECC1
SPIDR
SPRED2
SPRY1
SPRY2
SPTBN1
SRGAP2
SRGAP2-AS1
SRGAP2B
SRGAP2C
SRGAP2D
SRRM3
SRSF5
SSBP3
SSH2
SSPN
SSTR2
SSTR4
ST3GAL1
ST3GAL2
ST3GAL3
ST6GAL1
ST8SIA1
STAT3
STAT6
STIM1
STK10
STK17B
STK24
STK32B
STK32C
STX1A
STXBP5-AS1
SUFU
SULF1
SUMO1P1
SUSD1
SUSD6
SUZ12P1
SV2C
SYPL1
SYTL3
TACC1
TADA3
TAF1B
TANC2
TAOK3
TBC1D14
TBC1D8
TBCD
TBL1X
TBL2
TBPL1
TBXAS1
TCF7L2
TEC
TES
TESC
TET3
TEX264
TEX41
TFRC
TGFBR1
THEMIS2
TK2
TLE3
TM7SF3
TMCC2
TMEM131
TMEM131L
TMEM178A
TMEM217
TMEM241
TMEM273
TMEM41B
TMEM94
TMSB4X
TMTC2
TNFRSF10A
TNFRSF10B
TNFRSF21
TNIK
TNIP2
TNR
TNRC6B
TNS4
TOP1
TP53BP2
TPM4
TRABD2A
TREM1
TRERF1
TRIB1
TRIM24
TRIM71
TRIM8
TRIOBP
TRIP4
TRMT11
TRPS1
TSPAN14
TTC28
TTC7A
TTC7B
TUBA1C
TXLNB
TXN2
UBALD2
UBASH3B
UBE2E1
UBE2V1
UCK2
UGCG
UPP2
USP15
USP20
UST
VAPA
VAV3
VCL
VDAC2
VEGFA
VIM
VIPR2
VMP1
VPS13D
VPS53
VRK2
WBP1L
WDR70
WEE1
WNK1
WT1
XPO7
XXYLT1
YES1
ZC3HAV1
ZCCHC24
ZCCHC7
ZDHHC14
ZDHHC19
ZDHHC3
ZEB2
ZFAT
ZFP36L1
ZFP36L2
ZFPM2
ZFYVE28
ZMIZ1
ZMIZ1-AS1
ZNF438
ZNF595
ZNF683
ZNF706
ZNRF1
ZNRF2
ZSWIM4
AATBC
ABCA1
ABCA7
ABCB1
ABCC4
ABCC5
ABCG1
ABHD11
ABHD17C
ABR
ACACA
ACOT11
ACOX3
ACSBG1
ACSF3
ACSL1
ACSL4
ACSS2
ACTB
ACTL7B
ACTL9
ACTR3
ADAM17
ADAM19
ADAMTS10
ADAMTS15
ADAMTSL4
ADARB1
ADCY2
ADCY8
ADD1
ADGRE1
ADGRE2
ADGRF1
ADGRL1
ADGRL2
ADGRL3
ADGRV1
ADORA1
ADORA2B
ADORA3
ADRB1
ADRB2
AFAP1
AFF3
AGAP1
AGAP7P
AGPAT3
AGTPBP1
AGTR1
AGTRAP
AHCTF1
AHRR
AK5
AKAP13
AKNA
AKR1A1
ALAS1
ALCAM
ALDH2
ALOX15B
ANK2
ANKDD1A
ANKFN1
ANKFY1
ANKH
ANKRD11
ANKRD44
ANKRD66
ANKS1A
ANLN
ANO6
ANPEP
ANTXRL
ANXA11
ANXA6
AOAH
AP1M1
AP2S1
APBA2
APTX
ARAP1
ARFIP1
ARHGAP15
ARHGAP17
ARHGAP21
ARHGAP25
ARHGAP26
ARHGAP27P1-BPTFP1-KPNA2P3
ARHGAP30
ARHGAP31
ARHGAP32
ARHGAP42
ARHGEF10
ARHGEF18
ARHGEF2
ARHGEF3
ARID1A
ARL17A
ARL17B
ARL5C
ARMC2
ARNTL
ARPC2
ARRDC2
ARSB
ARSJ
ASB13
ASCC2
ASCC3
ASH2L
ASTN2-AS1
ASXL1
ATAD1
ATG13
ATM
ATP10D
ATP11B
ATP13A3
ATP2A2
ATP2B1
ATP2B2
ATP2C1
ATP6V1E2
ATP8B2
ATP8B4
ATP9B
ATXN2
AXIN1
AZIN1
B3GALNT1
B3GNT5
BAALC-AS1
BACH1
BACH2
BANP
BASP1
BATF
BBC3
BCAS1
BCKDHA
BCKDHB
BCL2L10
BCL2L14
BCL6
BCR
BDH1
BEGAIN
BHLHE40
BICC1
BIN2
BLACE
BLM
BMPR1A
BOC
BPI
BRAF
BRD1
BRI3BP
BSDC1
BSG
BTBD19
BTBD3
BTD
BTLA
BTRC
BUB1
C10orf55
C10orf91
C11orf49
C11orf87
C12orf49
C16orf70
C16orf72
C17orf67
C18orf65
C1orf127
C20orf194
C20orf197
C22orf34
C3
C3orf67
C4orf19
C5AR1
C5orf67
C7orf33
CA5A
CACNA1C-IT3
CACNA2D1
CACNA2D4
CACUL1
CALD1
CALHM6
CALR
CAMK1D
CAMK2G
CAMP
CAMSAP2
CAPG
CARMIL1
CASC20
CASP8
CAST
CAT
CATIP-AS1
CBLB
CBWD5
CCDC112
CCDC114
CCDC12
CCDC146
CCDC170
CCDC186
CCDC57
CCDC6
CCDC71
CCDC71L
CCDC80
CCL2
CCL3
CCL3L1
CCL5
CCNI
CCNJL
CCNL1
CCNY
CCR1
CCR3
CCR6
CD1A
CD1C
CD200
CD200R1L
CD200R1L-AS1
CD276
CD300A
CD300E
CD300LB
CD34
CD36
CD38
CD44
CD84
CDC14A
CDC42SE2
CDC7
CDCA7
CDH18
CDH22
CDH6
CDK15
CDK5RAP2
CDK5RAP3
CDK6
CDKL1
CDT1
CEACAM16
CELF2-AS1
CEMIP2
CENPU
CEP250
CEP41
CEP68
CEP85L
CERS4
CFAP161
CGGBP1
CHP1
CHRNB3
CHST12
CHST13
CHST2
CIB2
CITED2
CLASP1
CLDN12
CLEC16A
CLEC17A
CLEC2L
CLEC3B
CLIC5
CLINT1
CLIP2
CLN3
CLPB
CMAS
CMTM4
CMTM6
CMTM7
CNDP2
CNIH4
CNKSR3
CNOT10
CNPY3
CNST
CNTLN
COA1
COA8
COL14A1
COL21A1
COL4A2-AS1
COL6A3
COL8A1
COLEC12
COMMD1
COMMD10
COMMD8
COPG1
COPRS
COQ2
CORIN
CORO1A
COX4I1
COX4I2
COX7A2L
CPA6
CPEB4
CPLX2
CPM
CPNE2
CPPED1
CPQ
CRACD
CRB2
CRBN
CREB3L1
CRYBG3
CSF2RA
CSF3R
CSK
CSMD3
CSNK2A3
CSTF3-DT
CT75
CTDP1
CTDSP2
CTNNA1
CTNNB1
CTNNBL1
CTNND2
CTSC
CTSD
CTSE
CTTNBP2
CUEDC1
CUL1
CUX2
CWC27
CWH43
CX3CR1
CXCL8
CXCR4
CXCR5
CXorf21
CYB5B
CYBB
CYP17A1
CYP27C1
CYP2T1P
CYTH3
CYTH4
D2HGDH
DAB2IP
DACH1
DAGLA
DAO
DAOA
DARS-AS1
DAZAP2
DBI
DCANP1
DCP1A
DCPS
DCSTAMP
DCTD
DCTN4
DCTN6
DCUN1D4
DDIT4
DEGS1
DENND10
DENND2D
DENND3
DENND5A
DEPDC5
DGCR2
DGKD
DGKG
DGLUCY
DHRS12
DHRS3
DHRS4
DHRS9
DIS3L2
DISC1
DLEU7
DLEU7-AS1
DLG2
DLGAP1
DLST
DLX2-DT
DMAC1
DMRTA2
DMWD
DMXL2
DNAH14
DNAH7
DNAJA2
DNAJC17
DOCK11
DOCK4
DOCK8
DPF3
DPY19L3
DSCAML1
DTHD1
DTNA
DTNBP1
DUSP1
DUSP16
DUSP22
DUSP3
DUSP4
DUSP6
DUX4
DYM
DYNC1LI1
E2F1
E2F3
ECHDC3
EDEM1
EDIL3
EEPD1
EFHC1
EFHD2
EFNB2
EFR3A
EGFLAM
EGR2
EGR3
EHBP1
EHD4
EHMT1
EIF1
EIF1B-AS1
ELF2
ELF4
ELK3
ELL
ELMO1
EMC3
EMCN
EMID1
EML4
ENC1
ENO1
ENPP6
EOMES
EPB41
EPC1
EPHA1
EPHA3
EPHB3
EPHB4
EPS15
EPS15L1
EPS8L3
ERCC3
ERCC6L2
ERG
ERI1
ERLIN2
ERMP1
ERN1
ESD
ESM1
ETFBKMT
ETV7
EVI5
EVPL
EXOC4
EXOSC4
EXT1
EXT2
EXTL1
EYA3
FABP6
FAF1
FAH
FAM102B
FAM107B
FAM122C
FAM135B
FAM151B
FAM157C
FAM168A
FAM170A
FAM172A
FAM174B
FAM187B
FAM227B
FAM242F
FAM27C
FAM3C
FAM49A
FAM86B3P
FAM95B1
FANCC
FAR1
FBLN1
FBXO15
FBXO38
FBXW7
FBXW8
FCGR1CP
FCGR2B
FCGR2C
FCHSD2
FCN1
FES
FEZ1
FFAR2
FGFR1
FGFR1OP
FGGY
FGR
FHL3
FKBP1A
FKBP5
FLRT2
FMNL3
FNDC3A
FNDC3B
FNTB
FOXO3
FPR3
FRMD3
FRMPD2
FRY
FTO
FUNDC2P2
FUT8
FYCO1
FZD1
GABRG2
GADD45B
GADD45G
GALNT1
GALNT12
GALNT6
GALNTL6
GARNL3
GAS2L1
GAS7
GATA2
GATAD2A
GATB
GCNT1
GET1
GFRA2
GGNBP2
GINS3
GINS4
GIT2
GJA1
GJA10
GLI3
GLIPR2
GLS
GMDS
GMFG
GNAI1
GNB1
GNB4
GNB5
GNG2
GNG4
GNLY
GNPTAB
GOLGA7B
GOSR2
GPC5-AS2
GPR137B
GPR146
GPR35
GPR6
GPR84
GPR88
GPRC5C
GPT2
GRAMD1C
GREB1L
GRHL2
GRIK2
GRK2
GRK5
GRK6
GRM5-AS1
GRM8
GSAP
GSK3B
GSR
GSTA4
GTF2I
GTF2IRD1
GTF2IRD2
GTF2IRD2B
GTSCR1
GUSBP1
GYPA
GZMB
H6PD
HABP2
HCK
HCRTR2
HDAC4
HDAC7
HDAC8
HDGF
HELLS
HELZ2
HENMT1
HES1
HEXA
HGD
HGSNAT
HIVEP3
HK1
HK3
HMOX1
HNMT
HNRNPA3
HNRNPA3P1
HNRNPM
HPSE
HRH1
HRH2
HS3ST1
HSD17B12
HSD52
HSH2D
HTR2A
HTT
HVCN1
HYDIN
IARS1
ICA1
ICAM1
ICAM3
ICAM4
IER5
IFFO2
IFI16
IFNAR2
IFNGR1
IFNGR2
IFRD1
IGF1
IGF1R
IGFBP7
IKBKE
IL10RA
IL16
IL17RA
IL19
IL1A
IL1RAP
IL1RN
IL21
IL31RA
IL32
IL33
IL4R
IL6R
ILDR1
IMPA2
INCENP
INHBA
INPP4B
INPP5F
INSIG1
INTS6L
INTS8
IPCEF1
IPO13
IQCD
IQCH-AS1
IQGAP1
IRAK1BP1
IRF2
IRF2BP1
IRF5
IRF8
IRS2
ITFG1
ITGA4
ITGA6
ITGAE
ITGAM
ITGAX
ITGB1
ITGB2
ITGB3
ITM2C
ITPK1-AS1
ITPKB-IT1
JADE1
JADE2
JAK2
JAKMIP2
JCAD
JMJD6
KALRN
KAT2B
KAT6B
KAZALD1
KBTBD8
KCNAB2
KCNE3
KCNIP1
KCNIP2
KCNJ15
KCNMB2
KCTD12
KCTD6
KDM1A
KDM3A
KDM4C
KDM7A
KIAA0040
KIAA0232
KIAA0319L
KIAA0355
KIAA0825
KIAA0930
KIAA1217
KIF25
KIF3C
KIF5B
KIF5C
KLF13
KLF3-AS1
KLF4
KLHDC4
KLHL29
KLLN
KMO
KNTC1
KREMEN1
KRR1
KRT80
KYNU
LAIR1
LAMA3
LAMB1
LAMP2
LAMTOR5-AS1
LAT2
LATS1
LCORL
LCP1
LDLR
LDLRAD4
LGALS1
LGALS12
LGALS2
LGMN
LGSN
LIG3
LIMCH1
LIMD2
LIMK2
LINC-PINT
LINC00114
LINC00158
LINC00167
LINC00211
LINC00242
LINC00290
LINC00301
LINC00330
LINC00347
LINC00358
LINC00367
LINC00430
LINC00460
LINC00462
LINC00484
LINC00501
LINC00582
LINC00589
LINC00593
LINC00595
LINC00607
LINC00674
LINC00676
LINC00856
LINC00870
LINC00882
LINC00884
LINC00887
LINC00938
LINC00964
LINC00970
LINC00971
LINC01003
LINC01031
LINC01080
LINC01090
LINC01170
LINC01186
LINC01232
LINC01264
LINC01271
LINC01303
LINC01335
LINC01341
LINC01391
LINC01465
LINC01538
LINC01554
LINC01585
LINC01588
LINC01599
LINC01605
LINC01612
LINC01624
LINC01672
LINC01692
LINC01710
LINC01721
LINC01776
LINC01793
LINC01800
LINC01841
LINC01845
LINC01852
LINC01881
LINC01931
LINC01934
LINC01948
LINC01968
LINC01973
LINC01985
LINC02015
LINC02026
LINC02028
LINC02036
LINC02069
LINC02098
LINC02099
LINC02109
LINC02155
LINC02160
LINC02182
LINC02204
LINC02230
LINC02236
LINC02245
LINC02261
LINC02269
LINC02273
LINC02341
LINC02363
LINC02392
LINC02398
LINC02414
LINC02427
LINC02432
LINC02450
LINC02458
LINC02466
LINC02476
LINC02493
LINC02513
LINC02528
LINC02542
LINC02561
LINC02606
LINC02611
LINC02615
LINC02644
LINC02649
LINC02656
LINC02664
LINC02687
LINC02801
LINC02817
LIPH
LIPM
LITAF
LMNB1-DT
LMNTD1
LNX1
LOC100129484
LOC100129620
LOC100129697
LOC100130298
LOC100130987
LOC100132057
LOC100133050
LOC100287015
LOC100288798
LOC100505501
LOC100505716
LOC100505774
LOC100506178
LOC100506403
LOC100506688
LOC100507144
LOC100996664
LOC101927078
LOC101927310
LOC101927421
LOC101927543
LOC101927798
LOC101927822
LOC101928126
LOC101928143
LOC101928201
LOC101928254
LOC101928304
LOC101928429
LOC101928565
LOC101928626
LOC101928661
LOC101928673
LOC101928855
LOC101929268
LOC101929452
LOC101929488
LOC101929551
LOC101930094
LOC102723360
LOC102723493
LOC102723649
LOC102724265
LOC102724467
LOC102724511
LOC102724612
LOC105370489
LOC105370943
LOC105376975
LOC105377448
LOC105377924
LOC105378047
LOC105379807
LOC153684
LOC284240
LOC284241
LOC339192
LOC400499
LOC400867
LOC643339
LOC646588
LOC648987
LOC653513
LOC728755
LOC729218
LONP2
LOXHD1
LPAR1
LPAR3
LPP
LPXN
LRCH1
LRFN5
LRIG2-DT
LRP3
LRP5L
LRPPRC
LRRC2-AS1
LRRC25
LRRC27
LRRC28
LRRC32
LRRC7
LRRC8B
LRRFIP2
LRRK1
LSAMP
LSM14A
LSM3
LTA4H
LTB4R
LTBP1
LUCAT1
LYPD6B
LYST
LYVE1
LYZL1
LYZL2
MACROH2A1
MAD2L1BP
MAFB
MAGEF1
MAML3
MAN2A1
MAN2A2
MANBAL
MAP2K1
MAP2K2
MAP3K10
MAP3K3
MAP4
MAP4K4
MAP7
MAP7D1
MAPKAPK2
MARCKSL1
MARCO
MARK2
MARK3
MATK
MBIP
MBOAT1
MBP
MC4R
MCEMP1
MCM9
MCMBP
MCTP1
MCTP2
MDGA1
MDM4
MED25
MED26
MED4
MEF2A
MEF2D
MEFV
MEGF9
MEPE
MERTK
METTL9
MEX3B
MFSD1
MFSD2A
MFSD4A
MFSD6
MGARP
MGAT1
MGC12916
MGLL
MGMT
MGRN1
MGST2
MIA2
MICALL2
MIGA2
MILR1
[truncated: 3,052 more rows]
