# Supplementary material for: LMO2 promotes the development of AML through interaction with transcription co-regulator LDB1
Source: Cell Death Dis. 2023 Aug 12;14(8):518. doi: 10.1038/s41419-023-06039-w (PMC10423285; doi:10.1038/s41419-023-06039-w)
Supplement: Supplementary file 16 — Supplementary Table 9 [file 41419_2023_6039_MOESM16_ESM.xls]

## Sheet: Sheet1
ANKRD13D
CELF2
DLGAP1-AS1
FAM117A
FMNL1
HSH2D
IRF2BP2
LYL1
NEAT1
ORAI2
PTMA
RPA2
RUNX2
SLC25A45
SPI1
TNRC18
ZEB2
ZFP36L2
ZSWIM4
